# Supplementary material for: WhiA transcription factor provides feedback loop between translation and energy production in a genome-reduced bacterium
Source: Front Microbiol. 2024 Dec 23;15:1504418. doi: 10.3389/fmicb.2024.1504418 (PMC11701221; doi:10.3389/fmicb.2024.1504418)
Supplement: Supplementary file 2 [file Data_Sheet_2.ZIP › Supplementary_structure 1.pdb]

HEADER    BEL_DNA_0NS                                                           
COMPND    BEL_DNA_0NS                                                           
REMARK    GENERATED BY SYBYL (TRIPOS, INC.)       26-JUL-21                     
SEQRES   1 A   40   DA  DA  DA  DG  DA  DT  DT  DG  DC  DT  DG  DA  DT          
SEQRES   2 A   40   DA  DC  DA  DC  DC  DA  DA  DA  DA  DA  DC  DC  DG          
SEQRES   3 A   40   DT  DT  DG  DT  DC  DA  DA  DG  DT  DA  DT  DC  DA          
SEQRES   4 A   40   DG                                                          
SEQRES   1 A   40   DC  DT  DG  DA  DT  DA  DC  DT  DT  DG  DA  DC  DA          
SEQRES   2 A   40   DA  DC  DG  DG  DT  DT  DT  DT  DT  DG  DG  DT  DG          
SEQRES   3 A   40   DT  DA  DT  DC  DA  DG  DC  DA  DA  DT  DC  DT  DT          
SEQRES   4 A   40   DT                                                          
SEQRES   1 B  295  AMN VAL THR PHE SER GLN GLU VAL LYS SER GLU ILE CYS          
SEQRES   2 B  295  ASP GLN SER LEU ASP GLU LYS ASN ALA LYS TYR PHE LEU          
SEQRES   3 B  295  ASN GLY MET ILE PHE ASP LYS LEU GLN LEU VAL ASP GLN          
SEQRES   4 B  295  SER TYR GLN SER TYR THR SER GLN HIE PRO LYS THR ILE          
SEQRES   5 B  295  ILE PHE LEU LYS LYS ILE LEU ILE LEU LEU ASN GLN GLN          
SEQRES   6 B  295  LEU LYS ASN GLU ILE ARG HIP THR HIE ARG ILE ASN GLN          
SEQRES   7 B  295  LEU LYS LYS HIE GLU TYR GLU LEU ILE PHE LYS LEU ASP          
SEQRES   8 B  295  LYS SER LEU LEU SER LEU ASP ASN HIE GLU LEU GLU GLU          
SEQRES   9 B  295  GLN GLN LEU ARG ALA PHE PHE GLY GLY LEU PHE LEU SER          
SEQRES  10 B  295  VAL GLY ASN LEU SER LYS PHE SER ALA LYS ASP HIP HIE          
SEQRES  11 B  295  LEU GLU LEU ILE PHE ASN TYR GLU HIP LYS ALA LEU LEU          
SEQRES  12 B  295  THR HIP ASP LEU LEU VAL GLN ASN GLY PHE SER ASN PHE          
SEQRES  13 B  295  LYS LEU ILE THR ARG LYS ASN LYS TYR ILE LEU TYR LEU          
SEQRES  14 B  295  LYS LYS THR GLN GLU ILE ILE ASP PHE LEU ALA TYR ILE          
SEQRES  15 B  295  ASN ALA PHE SER CYS MET PHE ARG TYR GLU ASP SER ASN          
SEQRES  16 B  295  LEU LYS ARG LYS LEU VAL ARG LYS VAL GLN LEU SER ASN          
SEQRES  17 B  295  ASN LEU ASP ILE VAL ASN LEU THR LYS THR ILE ASP LEU          
SEQRES  18 B  295  ASN ASN LYS LEU ILE PRO MET ILE GLN MET ILE VAL ASN          
SEQRES  19 B  295  ASP GLN VAL PHE HIE GLU GLN LYS PRO LEU PHE LYS SER          
SEQRES  20 B  295  TYR CYS TYR THR LYS LEU ASN HIP PRO SER ALA SER LEU          
SEQRES  21 B  295  ALA GLU LEU SER GLU LEU LEU THR LYS GLN GLY TYR GLN          
SEQRES  22 B  295  ILE THR ARG THR GLY LEU GLY HIP TYR ASN LYS LYS VAL          
SEQRES  23 B  295  ARG THR LEU TYR LYS GLN LEU LYS ASN                          
ATOM      1  O5'  DA A   1     -52.027  51.134  -8.714  1.00  0.00           O  
ATOM      2  C5'  DA A   1     -51.856  52.345  -9.427  1.00  0.00           C  
ATOM      3  C4'  DA A   1     -50.410  52.847  -9.352  1.00  0.00           C  
ATOM      4  O4'  DA A   1     -50.062  53.122  -8.002  1.00  0.00           O  
ATOM      5  C3'  DA A   1     -49.396  51.846  -9.909  1.00  0.00           C  
ATOM      6  O3'  DA A   1     -48.414  52.583 -10.618  1.00  0.00           O  
ATOM      7  C2'  DA A   1     -48.880  51.161  -8.647  1.00  0.00           C  
ATOM      8  C1'  DA A   1     -49.015  52.256  -7.589  1.00  0.00           C  
ATOM      9  N9   DA A   1     -49.308  51.719  -6.239  1.00  0.00           N  
ATOM     10  C8   DA A   1     -50.260  50.796  -5.862  1.00  0.00           C  
ATOM     11  N7   DA A   1     -50.262  50.518  -4.584  1.00  0.00           N  
ATOM     12  C5   DA A   1     -49.239  51.316  -4.083  1.00  0.00           C  
ATOM     13  C6   DA A   1     -48.731  51.514  -2.784  1.00  0.00           C  
ATOM     14  N6   DA A   1     -49.225  50.868  -1.731  1.00  0.00           N  
ATOM     15  N1   DA A   1     -47.725  52.390  -2.595  1.00  0.00           N  
ATOM     16  C2   DA A   1     -47.237  53.033  -3.658  1.00  0.00           C  
ATOM     17  N3   DA A   1     -47.625  52.940  -4.929  1.00  0.00           N  
ATOM     18  C4   DA A   1     -48.648  52.051  -5.079  1.00  0.00           C  
ATOM     19  P    DA A   2     -47.151  51.886 -11.340  1.00  0.00           P  
ATOM     20  OP1  DA A   2     -46.824  52.667 -12.553  1.00  0.00           O  
ATOM     21  OP2  DA A   2     -47.387  50.428 -11.427  1.00  0.00           O  
ATOM     22  O5'  DA A   2     -46.016  52.159 -10.236  1.00  0.00           O  
ATOM     23  C5'  DA A   2     -45.626  53.489  -9.950  1.00  0.00           C  
ATOM     24  C4'  DA A   2     -44.517  53.549  -8.901  1.00  0.00           C  
ATOM     25  O4'  DA A   2     -45.004  53.077  -7.654  1.00  0.00           O  
ATOM     26  C3'  DA A   2     -43.288  52.722  -9.292  1.00  0.00           C  
ATOM     27  O3'  DA A   2     -42.150  53.545  -9.116  1.00  0.00           O  
ATOM     28  C2'  DA A   2     -43.369  51.538  -8.330  1.00  0.00           C  
ATOM     29  C1'  DA A   2     -44.087  52.138  -7.123  1.00  0.00           C  
ATOM     30  N9   DA A   2     -44.822  51.133  -6.323  1.00  0.00           N  
ATOM     31  C8   DA A   2     -45.702  50.173  -6.764  1.00  0.00           C  
ATOM     32  N7   DA A   2     -46.237  49.451  -5.817  1.00  0.00           N  
ATOM     33  C5   DA A   2     -45.654  49.968  -4.664  1.00  0.00           C  
ATOM     34  C6   DA A   2     -45.804  49.654  -3.299  1.00  0.00           C  
ATOM     35  N6   DA A   2     -46.646  48.705  -2.901  1.00  0.00           N  
ATOM     36  N1   DA A   2     -45.097  50.336  -2.377  1.00  0.00           N  
ATOM     37  C2   DA A   2     -44.276  51.302  -2.803  1.00  0.00           C  
ATOM     38  N3   DA A   2     -44.052  51.704  -4.055  1.00  0.00           N  
ATOM     39  C4   DA A   2     -44.781  50.986  -4.955  1.00  0.00           C  
ATOM     40  P    DA A   3     -40.648  53.040  -9.410  1.00  0.00           P  
ATOM     41  OP1  DA A   3     -39.877  54.172  -9.968  1.00  0.00           O  
ATOM     42  OP2  DA A   3     -40.697  51.743 -10.122  1.00  0.00           O  
ATOM     43  O5'  DA A   3     -40.159  52.779  -7.904  1.00  0.00           O  
ATOM     44  C5'  DA A   3     -40.065  53.871  -7.007  1.00  0.00           C  
ATOM     45  C4'  DA A   3     -39.517  53.447  -5.645  1.00  0.00           C  
ATOM     46  O4'  DA A   3     -40.446  52.597  -4.991  1.00  0.00           O  
ATOM     47  C3'  DA A   3     -38.175  52.719  -5.757  1.00  0.00           C  
ATOM     48  O3'  DA A   3     -37.292  53.317  -4.825  1.00  0.00           O  
ATOM     49  C2'  DA A   3     -38.557  51.273  -5.449  1.00  0.00           C  
ATOM     50  C1'  DA A   3     -39.786  51.424  -4.552  1.00  0.00           C  
ATOM     51  N9   DA A   3     -40.724  50.283  -4.648  1.00  0.00           N  
ATOM     52  C8   DA A   3     -41.247  49.703  -5.780  1.00  0.00           C  
ATOM     53  N7   DA A   3     -42.100  48.742  -5.555  1.00  0.00           N  
ATOM     54  C5   DA A   3     -42.122  48.665  -4.164  1.00  0.00           C  
ATOM     55  C6   DA A   3     -42.830  47.843  -3.267  1.00  0.00           C  
ATOM     56  N6   DA A   3     -43.689  46.926  -3.703  1.00  0.00           N  
ATOM     57  N1   DA A   3     -42.654  47.996  -1.939  1.00  0.00           N  
ATOM     58  C2   DA A   3     -41.810  48.946  -1.525  1.00  0.00           C  
ATOM     59  N3   DA A   3     -41.087  49.790  -2.263  1.00  0.00           N  
ATOM     60  C4   DA A   3     -41.289  49.595  -3.599  1.00  0.00           C  
ATOM     61  P    DG A   4     -35.773  52.823  -4.621  1.00  0.00           P  
ATOM     62  OP1  DG A   4     -34.956  53.985  -4.209  1.00  0.00           O  
ATOM     63  OP2  DG A   4     -35.369  51.993  -5.776  1.00  0.00           O  
ATOM     64  O5'  DG A   4     -35.981  51.870  -3.349  1.00  0.00           O  
ATOM     65  C5'  DG A   4     -36.428  52.423  -2.125  1.00  0.00           C  
ATOM     66  C4'  DG A   4     -36.556  51.354  -1.042  1.00  0.00           C  
ATOM     67  O4'  DG A   4     -37.611  50.459  -1.364  1.00  0.00           O  
ATOM     68  C3'  DG A   4     -35.266  50.545  -0.871  1.00  0.00           C  
ATOM     69  O3'  DG A   4     -34.951  50.537   0.509  1.00  0.00           O  
ATOM     70  C2'  DG A   4     -35.660  49.186  -1.445  1.00  0.00           C  
ATOM     71  C1'  DG A   4     -37.161  49.131  -1.170  1.00  0.00           C  
ATOM     72  N9   DG A   4     -37.884  48.216  -2.082  1.00  0.00           N  
ATOM     73  C8   DG A   4     -37.817  48.162  -3.451  1.00  0.00           C  
ATOM     74  N7   DG A   4     -38.595  47.269  -3.996  1.00  0.00           N  
ATOM     75  C5   DG A   4     -39.216  46.667  -2.905  1.00  0.00           C  
ATOM     76  C4   DG A   4     -38.772  47.225  -1.725  1.00  0.00           C  
ATOM     77  N3   DG A   4     -39.147  46.868  -0.459  1.00  0.00           N  
ATOM     78  C2   DG A   4     -40.036  45.861  -0.433  1.00  0.00           C  
ATOM     79  N2   DG A   4     -40.444  45.397   0.742  1.00  0.00           N  
ATOM     80  N1   DG A   4     -40.535  45.258  -1.567  1.00  0.00           N  
ATOM     81  C6   DG A   4     -40.183  45.609  -2.862  1.00  0.00           C  
ATOM     82  O6   DG A   4     -40.714  45.010  -3.798  1.00  0.00           O  
ATOM     83  P    DA A   5     -33.680  49.759   1.116  1.00  0.00           P  
ATOM     84  OP1  DA A   5     -33.097  50.585   2.196  1.00  0.00           O  
ATOM     85  OP2  DA A   5     -32.831  49.256   0.016  1.00  0.00           O  
ATOM     86  O5'  DA A   5     -34.442  48.513   1.779  1.00  0.00           O  
ATOM     87  C5'  DA A   5     -35.387  48.745   2.809  1.00  0.00           C  
ATOM     88  C4'  DA A   5     -35.828  47.452   3.495  1.00  0.00           C  
ATOM     89  O4'  DA A   5     -36.632  46.675   2.620  1.00  0.00           O  
ATOM     90  C3'  DA A   5     -34.636  46.608   3.949  1.00  0.00           C  
ATOM     91  O3'  DA A   5     -34.917  46.141   5.256  1.00  0.00           O  
ATOM     92  C2'  DA A   5     -34.572  45.532   2.866  1.00  0.00           C  
ATOM     93  C1'  DA A   5     -36.019  45.420   2.381  1.00  0.00           C  
ATOM     94  N9   DA A   5     -36.131  45.105   0.938  1.00  0.00           N  
ATOM     95  C8   DA A   5     -35.477  45.700  -0.115  1.00  0.00           C  
ATOM     96  N7   DA A   5     -35.822  45.252  -1.292  1.00  0.00           N  
ATOM     97  C5   DA A   5     -36.774  44.282  -0.991  1.00  0.00           C  
ATOM     98  C6   DA A   5     -37.560  43.433  -1.798  1.00  0.00           C  
ATOM     99  N6   DA A   5     -37.500  43.484  -3.125  1.00  0.00           N  
ATOM    100  N1   DA A   5     -38.417  42.572  -1.218  1.00  0.00           N  
ATOM    101  C2   DA A   5     -38.490  42.559   0.116  1.00  0.00           C  
ATOM    102  N3   DA A   5     -37.807  43.303   0.989  1.00  0.00           N  
ATOM    103  C4   DA A   5     -36.960  44.168   0.362  1.00  0.00           C  
ATOM    104  P    DT A   6     -33.942  45.142   6.057  1.00  0.00           P  
ATOM    105  OP1  DT A   6     -34.118  45.374   7.507  1.00  0.00           O  
ATOM    106  OP2  DT A   6     -32.595  45.180   5.447  1.00  0.00           O  
ATOM    107  O5'  DT A   6     -34.642  43.753   5.670  1.00  0.00           O  
ATOM    108  C5'  DT A   6     -35.984  43.513   6.052  1.00  0.00           C  
ATOM    109  C4'  DT A   6     -36.476  42.183   5.490  1.00  0.00           C  
ATOM    110  O4'  DT A   6     -36.480  42.223   4.073  1.00  0.00           O  
ATOM    111  C3'  DT A   6     -35.606  41.006   5.936  1.00  0.00           C  
ATOM    112  O3'  DT A   6     -36.402  40.147   6.732  1.00  0.00           O  
ATOM    113  C2'  DT A   6     -35.148  40.395   4.611  1.00  0.00           C  
ATOM    114  C1'  DT A   6     -36.154  40.933   3.595  1.00  0.00           C  
ATOM    115  N1   DT A   6     -35.613  41.028   2.212  1.00  0.00           N  
ATOM    116  C6   DT A   6     -34.558  41.871   1.943  1.00  0.00           C  
ATOM    117  C5   DT A   6     -34.096  42.050   0.677  1.00  0.00           C  
ATOM    118  C4   DT A   6     -34.707  41.347  -0.443  1.00  0.00           C  
ATOM    119  N3   DT A   6     -35.739  40.491  -0.092  1.00  0.00           N  
ATOM    120  C2   DT A   6     -36.225  40.292   1.191  1.00  0.00           C  
ATOM    121  O2   DT A   6     -37.142  39.500   1.389  1.00  0.00           O  
ATOM    122  O4   DT A   6     -34.386  41.468  -1.624  1.00  0.00           O  
ATOM    123  C7   DT A   6     -32.945  43.004   0.419  1.00  0.00           C  
ATOM    124  P    DT A   7     -35.810  38.827   7.446  1.00  0.00           P  
ATOM    125  OP1  DT A   7     -36.599  38.561   8.668  1.00  0.00           O  
ATOM    126  OP2  DT A   7     -34.335  38.935   7.513  1.00  0.00           O  
ATOM    127  O5'  DT A   7     -36.186  37.722   6.348  1.00  0.00           O  
ATOM    128  C5'  DT A   7     -37.543  37.476   6.031  1.00  0.00           C  
ATOM    129  C4'  DT A   7     -37.656  36.504   4.860  1.00  0.00           C  
ATOM    130  O4'  DT A   7     -37.079  37.084   3.701  1.00  0.00           O  
ATOM    131  C3'  DT A   7     -36.956  35.169   5.131  1.00  0.00           C  
ATOM    132  O3'  DT A   7     -37.911  34.133   4.992  1.00  0.00           O  
ATOM    133  C2'  DT A   7     -35.853  35.145   4.074  1.00  0.00           C  
ATOM    134  C1'  DT A   7     -36.390  36.076   2.988  1.00  0.00           C  
ATOM    135  N1   DT A   7     -35.336  36.692   2.135  1.00  0.00           N  
ATOM    136  C6   DT A   7     -34.325  37.428   2.713  1.00  0.00           C  
ATOM    137  C5   DT A   7     -33.395  38.072   1.963  1.00  0.00           C  
ATOM    138  C4   DT A   7     -33.438  38.004   0.510  1.00  0.00           C  
ATOM    139  N3   DT A   7     -34.458  37.217  -0.003  1.00  0.00           N  
ATOM    140  C2   DT A   7     -35.419  36.550   0.744  1.00  0.00           C  
ATOM    141  O2   DT A   7     -36.279  35.875   0.183  1.00  0.00           O  
ATOM    142  O4   DT A   7     -32.671  38.591  -0.250  1.00  0.00           O  
ATOM    143  C7   DT A   7     -32.308  38.890   2.637  1.00  0.00           C  
ATOM    144  P    DG A   8     -37.544  32.577   5.212  1.00  0.00           P  
ATOM    145  OP1  DG A   8     -38.735  31.887   5.755  1.00  0.00           O  
ATOM    146  OP2  DG A   8     -36.239  32.478   5.903  1.00  0.00           O  
ATOM    147  O5'  DG A   8     -37.343  32.122   3.686  1.00  0.00           O  
ATOM    148  C5'  DG A   8     -38.435  32.168   2.787  1.00  0.00           C  
ATOM    149  C4'  DG A   8     -38.069  31.591   1.419  1.00  0.00           C  
ATOM    150  O4'  DG A   8     -37.154  32.452   0.758  1.00  0.00           O  
ATOM    151  C3'  DG A   8     -37.436  30.200   1.526  1.00  0.00           C  
ATOM    152  O3'  DG A   8     -38.051  29.378   0.552  1.00  0.00           O  
ATOM    153  C2'  DG A   8     -35.961  30.505   1.277  1.00  0.00           C  
ATOM    154  C1'  DG A   8     -36.019  31.712   0.342  1.00  0.00           C  
ATOM    155  N9   DG A   8     -34.819  32.569   0.425  1.00  0.00           N  
ATOM    156  C8   DG A   8     -34.201  33.053   1.552  1.00  0.00           C  
ATOM    157  N7   DG A   8     -33.194  33.847   1.326  1.00  0.00           N  
ATOM    158  C5   DG A   8     -33.111  33.862  -0.065  1.00  0.00           C  
ATOM    159  C4   DG A   8     -34.067  33.071  -0.623  1.00  0.00           C  
ATOM    160  N3   DG A   8     -34.253  32.805  -1.959  1.00  0.00           N  
ATOM    161  C2   DG A   8     -33.359  33.443  -2.740  1.00  0.00           C  
ATOM    162  N2   DG A   8     -33.438  33.258  -4.057  1.00  0.00           N  
ATOM    163  N1   DG A   8     -32.387  34.274  -2.262  1.00  0.00           N  
ATOM    164  C6   DG A   8     -32.180  34.577  -0.916  1.00  0.00           C  
ATOM    165  O6   DG A   8     -31.296  35.350  -0.608  1.00  0.00           O  
ATOM    166  P    DC A   9     -37.588  27.864   0.254  1.00  0.00           P  
ATOM    167  OP1  DC A   9     -38.782  27.069  -0.106  1.00  0.00           O  
ATOM    168  OP2  DC A   9     -36.673  27.405   1.321  1.00  0.00           O  
ATOM    169  O5'  DC A   9     -36.729  28.132  -1.075  1.00  0.00           O  
ATOM    170  C5'  DC A   9     -37.367  28.670  -2.220  1.00  0.00           C  
ATOM    171  C4'  DC A   9     -36.441  28.681  -3.435  1.00  0.00           C  
ATOM    172  O4'  DC A   9     -35.390  29.615  -3.243  1.00  0.00           O  
ATOM    173  C3'  DC A   9     -35.845  27.299  -3.705  1.00  0.00           C  
ATOM    174  O3'  DC A   9     -36.102  26.973  -5.059  1.00  0.00           O  
ATOM    175  C2'  DC A   9     -34.371  27.487  -3.349  1.00  0.00           C  
ATOM    176  C1'  DC A   9     -34.135  28.995  -3.474  1.00  0.00           C  
ATOM    177  N1   DC A   9     -33.157  29.537  -2.489  1.00  0.00           N  
ATOM    178  C6   DC A   9     -33.384  29.387  -1.140  1.00  0.00           C  
ATOM    179  C5   DC A   9     -32.574  29.961  -0.217  1.00  0.00           C  
ATOM    180  C4   DC A   9     -31.475  30.741  -0.708  1.00  0.00           C  
ATOM    181  N4   DC A   9     -30.697  31.408   0.135  1.00  0.00           N  
ATOM    182  N3   DC A   9     -31.234  30.868  -2.017  1.00  0.00           N  
ATOM    183  C2   DC A   9     -32.050  30.273  -2.934  1.00  0.00           C  
ATOM    184  O2   DC A   9     -31.778  30.401  -4.131  1.00  0.00           O  
ATOM    185  P    DT A  10     -35.643  25.578  -5.722  1.00  0.00           P  
ATOM    186  OP1  DT A  10     -36.577  25.250  -6.821  1.00  0.00           O  
ATOM    187  OP2  DT A  10     -35.368  24.597  -4.650  1.00  0.00           O  
ATOM    188  O5'  DT A  10     -34.249  26.044  -6.358  1.00  0.00           O  
ATOM    189  C5'  DT A  10     -34.231  27.069  -7.332  1.00  0.00           C  
ATOM    190  C4'  DT A  10     -32.799  27.483  -7.652  1.00  0.00           C  
ATOM    191  O4'  DT A  10     -32.173  28.020  -6.498  1.00  0.00           O  
ATOM    192  C3'  DT A  10     -31.951  26.315  -8.161  1.00  0.00           C  
ATOM    193  O3'  DT A  10     -31.526  26.645  -9.471  1.00  0.00           O  
ATOM    194  C2'  DT A  10     -30.828  26.229  -7.127  1.00  0.00           C  
ATOM    195  C1'  DT A  10     -30.814  27.625  -6.506  1.00  0.00           C  
ATOM    196  N1   DT A  10     -30.270  27.672  -5.122  1.00  0.00           N  
ATOM    197  C6   DT A  10     -30.866  26.940  -4.120  1.00  0.00           C  
ATOM    198  C5   DT A  10     -30.474  27.055  -2.825  1.00  0.00           C  
ATOM    199  C4   DT A  10     -29.395  27.959  -2.453  1.00  0.00           C  
ATOM    200  N3   DT A  10     -28.813  28.632  -3.517  1.00  0.00           N  
ATOM    201  C2   DT A  10     -29.194  28.526  -4.847  1.00  0.00           C  
ATOM    202  O2   DT A  10     -28.597  29.155  -5.716  1.00  0.00           O  
ATOM    203  O4   DT A  10     -29.001  28.159  -1.305  1.00  0.00           O  
ATOM    204  C7   DT A  10     -31.178  26.254  -1.745  1.00  0.00           C  
ATOM    205  P    DG A  11     -30.588  25.678 -10.355  1.00  0.00           P  
ATOM    206  OP1  DG A  11     -30.915  25.891 -11.783  1.00  0.00           O  
ATOM    207  OP2  DG A  11     -30.612  24.317  -9.774  1.00  0.00           O  
ATOM    208  O5'  DG A  11     -29.160  26.344 -10.050  1.00  0.00           O  
ATOM    209  C5'  DG A  11     -28.914  27.687 -10.427  1.00  0.00           C  
ATOM    210  C4'  DG A  11     -27.496  28.129 -10.063  1.00  0.00           C  
ATOM    211  O4'  DG A  11     -27.350  28.177  -8.651  1.00  0.00           O  
ATOM    212  C3'  DG A  11     -26.436  27.182 -10.627  1.00  0.00           C  
ATOM    213  O3'  DG A  11     -25.417  27.970 -11.218  1.00  0.00           O  
ATOM    214  C2'  DG A  11     -25.998  26.417  -9.383  1.00  0.00           C  
ATOM    215  C1'  DG A  11     -26.193  27.451  -8.273  1.00  0.00           C  
ATOM    216  N9   DG A  11     -26.401  26.856  -6.928  1.00  0.00           N  
ATOM    217  C8   DG A  11     -27.264  25.853  -6.570  1.00  0.00           C  
ATOM    218  N7   DG A  11     -27.304  25.603  -5.293  1.00  0.00           N  
ATOM    219  C5   DG A  11     -26.357  26.467  -4.750  1.00  0.00           C  
ATOM    220  C4   DG A  11     -25.768  27.226  -5.763  1.00  0.00           C  
ATOM    221  N3   DG A  11     -24.767  28.136  -5.607  1.00  0.00           N  
ATOM    222  C2   DG A  11     -24.336  28.254  -4.347  1.00  0.00           C  
ATOM    223  N2   DG A  11     -23.317  29.065  -4.086  1.00  0.00           N  
ATOM    224  N1   DG A  11     -24.887  27.557  -3.281  1.00  0.00           N  
ATOM    225  C6   DG A  11     -25.922  26.649  -3.413  1.00  0.00           C  
ATOM    226  O6   DG A  11     -26.349  26.101  -2.376  1.00  0.00           O  
ATOM    227  P    DA A  12     -24.139  27.325 -11.961  1.00  0.00           P  
ATOM    228  OP1  DA A  12     -23.798  28.175 -13.124  1.00  0.00           O  
ATOM    229  OP2  DA A  12     -24.359  25.873 -12.128  1.00  0.00           O  
ATOM    230  O5'  DA A  12     -23.026  27.547 -10.828  1.00  0.00           O  
ATOM    231  C5'  DA A  12     -22.624  28.859 -10.485  1.00  0.00           C  
ATOM    232  C4'  DA A  12     -21.535  28.872  -9.411  1.00  0.00           C  
ATOM    233  O4'  DA A  12     -22.080  28.418  -8.177  1.00  0.00           O  
ATOM    234  C3'  DA A  12     -20.325  27.990  -9.750  1.00  0.00           C  
ATOM    235  O3'  DA A  12     -19.163  28.711  -9.356  1.00  0.00           O  
ATOM    236  C2'  DA A  12     -20.656  26.738  -8.937  1.00  0.00           C  
ATOM    237  C1'  DA A  12     -21.284  27.352  -7.692  1.00  0.00           C  
ATOM    238  N9   DA A  12     -22.086  26.382  -6.922  1.00  0.00           N  
ATOM    239  C8   DA A  12     -23.042  25.518  -7.390  1.00  0.00           C  
ATOM    240  N7   DA A  12     -23.599  24.776  -6.473  1.00  0.00           N  
ATOM    241  C5   DA A  12     -22.934  25.163  -5.315  1.00  0.00           C  
ATOM    242  C6   DA A  12     -23.047  24.754  -3.975  1.00  0.00           C  
ATOM    243  N6   DA A  12     -23.956  23.856  -3.613  1.00  0.00           N  
ATOM    244  N1   DA A  12     -22.249  25.303  -3.039  1.00  0.00           N  
ATOM    245  C2   DA A  12     -21.360  26.221  -3.433  1.00  0.00           C  
ATOM    246  N3   DA A  12     -21.151  26.692  -4.665  1.00  0.00           N  
ATOM    247  C4   DA A  12     -21.990  26.122  -5.575  1.00  0.00           C  
ATOM    248  P    DT A  13     -17.784  27.996  -8.944  1.00  0.00           P  
ATOM    249  OP1  DT A  13     -16.701  28.994  -8.934  1.00  0.00           O  
ATOM    250  OP2  DT A  13     -17.609  26.741  -9.700  1.00  0.00           O  
ATOM    251  O5'  DT A  13     -18.138  27.651  -7.418  1.00  0.00           O  
ATOM    252  C5'  DT A  13     -17.927  28.597  -6.380  1.00  0.00           C  
ATOM    253  C4'  DT A  13     -16.867  28.094  -5.391  1.00  0.00           C  
ATOM    254  O4'  DT A  13     -17.521  27.142  -4.578  1.00  0.00           O  
ATOM    255  C3'  DT A  13     -15.665  27.410  -6.089  1.00  0.00           C  
ATOM    256  O3'  DT A  13     -14.334  27.530  -5.589  1.00  0.00           O  
ATOM    257  C2'  DT A  13     -16.070  25.940  -6.044  1.00  0.00           C  
ATOM    258  C1'  DT A  13     -17.007  25.848  -4.825  1.00  0.00           C  
ATOM    259  N1   DT A  13     -18.114  24.877  -4.884  1.00  0.00           N  
ATOM    260  C6   DT A  13     -18.837  24.567  -6.066  1.00  0.00           C  
ATOM    261  C5   DT A  13     -19.741  23.633  -6.119  1.00  0.00           C  
ATOM    262  C4   DT A  13     -20.152  22.839  -4.925  1.00  0.00           C  
ATOM    263  N3   DT A  13     -19.427  23.246  -3.783  1.00  0.00           N  
ATOM    264  C2   DT A  13     -18.482  24.195  -3.716  1.00  0.00           C  
ATOM    265  O2   DT A  13     -17.939  24.455  -2.614  1.00  0.00           O  
ATOM    266  O4   DT A  13     -20.974  21.992  -4.865  1.00  0.00           O  
ATOM    267  C7   DT A  13     -20.453  23.251  -7.425  1.00  0.00           C  
ATOM    268  P    DA A  14     -13.884  28.316  -4.269  1.00  0.00           P  
ATOM    269  OP1  DA A  14     -12.419  28.162  -4.133  1.00  0.00           O  
ATOM    270  OP2  DA A  14     -14.474  29.672  -4.251  1.00  0.00           O  
ATOM    271  O5'  DA A  14     -14.573  27.393  -3.170  1.00  0.00           O  
ATOM    272  C5'  DA A  14     -14.652  27.783  -1.818  1.00  0.00           C  
ATOM    273  C4'  DA A  14     -14.231  26.605  -0.934  1.00  0.00           C  
ATOM    274  O4'  DA A  14     -15.029  25.469  -1.245  1.00  0.00           O  
ATOM    275  C3'  DA A  14     -12.750  26.232  -1.105  1.00  0.00           C  
ATOM    276  O3'  DA A  14     -12.178  26.168   0.192  1.00  0.00           O  
ATOM    277  C2'  DA A  14     -12.840  24.922  -1.885  1.00  0.00           C  
ATOM    278  C1'  DA A  14     -14.202  24.348  -1.491  1.00  0.00           C  
ATOM    279  N9   DA A  14     -14.792  23.473  -2.536  1.00  0.00           N  
ATOM    280  C8   DA A  14     -14.568  23.489  -3.892  1.00  0.00           C  
ATOM    281  N7   DA A  14     -15.210  22.579  -4.564  1.00  0.00           N  
ATOM    282  C5   DA A  14     -15.921  21.900  -3.581  1.00  0.00           C  
ATOM    283  C6   DA A  14     -16.821  20.810  -3.627  1.00  0.00           C  
ATOM    284  N6   DA A  14     -17.145  20.198  -4.764  1.00  0.00           N  
ATOM    285  N1   DA A  14     -17.364  20.356  -2.478  1.00  0.00           N  
ATOM    286  C2   DA A  14     -17.005  20.941  -1.335  1.00  0.00           C  
ATOM    287  N3   DA A  14     -16.160  21.958  -1.151  1.00  0.00           N  
ATOM    288  C4   DA A  14     -15.660  22.417  -2.336  1.00  0.00           C  
ATOM    289  P    DC A  15     -10.775  25.447   0.537  1.00  0.00           P  
ATOM    290  OP1  DC A  15     -10.210  26.077   1.750  1.00  0.00           O  
ATOM    291  OP2  DC A  15      -9.958  25.323  -0.692  1.00  0.00           O  
ATOM    292  O5'  DC A  15     -11.357  24.001   0.939  1.00  0.00           O  
ATOM    293  C5'  DC A  15     -12.292  23.907   2.003  1.00  0.00           C  
ATOM    294  C4'  DC A  15     -12.765  22.475   2.233  1.00  0.00           C  
ATOM    295  O4'  DC A  15     -13.439  21.981   1.087  1.00  0.00           O  
ATOM    296  C3'  DC A  15     -11.618  21.519   2.571  1.00  0.00           C  
ATOM    297  O3'  DC A  15     -11.891  20.967   3.845  1.00  0.00           O  
ATOM    298  C2'  DC A  15     -11.672  20.513   1.424  1.00  0.00           C  
ATOM    299  C1'  DC A  15     -13.118  20.611   0.941  1.00  0.00           C  
ATOM    300  N1   DC A  15     -13.293  20.197  -0.479  1.00  0.00           N  
ATOM    301  C6   DC A  15     -12.676  20.908  -1.481  1.00  0.00           C  
ATOM    302  C5   DC A  15     -12.855  20.587  -2.788  1.00  0.00           C  
ATOM    303  C4   DC A  15     -13.711  19.472  -3.076  1.00  0.00           C  
ATOM    304  N4   DC A  15     -14.005  19.158  -4.332  1.00  0.00           N  
ATOM    305  N3   DC A  15     -14.301  18.769  -2.102  1.00  0.00           N  
ATOM    306  C2   DC A  15     -14.116  19.107  -0.792  1.00  0.00           C  
ATOM    307  O2   DC A  15     -14.703  18.451   0.071  1.00  0.00           O  
ATOM    308  P    DA A  16     -10.931  19.898   4.572  1.00  0.00           P  
ATOM    309  OP1  DA A  16     -10.881  20.215   6.015  1.00  0.00           O  
ATOM    310  OP2  DA A  16      -9.681  19.750   3.794  1.00  0.00           O  
ATOM    311  O5'  DA A  16     -11.811  18.573   4.369  1.00  0.00           O  
ATOM    312  C5'  DA A  16     -13.101  18.492   4.949  1.00  0.00           C  
ATOM    313  C4'  DA A  16     -13.711  17.093   4.829  1.00  0.00           C  
ATOM    314  O4'  DA A  16     -14.008  16.794   3.472  1.00  0.00           O  
ATOM    315  C3'  DA A  16     -12.782  16.007   5.372  1.00  0.00           C  
ATOM    316  O3'  DA A  16     -13.580  15.086   6.096  1.00  0.00           O  
ATOM    317  C2'  DA A  16     -12.154  15.460   4.092  1.00  0.00           C  
ATOM    318  C1'  DA A  16     -13.242  15.681   3.037  1.00  0.00           C  
ATOM    319  N9   DA A  16     -12.704  15.968   1.685  1.00  0.00           N  
ATOM    320  C8   DA A  16     -11.699  16.837   1.338  1.00  0.00           C  
ATOM    321  N7   DA A  16     -11.487  16.941   0.054  1.00  0.00           N  
ATOM    322  C5   DA A  16     -12.412  16.053  -0.487  1.00  0.00           C  
ATOM    323  C6   DA A  16     -12.715  15.683  -1.814  1.00  0.00           C  
ATOM    324  N6   DA A  16     -12.082  16.239  -2.841  1.00  0.00           N  
ATOM    325  N1   DA A  16     -13.663  14.754  -2.053  1.00  0.00           N  
ATOM    326  C2   DA A  16     -14.285  14.220  -0.996  1.00  0.00           C  
ATOM    327  N3   DA A  16     -14.109  14.488   0.299  1.00  0.00           N  
ATOM    328  C4   DA A  16     -13.146  15.435   0.492  1.00  0.00           C  
ATOM    329  P    DC A  17     -12.989  13.742   6.759  1.00  0.00           P  
ATOM    330  OP1  DC A  17     -13.779  13.432   7.970  1.00  0.00           O  
ATOM    331  OP2  DC A  17     -11.514  13.842   6.830  1.00  0.00           O  
ATOM    332  O5'  DC A  17     -13.382  12.695   5.608  1.00  0.00           O  
ATOM    333  C5'  DC A  17     -14.748  12.466   5.311  1.00  0.00           C  
ATOM    334  C4'  DC A  17     -14.911  11.472   4.165  1.00  0.00           C  
ATOM    335  O4'  DC A  17     -14.374  12.027   2.979  1.00  0.00           O  
ATOM    336  C3'  DC A  17     -14.222  10.134   4.446  1.00  0.00           C  
ATOM    337  O3'  DC A  17     -15.201   9.112   4.376  1.00  0.00           O  
ATOM    338  C2'  DC A  17     -13.153  10.056   3.357  1.00  0.00           C  
ATOM    339  C1'  DC A  17     -13.643  11.034   2.287  1.00  0.00           C  
ATOM    340  N1   DC A  17     -12.545  11.696   1.533  1.00  0.00           N  
ATOM    341  C6   DC A  17     -11.603  12.442   2.198  1.00  0.00           C  
ATOM    342  C5   DC A  17     -10.658  13.145   1.527  1.00  0.00           C  
ATOM    343  C4   DC A  17     -10.667  13.056   0.097  1.00  0.00           C  
ATOM    344  N4   DC A  17      -9.785  13.738  -0.625  1.00  0.00           N  
ATOM    345  N3   DC A  17     -11.577  12.324  -0.551  1.00  0.00           N  
ATOM    346  C2   DC A  17     -12.517  11.615   0.137  1.00  0.00           C  
ATOM    347  O2   DC A  17     -13.315  10.922  -0.497  1.00  0.00           O  
ATOM    348  P    DC A  18     -14.867   7.564   4.678  1.00  0.00           P  
ATOM    349  OP1  DC A  18     -16.104   6.902   5.149  1.00  0.00           O  
ATOM    350  OP2  DC A  18     -13.625   7.485   5.478  1.00  0.00           O  
ATOM    351  O5'  DC A  18     -14.550   7.051   3.192  1.00  0.00           O  
ATOM    352  C5'  DC A  18     -15.554   7.106   2.197  1.00  0.00           C  
ATOM    353  C4'  DC A  18     -14.999   6.694   0.835  1.00  0.00           C  
ATOM    354  O4'  DC A  18     -14.033   7.632   0.388  1.00  0.00           O  
ATOM    355  C3'  DC A  18     -14.345   5.309   0.859  1.00  0.00           C  
ATOM    356  O3'  DC A  18     -15.020   4.502  -0.088  1.00  0.00           O  
ATOM    357  C2'  DC A  18     -12.891   5.612   0.496  1.00  0.00           C  
ATOM    358  C1'  DC A  18     -12.998   6.929  -0.272  1.00  0.00           C  
ATOM    359  N1   DC A  18     -11.754   7.753  -0.276  1.00  0.00           N  
ATOM    360  C6   DC A  18     -11.215   8.206   0.908  1.00  0.00           C  
ATOM    361  C5   DC A  18     -10.186   9.091   0.924  1.00  0.00           C  
ATOM    362  C4   DC A  18      -9.668   9.514  -0.341  1.00  0.00           C  
ATOM    363  N4   DC A  18      -8.697  10.413  -0.424  1.00  0.00           N  
ATOM    364  N3   DC A  18     -10.149   9.025  -1.493  1.00  0.00           N  
ATOM    365  C2   DC A  18     -11.187   8.139  -1.496  1.00  0.00           C  
ATOM    366  O2   DC A  18     -11.591   7.711  -2.583  1.00  0.00           O  
ATOM    367  P    DA A  19     -14.677   2.944  -0.311  1.00  0.00           P  
ATOM    368  OP1  DA A  19     -15.945   2.214  -0.530  1.00  0.00           O  
ATOM    369  OP2  DA A  19     -13.727   2.498   0.730  1.00  0.00           O  
ATOM    370  O5'  DA A  19     -13.894   3.037  -1.706  1.00  0.00           O  
ATOM    371  C5'  DA A  19     -14.578   3.476  -2.866  1.00  0.00           C  
ATOM    372  C4'  DA A  19     -13.710   3.380  -4.120  1.00  0.00           C  
ATOM    373  O4'  DA A  19     -12.653   4.325  -4.054  1.00  0.00           O  
ATOM    374  C3'  DA A  19     -13.101   1.988  -4.312  1.00  0.00           C  
ATOM    375  O3'  DA A  19     -13.217   1.671  -5.687  1.00  0.00           O  
ATOM    376  C2'  DA A  19     -11.671   2.193  -3.814  1.00  0.00           C  
ATOM    377  C1'  DA A  19     -11.409   3.655  -4.169  1.00  0.00           C  
ATOM    378  N9   DA A  19     -10.425   4.313  -3.284  1.00  0.00           N  
ATOM    379  C8   DA A  19     -10.371   4.314  -1.909  1.00  0.00           C  
ATOM    380  N7   DA A  19      -9.453   5.092  -1.404  1.00  0.00           N  
ATOM    381  C5   DA A  19      -8.833   5.619  -2.535  1.00  0.00           C  
ATOM    382  C6   DA A  19      -7.780   6.536  -2.710  1.00  0.00           C  
ATOM    383  N6   DA A  19      -7.179   7.119  -1.677  1.00  0.00           N  
ATOM    384  N1   DA A  19      -7.363   6.838  -3.954  1.00  0.00           N  
ATOM    385  C2   DA A  19      -7.980   6.258  -4.987  1.00  0.00           C  
ATOM    386  N3   DA A  19      -9.003   5.403  -4.962  1.00  0.00           N  
ATOM    387  C4   DA A  19      -9.392   5.123  -3.686  1.00  0.00           C  
ATOM    388  P    DA A  20     -12.621   0.323  -6.336  1.00  0.00           P  
ATOM    389  OP1  DA A  20     -13.536  -0.120  -7.412  1.00  0.00           O  
ATOM    390  OP2  DA A  20     -12.225  -0.609  -5.259  1.00  0.00           O  
ATOM    391  O5'  DA A  20     -11.296   0.927  -7.008  1.00  0.00           O  
ATOM    392  C5'  DA A  20     -11.413   1.887  -8.045  1.00  0.00           C  
ATOM    393  C4'  DA A  20     -10.051   2.295  -8.605  1.00  0.00           C  
ATOM    394  O4'  DA A  20      -9.316   2.987  -7.607  1.00  0.00           O  
ATOM    395  C3'  DA A  20      -9.226   1.093  -9.073  1.00  0.00           C  
ATOM    396  O3'  DA A  20      -8.674   1.408 -10.339  1.00  0.00           O  
ATOM    397  C2'  DA A  20      -8.196   0.953  -7.956  1.00  0.00           C  
ATOM    398  C1'  DA A  20      -8.038   2.393  -7.476  1.00  0.00           C  
ATOM    399  N9   DA A  20      -7.594   2.481  -6.068  1.00  0.00           N  
ATOM    400  C8   DA A  20      -8.108   1.835  -4.970  1.00  0.00           C  
ATOM    401  N7   DA A  20      -7.516   2.123  -3.843  1.00  0.00           N  
ATOM    402  C5   DA A  20      -6.525   3.019  -4.235  1.00  0.00           C  
ATOM    403  C6   DA A  20      -5.525   3.705  -3.523  1.00  0.00           C  
ATOM    404  N6   DA A  20      -5.398   3.560  -2.204  1.00  0.00           N  
ATOM    405  N1   DA A  20      -4.666   4.504  -4.179  1.00  0.00           N  
ATOM    406  C2   DA A  20      -4.811   4.633  -5.503  1.00  0.00           C  
ATOM    407  N3   DA A  20      -5.711   4.046  -6.293  1.00  0.00           N  
ATOM    408  C4   DA A  20      -6.552   3.237  -5.589  1.00  0.00           C  
ATOM    409  P    DA A  21      -7.723   0.395 -11.156  1.00  0.00           P  
ATOM    410  OP1  DA A  21      -8.018   0.538 -12.597  1.00  0.00           O  
ATOM    411  OP2  DA A  21      -7.762  -0.938 -10.513  1.00  0.00           O  
ATOM    412  O5'  DA A  21      -6.294   1.062 -10.856  1.00  0.00           O  
ATOM    413  C5'  DA A  21      -6.017   2.365 -11.337  1.00  0.00           C  
ATOM    414  C4'  DA A  21      -4.577   2.791 -11.049  1.00  0.00           C  
ATOM    415  O4'  DA A  21      -4.395   2.945  -9.650  1.00  0.00           O  
ATOM    416  C3'  DA A  21      -3.551   1.780 -11.569  1.00  0.00           C  
ATOM    417  O3'  DA A  21      -2.543   2.503 -12.253  1.00  0.00           O  
ATOM    418  C2'  DA A  21      -3.087   1.097 -10.285  1.00  0.00           C  
ATOM    419  C1'  DA A  21      -3.270   2.192  -9.236  1.00  0.00           C  
ATOM    420  N9   DA A  21      -3.520   1.655  -7.881  1.00  0.00           N  
ATOM    421  C8   DA A  21      -4.445   0.714  -7.497  1.00  0.00           C  
ATOM    422  N7   DA A  21      -4.462   0.459  -6.216  1.00  0.00           N  
ATOM    423  C5   DA A  21      -3.456   1.287  -5.722  1.00  0.00           C  
ATOM    424  C6   DA A  21      -2.953   1.505  -4.427  1.00  0.00           C  
ATOM    425  N6   DA A  21      -3.464   0.870  -3.376  1.00  0.00           N  
ATOM    426  N1   DA A  21      -1.938   2.372  -4.240  1.00  0.00           N  
ATOM    427  C2   DA A  21      -1.459   3.013  -5.310  1.00  0.00           C  
ATOM    428  N3   DA A  21      -1.849   2.907  -6.582  1.00  0.00           N  
ATOM    429  C4   DA A  21      -2.867   2.013  -6.726  1.00  0.00           C  
ATOM    430  P    DA A  22      -1.251   1.797 -12.909  1.00  0.00           P  
ATOM    431  OP1  DA A  22      -0.850   2.572 -14.102  1.00  0.00           O  
ATOM    432  OP2  DA A  22      -1.489   0.340 -13.007  1.00  0.00           O  
ATOM    433  O5'  DA A  22      -0.183   2.065 -11.743  1.00  0.00           O  
ATOM    434  C5'  DA A  22       0.166   3.396 -11.407  1.00  0.00           C  
ATOM    435  C4'  DA A  22       1.235   3.439 -10.316  1.00  0.00           C  
ATOM    436  O4'  DA A  22       0.704   2.949  -9.095  1.00  0.00           O  
ATOM    437  C3'  DA A  22       2.471   2.609 -10.677  1.00  0.00           C  
ATOM    438  O3'  DA A  22       3.605   3.441 -10.509  1.00  0.00           O  
ATOM    439  C2'  DA A  22       2.381   1.441  -9.695  1.00  0.00           C  
ATOM    440  C1'  DA A  22       1.632   2.053  -8.514  1.00  0.00           C  
ATOM    441  N9   DA A  22       0.904   1.049  -7.707  1.00  0.00           N  
ATOM    442  C8   DA A  22      -0.026   0.132  -8.133  1.00  0.00           C  
ATOM    443  N7   DA A  22      -0.547  -0.595  -7.181  1.00  0.00           N  
ATOM    444  C5   DA A  22       0.103  -0.130  -6.042  1.00  0.00           C  
ATOM    445  C6   DA A  22       0.000  -0.472  -4.678  1.00  0.00           C  
ATOM    446  N6   DA A  22      -0.861  -1.399  -4.271  1.00  0.00           N  
ATOM    447  N1   DA A  22       0.781   0.147  -3.771  1.00  0.00           N  
ATOM    448  C2   DA A  22       1.621   1.089  -4.214  1.00  0.00           C  
ATOM    449  N3   DA A  22       1.806   1.515  -5.465  1.00  0.00           N  
ATOM    450  C4   DA A  22       1.002   0.860  -6.348  1.00  0.00           C  
ATOM    451  P    DA A  23       5.114   2.930 -10.742  1.00  0.00           P  
ATOM    452  OP1  DA A  23       5.911   4.052 -11.284  1.00  0.00           O  
ATOM    453  OP2  DA A  23       5.091   1.623 -11.434  1.00  0.00           O  
ATOM    454  O5'  DA A  23       5.541   2.691  -9.215  1.00  0.00           O  
ATOM    455  C5'  DA A  23       5.567   3.786  -8.316  1.00  0.00           C  
ATOM    456  C4'  DA A  23       6.130   3.388  -6.953  1.00  0.00           C  
ATOM    457  O4'  DA A  23       5.238   2.499  -6.297  1.00  0.00           O  
ATOM    458  C3'  DA A  23       7.495   2.707  -7.072  1.00  0.00           C  
ATOM    459  O3'  DA A  23       8.344   3.270  -6.088  1.00  0.00           O  
ATOM    460  C2'  DA A  23       7.140   1.240  -6.843  1.00  0.00           C  
ATOM    461  C1'  DA A  23       5.938   1.333  -5.901  1.00  0.00           C  
ATOM    462  N9   DA A  23       5.031   0.165  -5.989  1.00  0.00           N  
ATOM    463  C8   DA A  23       4.501  -0.416  -7.117  1.00  0.00           C  
ATOM    464  N7   DA A  23       3.689  -1.411  -6.884  1.00  0.00           N  
ATOM    465  C5   DA A  23       3.683  -1.494  -5.494  1.00  0.00           C  
ATOM    466  C6   DA A  23       2.994  -2.327  -4.590  1.00  0.00           C  
ATOM    467  N6   DA A  23       2.126  -3.237  -5.020  1.00  0.00           N  
ATOM    468  N1   DA A  23       3.192  -2.186  -3.263  1.00  0.00           N  
ATOM    469  C2   DA A  23       4.044  -1.238  -2.859  1.00  0.00           C  
ATOM    470  N3   DA A  23       4.744  -0.379  -3.604  1.00  0.00           N  
ATOM    471  C4   DA A  23       4.511  -0.554  -4.935  1.00  0.00           C  
ATOM    472  P    DC A  24       9.872   2.804  -5.885  1.00  0.00           P  
ATOM    473  OP1  DC A  24      10.664   3.977  -5.455  1.00  0.00           O  
ATOM    474  OP2  DC A  24      10.297   1.997  -7.050  1.00  0.00           O  
ATOM    475  O5'  DC A  24       9.685   1.825  -4.629  1.00  0.00           O  
ATOM    476  C5'  DC A  24       9.256   2.356  -3.388  1.00  0.00           C  
ATOM    477  C4'  DC A  24       9.164   1.270  -2.320  1.00  0.00           C  
ATOM    478  O4'  DC A  24       8.139   0.351  -2.662  1.00  0.00           O  
ATOM    479  C3'  DC A  24      10.481   0.506  -2.149  1.00  0.00           C  
ATOM    480  O3'  DC A  24      10.866   0.601  -0.789  1.00  0.00           O  
ATOM    481  C2'  DC A  24      10.111  -0.900  -2.620  1.00  0.00           C  
ATOM    482  C1'  DC A  24       8.594  -0.968  -2.429  1.00  0.00           C  
ATOM    483  N1   DC A  24       7.903  -1.893  -3.374  1.00  0.00           N  
ATOM    484  C6   DC A  24       8.014  -1.698  -4.731  1.00  0.00           C  
ATOM    485  C5   DC A  24       7.331  -2.467  -5.617  1.00  0.00           C  
ATOM    486  C4   DC A  24       6.484  -3.491  -5.075  1.00  0.00           C  
ATOM    487  N4   DC A  24       5.735  -4.237  -5.878  1.00  0.00           N  
ATOM    488  N3   DC A  24       6.388  -3.696  -3.757  1.00  0.00           N  
ATOM    489  C2   DC A  24       7.086  -2.917  -2.880  1.00  0.00           C  
ATOM    490  O2   DC A  24       6.974  -3.146  -1.673  1.00  0.00           O  
ATOM    491  P    DC A  25      12.172  -0.125  -0.184  1.00  0.00           P  
ATOM    492  OP1  DC A  25      12.724   0.712   0.902  1.00  0.00           O  
ATOM    493  OP2  DC A  25      13.040  -0.584  -1.291  1.00  0.00           O  
ATOM    494  O5'  DC A  25      11.471  -1.408   0.470  1.00  0.00           O  
ATOM    495  C5'  DC A  25      10.507  -1.229   1.491  1.00  0.00           C  
ATOM    496  C4'  DC A  25       9.960  -2.569   1.974  1.00  0.00           C  
ATOM    497  O4'  DC A  25       9.257  -3.206   0.919  1.00  0.00           O  
ATOM    498  C3'  DC A  25      11.066  -3.499   2.486  1.00  0.00           C  
ATOM    499  O3'  DC A  25      10.780  -3.786   3.848  1.00  0.00           O  
ATOM    500  C2'  DC A  25      10.997  -4.675   1.507  1.00  0.00           C  
ATOM    501  C1'  DC A  25       9.612  -4.574   0.854  1.00  0.00           C  
ATOM    502  N1   DC A  25       9.572  -4.999  -0.578  1.00  0.00           N  
ATOM    503  C6   DC A  25      10.372  -4.358  -1.509  1.00  0.00           C  
ATOM    504  C5   DC A  25      10.289  -4.649  -2.817  1.00  0.00           C  
ATOM    505  C4   DC A  25       9.347  -5.640  -3.218  1.00  0.00           C  
ATOM    506  N4   DC A  25       9.184  -5.953  -4.507  1.00  0.00           N  
ATOM    507  N3   DC A  25       8.579  -6.285  -2.334  1.00  0.00           N  
ATOM    508  C2   DC A  25       8.660  -5.979  -0.988  1.00  0.00           C  
ATOM    509  O2   DC A  25       7.947  -6.594  -0.216  1.00  0.00           O  
ATOM    510  P    DG A  26      11.689  -4.750   4.772  1.00  0.00           P  
ATOM    511  OP1  DG A  26      11.436  -4.411   6.193  1.00  0.00           O  
ATOM    512  OP2  DG A  26      13.073  -4.735   4.255  1.00  0.00           O  
ATOM    513  O5'  DG A  26      11.012  -6.174   4.438  1.00  0.00           O  
ATOM    514  C5'  DG A  26       9.613  -6.354   4.596  1.00  0.00           C  
ATOM    515  C4'  DG A  26       9.087  -7.565   3.817  1.00  0.00           C  
ATOM    516  O4'  DG A  26       9.326  -7.446   2.423  1.00  0.00           O  
ATOM    517  C3'  DG A  26       9.685  -8.897   4.276  1.00  0.00           C  
ATOM    518  O3'  DG A  26       8.596  -9.696   4.720  1.00  0.00           O  
ATOM    519  C2'  DG A  26      10.388  -9.405   3.012  1.00  0.00           C  
ATOM    520  C1'  DG A  26       9.580  -8.739   1.903  1.00  0.00           C  
ATOM    521  N9   DG A  26      10.283  -8.667   0.598  1.00  0.00           N  
ATOM    522  C8   DG A  26      11.426  -7.978   0.278  1.00  0.00           C  
ATOM    523  N7   DG A  26      11.769  -8.053  -0.979  1.00  0.00           N  
ATOM    524  C5   DG A  26      10.807  -8.894  -1.538  1.00  0.00           C  
ATOM    525  C4   DG A  26       9.902  -9.282  -0.577  1.00  0.00           C  
ATOM    526  N3   DG A  26       8.838 -10.118  -0.754  1.00  0.00           N  
ATOM    527  C2   DG A  26       8.738 -10.607  -1.999  1.00  0.00           C  
ATOM    528  N2   DG A  26       7.749 -11.456  -2.267  1.00  0.00           N  
ATOM    529  N1   DG A  26       9.600 -10.270  -3.014  1.00  0.00           N  
ATOM    530  C6   DG A  26      10.655  -9.376  -2.886  1.00  0.00           C  
ATOM    531  O6   DG A  26      11.314  -9.109  -3.890  1.00  0.00           O  
ATOM    532  P    DT A  27       8.804 -11.152   5.367  1.00  0.00           P  
ATOM    533  OP1  DT A  27       7.630 -11.499   6.203  1.00  0.00           O  
ATOM    534  OP2  DT A  27      10.161 -11.217   5.937  1.00  0.00           O  
ATOM    535  O5'  DT A  27       8.773 -12.081   4.075  1.00  0.00           O  
ATOM    536  C5'  DT A  27       7.627 -12.126   3.253  1.00  0.00           C  
ATOM    537  C4'  DT A  27       7.934 -12.918   1.989  1.00  0.00           C  
ATOM    538  O4'  DT A  27       8.933 -12.290   1.232  1.00  0.00           O  
ATOM    539  C3'  DT A  27       8.488 -14.314   2.247  1.00  0.00           C  
ATOM    540  O3'  DT A  27       7.408 -15.195   2.497  1.00  0.00           O  
ATOM    541  C2'  DT A  27       9.293 -14.603   0.986  1.00  0.00           C  
ATOM    542  C1'  DT A  27       9.361 -13.249   0.288  1.00  0.00           C  
ATOM    543  N1   DT A  27      10.701 -12.929  -0.262  1.00  0.00           N  
ATOM    544  C6   DT A  27      11.615 -12.173   0.438  1.00  0.00           C  
ATOM    545  C5   DT A  27      12.731 -11.676  -0.166  1.00  0.00           C  
ATOM    546  C4   DT A  27      12.997 -11.955  -1.574  1.00  0.00           C  
ATOM    547  N3   DT A  27      12.091 -12.821  -2.154  1.00  0.00           N  
ATOM    548  C2   DT A  27      10.948 -13.325  -1.573  1.00  0.00           C  
ATOM    549  O2   DT A  27      10.199 -14.069  -2.202  1.00  0.00           O  
ATOM    550  O4   DT A  27      13.902 -11.483  -2.264  1.00  0.00           O  
ATOM    551  C7   DT A  27      13.687 -10.798   0.616  1.00  0.00           C  
ATOM    552  P    DT A  28       7.635 -16.728   2.921  1.00  0.00           P  
ATOM    553  OP1  DT A  28       6.416 -17.111   3.683  1.00  0.00           O  
ATOM    554  OP2  DT A  28       8.962 -16.840   3.554  1.00  0.00           O  
ATOM    555  O5'  DT A  28       7.733 -17.487   1.533  1.00  0.00           O  
ATOM    556  C5'  DT A  28       6.704 -17.501   0.566  1.00  0.00           C  
ATOM    557  C4'  DT A  28       7.296 -18.160  -0.686  1.00  0.00           C  
ATOM    558  O4'  DT A  28       8.321 -17.320  -1.202  1.00  0.00           O  
ATOM    559  C3'  DT A  28       7.913 -19.525  -0.356  1.00  0.00           C  
ATOM    560  O3'  DT A  28       7.189 -20.583  -0.949  1.00  0.00           O  
ATOM    561  C2'  DT A  28       9.371 -19.391  -0.809  1.00  0.00           C  
ATOM    562  C1'  DT A  28       9.423 -18.102  -1.621  1.00  0.00           C  
ATOM    563  N1   DT A  28      10.707 -17.362  -1.445  1.00  0.00           N  
ATOM    564  C6   DT A  28      11.175 -17.050  -0.184  1.00  0.00           C  
ATOM    565  C5   DT A  28      12.358 -16.402  -0.001  1.00  0.00           C  
ATOM    566  C4   DT A  28      13.162 -15.995  -1.144  1.00  0.00           C  
ATOM    567  N3   DT A  28      12.646 -16.367  -2.374  1.00  0.00           N  
ATOM    568  C2   DT A  28      11.456 -17.044  -2.585  1.00  0.00           C  
ATOM    569  O2   DT A  28      11.112 -17.349  -3.726  1.00  0.00           O  
ATOM    570  O4   DT A  28      14.203 -15.344  -1.092  1.00  0.00           O  
ATOM    571  C7   DT A  28      12.845 -16.077   1.402  1.00  0.00           C  
ATOM    572  P    DG A  29       7.673 -22.120  -0.828  1.00  0.00           P  
ATOM    573  OP1  DG A  29       6.493 -22.994  -0.990  1.00  0.00           O  
ATOM    574  OP2  DG A  29       8.549 -22.251   0.372  1.00  0.00           O  
ATOM    575  O5'  DG A  29       8.559 -22.200  -2.180  1.00  0.00           O  
ATOM    576  C5'  DG A  29       7.989 -21.794  -3.422  1.00  0.00           C  
ATOM    577  C4'  DG A  29       9.014 -21.666  -4.553  1.00  0.00           C  
ATOM    578  O4'  DG A  29      10.002 -20.687  -4.239  1.00  0.00           O  
ATOM    579  C3'  DG A  29       9.716 -22.991  -4.844  1.00  0.00           C  
ATOM    580  O3'  DG A  29       9.623 -23.259  -6.232  1.00  0.00           O  
ATOM    581  C2'  DG A  29      11.129 -22.698  -4.361  1.00  0.00           C  
ATOM    582  C1'  DG A  29      11.281 -21.194  -4.583  1.00  0.00           C  
ATOM    583  N9   DG A  29      12.332 -20.596  -3.719  1.00  0.00           N  
ATOM    584  C8   DG A  29      12.408 -20.663  -2.351  1.00  0.00           C  
ATOM    585  N7   DG A  29      13.435 -20.055  -1.833  1.00  0.00           N  
ATOM    586  C5   DG A  29      14.107 -19.542  -2.938  1.00  0.00           C  
ATOM    587  C4   DG A  29      13.459 -19.888  -4.107  1.00  0.00           C  
ATOM    588  N3   DG A  29      13.865 -19.578  -5.378  1.00  0.00           N  
ATOM    589  C2   DG A  29      15.001 -18.854  -5.420  1.00  0.00           C  
ATOM    590  N2   DG A  29      15.488 -18.476  -6.600  1.00  0.00           N  
ATOM    591  N1   DG A  29      15.693 -18.463  -4.296  1.00  0.00           N  
ATOM    592  C6   DG A  29      15.311 -18.766  -2.999  1.00  0.00           C  
ATOM    593  O6   DG A  29      16.003 -18.355  -2.069  1.00  0.00           O  
ATOM    594  P    DT A  30      10.262 -24.576  -6.907  1.00  0.00           P  
ATOM    595  OP1  DT A  30       9.424 -24.967  -8.060  1.00  0.00           O  
ATOM    596  OP2  DT A  30      10.580 -25.556  -5.845  1.00  0.00           O  
ATOM    597  O5'  DT A  30      11.640 -23.966  -7.456  1.00  0.00           O  
ATOM    598  C5'  DT A  30      11.619 -22.959  -8.452  1.00  0.00           C  
ATOM    599  C4'  DT A  30      13.036 -22.568  -8.868  1.00  0.00           C  
ATOM    600  O4'  DT A  30      13.717 -21.981  -7.768  1.00  0.00           O  
ATOM    601  C3'  DT A  30      13.845 -23.772  -9.359  1.00  0.00           C  
ATOM    602  O3'  DT A  30      14.347 -23.474 -10.649  1.00  0.00           O  
ATOM    603  C2'  DT A  30      14.920 -23.917  -8.283  1.00  0.00           C  
ATOM    604  C1'  DT A  30      15.028 -22.509  -7.695  1.00  0.00           C  
ATOM    605  N1   DT A  30      15.499 -22.508  -6.282  1.00  0.00           N  
ATOM    606  C6   DT A  30      14.763 -23.156  -5.317  1.00  0.00           C  
ATOM    607  C5   DT A  30      15.172 -23.217  -4.025  1.00  0.00           C  
ATOM    608  C4   DT A  30      16.431 -22.609  -3.610  1.00  0.00           C  
ATOM    609  N3   DT A  30      17.080 -21.909  -4.621  1.00  0.00           N  
ATOM    610  C2   DT A  30      16.687 -21.849  -5.952  1.00  0.00           C  
ATOM    611  O2   DT A  30      17.378 -21.262  -6.780  1.00  0.00           O  
ATOM    612  O4   DT A  30      16.927 -22.703  -2.482  1.00  0.00           O  
ATOM    613  C7   DT A  30      14.296 -23.927  -3.010  1.00  0.00           C  
ATOM    614  P    DC A  31      15.249 -24.514 -11.492  1.00  0.00           P  
ATOM    615  OP1  DC A  31      14.916 -24.368 -12.926  1.00  0.00           O  
ATOM    616  OP2  DC A  31      15.203 -25.842 -10.839  1.00  0.00           O  
ATOM    617  O5'  DC A  31      16.696 -23.874 -11.231  1.00  0.00           O  
ATOM    618  C5'  DC A  31      16.985 -22.573 -11.710  1.00  0.00           C  
ATOM    619  C4'  DC A  31      18.389 -22.138 -11.299  1.00  0.00           C  
ATOM    620  O4'  DC A  31      18.471 -22.086  -9.885  1.00  0.00           O  
ATOM    621  C3'  DC A  31      19.470 -23.081 -11.829  1.00  0.00           C  
ATOM    622  O3'  DC A  31      20.311 -22.341 -12.694  1.00  0.00           O  
ATOM    623  C2'  DC A  31      20.153 -23.592 -10.560  1.00  0.00           C  
ATOM    624  C1'  DC A  31      19.703 -22.633  -9.455  1.00  0.00           C  
ATOM    625  N1   DC A  31      19.490 -23.305  -8.143  1.00  0.00           N  
ATOM    626  C6   DC A  31      18.579 -24.330  -8.040  1.00  0.00           C  
ATOM    627  C5   DC A  31      18.332 -24.945  -6.856  1.00  0.00           C  
ATOM    628  C4   DC A  31      19.053 -24.463  -5.715  1.00  0.00           C  
ATOM    629  N4   DC A  31      18.859 -25.012  -4.520  1.00  0.00           N  
ATOM    630  N3   DC A  31      19.934 -23.463  -5.805  1.00  0.00           N  
ATOM    631  C2   DC A  31      20.189 -22.869  -7.009  1.00  0.00           C  
ATOM    632  O2   DC A  31      21.049 -21.986  -7.053  1.00  0.00           O  
ATOM    633  P    DA A  32      21.524 -23.016 -13.514  1.00  0.00           P  
ATOM    634  OP1  DA A  32      21.793 -22.194 -14.715  1.00  0.00           O  
ATOM    635  OP2  DA A  32      21.272 -24.468 -13.639  1.00  0.00           O  
ATOM    636  O5'  DA A  32      22.719 -22.796 -12.471  1.00  0.00           O  
ATOM    637  C5'  DA A  32      23.088 -21.486 -12.081  1.00  0.00           C  
ATOM    638  C4'  DA A  32      24.156 -21.527 -10.990  1.00  0.00           C  
ATOM    639  O4'  DA A  32      23.612 -22.061  -9.791  1.00  0.00           O  
ATOM    640  C3'  DA A  32      25.363 -22.377 -11.399  1.00  0.00           C  
ATOM    641  O3'  DA A  32      26.513 -21.557 -11.303  1.00  0.00           O  
ATOM    642  C2'  DA A  32      25.312 -23.537 -10.406  1.00  0.00           C  
ATOM    643  C1'  DA A  32      24.548 -22.954  -9.218  1.00  0.00           C  
ATOM    644  N9   DA A  32      23.825 -23.970  -8.416  1.00  0.00           N  
ATOM    645  C8   DA A  32      22.954 -24.941  -8.853  1.00  0.00           C  
ATOM    646  N7   DA A  32      22.387 -25.633  -7.901  1.00  0.00           N  
ATOM    647  C5   DA A  32      22.954 -25.098  -6.747  1.00  0.00           C  
ATOM    648  C6   DA A  32      22.780 -25.385  -5.378  1.00  0.00           C  
ATOM    649  N6   DA A  32      21.936 -26.328  -4.970  1.00  0.00           N  
ATOM    650  N1   DA A  32      23.490 -24.705  -4.459  1.00  0.00           N  
ATOM    651  C2   DA A  32      24.348 -23.776  -4.895  1.00  0.00           C  
ATOM    652  N3   DA A  32      24.599 -23.401  -6.151  1.00  0.00           N  
ATOM    653  C4   DA A  32      23.852 -24.104  -7.046  1.00  0.00           C  
ATOM    654  P    DA A  33      27.993 -22.083 -11.660  1.00  0.00           P  
ATOM    655  OP1  DA A  33      28.756 -20.970 -12.266  1.00  0.00           O  
ATOM    656  OP2  DA A  33      27.902 -23.392 -12.343  1.00  0.00           O  
ATOM    657  O5'  DA A  33      28.538 -22.322 -10.174  1.00  0.00           O  
ATOM    658  C5'  DA A  33      28.655 -21.222  -9.290  1.00  0.00           C  
ATOM    659  C4'  DA A  33      29.183 -21.657  -7.927  1.00  0.00           C  
ATOM    660  O4'  DA A  33      28.217 -22.474  -7.279  1.00  0.00           O  
ATOM    661  C3'  DA A  33      30.503 -22.431  -8.031  1.00  0.00           C  
ATOM    662  O3'  DA A  33      31.384 -21.848  -7.086  1.00  0.00           O  
ATOM    663  C2'  DA A  33      30.039 -23.863  -7.760  1.00  0.00           C  
ATOM    664  C1'  DA A  33      28.831 -23.673  -6.846  1.00  0.00           C  
ATOM    665  N9   DA A  33      27.864 -24.794  -6.925  1.00  0.00           N  
ATOM    666  C8   DA A  33      27.388 -25.436  -8.044  1.00  0.00           C  
ATOM    667  N7   DA A  33      26.532 -26.393  -7.801  1.00  0.00           N  
ATOM    668  C5   DA A  33      26.462 -26.399  -6.412  1.00  0.00           C  
ATOM    669  C6   DA A  33      25.731 -27.183  -5.499  1.00  0.00           C  
ATOM    670  N6   DA A  33      24.885 -28.123  -5.914  1.00  0.00           N  
ATOM    671  N1   DA A  33      25.867 -26.965  -4.178  1.00  0.00           N  
ATOM    672  C2   DA A  33      26.684 -25.985  -3.780  1.00  0.00           C  
ATOM    673  N3   DA A  33      27.419 -25.169  -4.535  1.00  0.00           N  
ATOM    674  C4   DA A  33      27.265 -25.431  -5.864  1.00  0.00           C  
ATOM    675  P    DG A  34      32.746 -22.533  -6.567  1.00  0.00           P  
ATOM    676  OP1  DG A  34      33.688 -21.470  -6.155  1.00  0.00           O  
ATOM    677  OP2  DG A  34      33.175 -23.594  -7.503  1.00  0.00           O  
ATOM    678  O5'  DG A  34      32.155 -23.221  -5.247  1.00  0.00           O  
ATOM    679  C5'  DG A  34      31.529 -22.418  -4.258  1.00  0.00           C  
ATOM    680  C4'  DG A  34      31.294 -23.200  -2.968  1.00  0.00           C  
ATOM    681  O4'  DG A  34      30.340 -24.223  -3.197  1.00  0.00           O  
ATOM    682  C3'  DG A  34      32.593 -23.840  -2.484  1.00  0.00           C  
ATOM    683  O3'  DG A  34      32.717 -23.639  -1.088  1.00  0.00           O  
ATOM    684  C2'  DG A  34      32.419 -25.299  -2.898  1.00  0.00           C  
ATOM    685  C1'  DG A  34      30.903 -25.482  -2.881  1.00  0.00           C  
ATOM    686  N9   DG A  34      30.421 -26.486  -3.857  1.00  0.00           N  
ATOM    687  C8   DG A  34      30.658 -26.553  -5.206  1.00  0.00           C  
ATOM    688  N7   DG A  34      30.048 -27.534  -5.812  1.00  0.00           N  
ATOM    689  C5   DG A  34      29.358 -28.181  -4.787  1.00  0.00           C  
ATOM    690  C4   DG A  34      29.604 -27.558  -3.584  1.00  0.00           C  
ATOM    691  N3   DG A  34      29.129 -27.923  -2.357  1.00  0.00           N  
ATOM    692  C2   DG A  34      28.351 -29.014  -2.396  1.00  0.00           C  
ATOM    693  N2   DG A  34      27.878 -29.484  -1.250  1.00  0.00           N  
ATOM    694  N1   DG A  34      28.051 -29.693  -3.554  1.00  0.00           N  
ATOM    695  C6   DG A  34      28.499 -29.333  -4.819  1.00  0.00           C  
ATOM    696  O6   DG A  34      28.132 -30.008  -5.780  1.00  0.00           O  
ATOM    697  P    DT A  35      34.083 -23.971  -0.310  1.00  0.00           P  
ATOM    698  OP1  DT A  35      34.145 -23.191   0.939  1.00  0.00           O  
ATOM    699  OP2  DT A  35      35.203 -23.916  -1.279  1.00  0.00           O  
ATOM    700  O5'  DT A  35      33.845 -25.514   0.059  1.00  0.00           O  
ATOM    701  C5'  DT A  35      32.816 -25.857   0.971  1.00  0.00           C  
ATOM    702  C4'  DT A  35      32.492 -27.350   0.950  1.00  0.00           C  
ATOM    703  O4'  DT A  35      31.906 -27.733  -0.288  1.00  0.00           O  
ATOM    704  C3'  DT A  35      33.721 -28.238   1.166  1.00  0.00           C  
ATOM    705  O3'  DT A  35      33.493 -29.061   2.291  1.00  0.00           O  
ATOM    706  C2'  DT A  35      33.767 -29.048  -0.127  1.00  0.00           C  
ATOM    707  C1'  DT A  35      32.289 -29.076  -0.504  1.00  0.00           C  
ATOM    708  N1   DT A  35      32.047 -29.542  -1.894  1.00  0.00           N  
ATOM    709  C6   DT A  35      32.702 -28.950  -2.950  1.00  0.00           C  
ATOM    710  C5   DT A  35      32.620 -29.445  -4.208  1.00  0.00           C  
ATOM    711  C4   DT A  35      31.823 -30.631  -4.486  1.00  0.00           C  
ATOM    712  N3   DT A  35      31.143 -31.140  -3.390  1.00  0.00           N  
ATOM    713  C2   DT A  35      31.233 -30.667  -2.091  1.00  0.00           C  
ATOM    714  O2   DT A  35      30.639 -31.238  -1.180  1.00  0.00           O  
ATOM    715  O4   DT A  35      31.743 -31.190  -5.574  1.00  0.00           O  
ATOM    716  C7   DT A  35      33.385 -28.770  -5.332  1.00  0.00           C  
ATOM    717  P    DA A  36      34.643 -30.007   2.903  1.00  0.00           P  
ATOM    718  OP1  DA A  36      34.871 -29.627   4.308  1.00  0.00           O  
ATOM    719  OP2  DA A  36      35.776 -30.052   1.952  1.00  0.00           O  
ATOM    720  O5'  DA A  36      33.899 -31.431   2.851  1.00  0.00           O  
ATOM    721  C5'  DA A  36      32.748 -31.646   3.654  1.00  0.00           C  
ATOM    722  C4'  DA A  36      32.212 -33.082   3.569  1.00  0.00           C  
ATOM    723  O4'  DA A  36      31.597 -33.286   2.301  1.00  0.00           O  
ATOM    724  C3'  DA A  36      33.295 -34.150   3.763  1.00  0.00           C  
ATOM    725  O3'  DA A  36      32.786 -35.181   4.591  1.00  0.00           O  
ATOM    726  C2'  DA A  36      33.577 -34.577   2.324  1.00  0.00           C  
ATOM    727  C1'  DA A  36      32.273 -34.302   1.580  1.00  0.00           C  
ATOM    728  N9   DA A  36      32.558 -33.853   0.200  1.00  0.00           N  
ATOM    729  C8   DA A  36      33.310 -32.771  -0.182  1.00  0.00           C  
ATOM    730  N7   DA A  36      33.568 -32.706  -1.462  1.00  0.00           N  
ATOM    731  C5   DA A  36      32.894 -33.817  -1.965  1.00  0.00           C  
ATOM    732  C6   DA A  36      32.764 -34.339  -3.265  1.00  0.00           C  
ATOM    733  N6   DA A  36      33.329 -33.740  -4.310  1.00  0.00           N  
ATOM    734  N1   DA A  36      32.060 -35.468  -3.463  1.00  0.00           N  
ATOM    735  C2   DA A  36      31.491 -36.049  -2.402  1.00  0.00           C  
ATOM    736  N3   DA A  36      31.548 -35.666  -1.124  1.00  0.00           N  
ATOM    737  C4   DA A  36      32.268 -34.521  -0.968  1.00  0.00           C  
ATOM    738  P    DT A  37      33.590 -36.549   4.897  1.00  0.00           P  
ATOM    739  OP1  DT A  37      33.269 -37.004   6.263  1.00  0.00           O  
ATOM    740  OP2  DT A  37      35.003 -36.398   4.472  1.00  0.00           O  
ATOM    741  O5'  DT A  37      32.858 -37.524   3.849  1.00  0.00           O  
ATOM    742  C5'  DT A  37      31.448 -37.680   3.892  1.00  0.00           C  
ATOM    743  C4'  DT A  37      30.955 -38.666   2.831  1.00  0.00           C  
ATOM    744  O4'  DT A  37      31.358 -38.204   1.549  1.00  0.00           O  
ATOM    745  C3'  DT A  37      31.516 -40.074   3.045  1.00  0.00           C  
ATOM    746  O3'  DT A  37      30.485 -41.029   2.854  1.00  0.00           O  
ATOM    747  C2'  DT A  37      32.612 -40.153   1.991  1.00  0.00           C  
ATOM    748  C1'  DT A  37      32.103 -39.215   0.892  1.00  0.00           C  
ATOM    749  N1   DT A  37      33.181 -38.594   0.071  1.00  0.00           N  
ATOM    750  C6   DT A  37      34.252 -37.974   0.674  1.00  0.00           C  
ATOM    751  C5   DT A  37      35.236 -37.384  -0.051  1.00  0.00           C  
ATOM    752  C4   DT A  37      35.149 -37.307  -1.507  1.00  0.00           C  
ATOM    753  N3   DT A  37      34.087 -38.018  -2.046  1.00  0.00           N  
ATOM    754  C2   DT A  37      33.104 -38.680  -1.325  1.00  0.00           C  
ATOM    755  O2   DT A  37      32.227 -39.304  -1.916  1.00  0.00           O  
ATOM    756  O4   DT A  37      35.905 -36.669  -2.248  1.00  0.00           O  
ATOM    757  C7   DT A  37      36.423 -36.813   0.697  1.00  0.00           C  
ATOM    758  P    DC A  38      30.728 -42.612   3.078  1.00  0.00           P  
ATOM    759  OP1  DC A  38      29.456 -43.225   3.518  1.00  0.00           O  
ATOM    760  OP2  DC A  38      31.965 -42.800   3.869  1.00  0.00           O  
ATOM    761  O5'  DC A  38      31.025 -43.083   1.572  1.00  0.00           O  
ATOM    762  C5'  DC A  38      30.001 -43.021   0.597  1.00  0.00           C  
ATOM    763  C4'  DC A  38      30.533 -43.425  -0.778  1.00  0.00           C  
ATOM    764  O4'  DC A  38      31.527 -42.500  -1.187  1.00  0.00           O  
ATOM    765  C3'  DC A  38      31.142 -44.831  -0.794  1.00  0.00           C  
ATOM    766  O3'  DC A  38      30.447 -45.626  -1.741  1.00  0.00           O  
ATOM    767  C2'  DC A  38      32.601 -44.577  -1.171  1.00  0.00           C  
ATOM    768  C1'  DC A  38      32.571 -43.200  -1.835  1.00  0.00           C  
ATOM    769  N1   DC A  38      33.837 -42.428  -1.687  1.00  0.00           N  
ATOM    770  C6   DC A  38      34.337 -42.150  -0.437  1.00  0.00           C  
ATOM    771  C5   DC A  38      35.426 -41.358  -0.266  1.00  0.00           C  
ATOM    772  C4   DC A  38      36.039 -40.838  -1.452  1.00  0.00           C  
ATOM    773  N4   DC A  38      37.088 -40.028  -1.369  1.00  0.00           N  
ATOM    774  N3   DC A  38      35.575 -41.129  -2.669  1.00  0.00           N  
ATOM    775  C2   DC A  38      34.482 -41.933  -2.827  1.00  0.00           C  
ATOM    776  O2   DC A  38      34.110 -42.199  -3.971  1.00  0.00           O  
ATOM    777  P    DA A  39      30.776 -47.190  -1.971  1.00  0.00           P  
ATOM    778  OP1  DA A  39      29.525 -47.885  -2.335  1.00  0.00           O  
ATOM    779  OP2  DA A  39      31.602 -47.679  -0.842  1.00  0.00           O  
ATOM    780  O5'  DA A  39      31.711 -47.111  -3.273  1.00  0.00           O  
ATOM    781  C5'  DA A  39      31.169 -46.668  -4.504  1.00  0.00           C  
ATOM    782  C4'  DA A  39      32.219 -46.646  -5.618  1.00  0.00           C  
ATOM    783  O4'  DA A  39      33.204 -45.661  -5.330  1.00  0.00           O  
ATOM    784  C3'  DA A  39      32.932 -47.990  -5.808  1.00  0.00           C  
ATOM    785  O3'  DA A  39      33.040 -48.216  -7.204  1.00  0.00           O  
ATOM    786  C2'  DA A  39      34.264 -47.735  -5.106  1.00  0.00           C  
ATOM    787  C1'  DA A  39      34.487 -46.256  -5.401  1.00  0.00           C  
ATOM    788  N9   DA A  39      35.407 -45.600  -4.445  1.00  0.00           N  
ATOM    789  C8   DA A  39      35.422 -45.690  -3.073  1.00  0.00           C  
ATOM    790  N7   DA A  39      36.316 -44.938  -2.489  1.00  0.00           N  
ATOM    791  C5   DA A  39      36.971 -44.348  -3.565  1.00  0.00           C  
ATOM    792  C6   DA A  39      38.062 -43.461  -3.641  1.00  0.00           C  
ATOM    793  N6   DA A  39      38.648 -43.000  -2.539  1.00  0.00           N  
ATOM    794  N1   DA A  39      38.522 -43.073  -4.843  1.00  0.00           N  
ATOM    795  C2   DA A  39      37.920 -43.560  -5.934  1.00  0.00           C  
ATOM    796  N3   DA A  39      36.884 -44.396  -6.002  1.00  0.00           N  
ATOM    797  C4   DA A  39      36.447 -44.760  -4.762  1.00  0.00           C  
ATOM    798  P    DG A  40      33.787 -49.491  -7.850  1.00  0.00           P  
ATOM    799  OP1  DG A  40      32.969 -50.002  -8.970  1.00  0.00           O  
ATOM    800  OP2  DG A  40      34.242 -50.405  -6.779  1.00  0.00           O  
ATOM    801  O5'  DG A  40      35.079 -48.760  -8.463  1.00  0.00           O  
ATOM    802  C5'  DG A  40      34.913 -47.793  -9.486  1.00  0.00           C  
ATOM    803  C4'  DG A  40      36.236 -47.365 -10.130  1.00  0.00           C  
ATOM    804  O4'  DG A  40      37.012 -46.616  -9.209  1.00  0.00           O  
ATOM    805  C3'  DG A  40      37.102 -48.545 -10.586  1.00  0.00           C  
ATOM    806  O3'  DG A  40      37.855 -48.188 -11.731  1.00  0.00           O  
ATOM    807  C2'  DG A  40      38.024 -48.767  -9.394  1.00  0.00           C  
ATOM    808  C1'  DG A  40      38.173 -47.346  -8.846  1.00  0.00           C  
ATOM    809  N9   DG A  40      38.401 -47.278  -7.387  1.00  0.00           N  
ATOM    810  C8   DG A  40      37.770 -47.949  -6.369  1.00  0.00           C  
ATOM    811  N7   DG A  40      38.239 -47.679  -5.180  1.00  0.00           N  
ATOM    812  C5   DG A  40      39.264 -46.765  -5.424  1.00  0.00           C  
ATOM    813  C4   DG A  40      39.378 -46.528  -6.777  1.00  0.00           C  
ATOM    814  N3   DG A  40      40.281 -45.709  -7.398  1.00  0.00           N  
ATOM    815  C2   DG A  40      41.113 -45.097  -6.543  1.00  0.00           C  
ATOM    816  N2   DG A  40      42.038 -44.281  -7.041  1.00  0.00           N  
ATOM    817  N1   DG A  40      41.070 -45.278  -5.179  1.00  0.00           N  
ATOM    818  C6   DG A  40      40.155 -46.092  -4.521  1.00  0.00           C  
ATOM    819  O6   DG A  40      40.204 -46.146  -3.292  1.00  0.00           O  
TER     820       dG A  40                                                      
ATOM    821  O5'  DC A  41      47.923 -41.768  -1.203  1.00  0.00           O  
ATOM    822  C5'  DC A  41      48.923 -41.967  -2.181  1.00  0.00           C  
ATOM    823  C4'  DC A  41      48.334 -41.716  -3.577  1.00  0.00           C  
ATOM    824  O4'  DC A  41      47.267 -42.629  -3.815  1.00  0.00           O  
ATOM    825  C3'  DC A  41      47.790 -40.296  -3.755  1.00  0.00           C  
ATOM    826  O3'  DC A  41      48.142 -39.848  -5.053  1.00  0.00           O  
ATOM    827  C2'  DC A  41      46.289 -40.488  -3.558  1.00  0.00           C  
ATOM    828  C1'  DC A  41      46.057 -41.919  -4.047  1.00  0.00           C  
ATOM    829  N1   DC A  41      44.917 -42.610  -3.369  1.00  0.00           N  
ATOM    830  C6   DC A  41      44.886 -42.744  -2.000  1.00  0.00           C  
ATOM    831  C5   DC A  41      43.886 -43.409  -1.370  1.00  0.00           C  
ATOM    832  C4   DC A  41      42.861 -43.977  -2.194  1.00  0.00           C  
ATOM    833  N4   DC A  41      41.885 -44.694  -1.650  1.00  0.00           N  
ATOM    834  N3   DC A  41      42.882 -43.847  -3.524  1.00  0.00           N  
ATOM    835  C2   DC A  41      43.889 -43.164  -4.143  1.00  0.00           C  
ATOM    836  O2   DC A  41      43.859 -43.064  -5.370  1.00  0.00           O  
ATOM    837  P    DT A  42      47.774 -38.370  -5.592  1.00  0.00           P  
ATOM    838  OP1  DT A  42      48.862 -37.920  -6.489  1.00  0.00           O  
ATOM    839  OP2  DT A  42      47.348 -37.533  -4.449  1.00  0.00           O  
ATOM    840  O5'  DT A  42      46.480 -38.699  -6.484  1.00  0.00           O  
ATOM    841  C5'  DT A  42      46.620 -39.469  -7.662  1.00  0.00           C  
ATOM    842  C4'  DT A  42      45.270 -39.717  -8.330  1.00  0.00           C  
ATOM    843  O4'  DT A  42      44.434 -40.456  -7.455  1.00  0.00           O  
ATOM    844  C3'  DT A  42      44.547 -38.424  -8.719  1.00  0.00           C  
ATOM    845  O3'  DT A  42      44.207 -38.521 -10.092  1.00  0.00           O  
ATOM    846  C2'  DT A  42      43.344 -38.410  -7.777  1.00  0.00           C  
ATOM    847  C1'  DT A  42      43.136 -39.894  -7.477  1.00  0.00           C  
ATOM    848  N1   DT A  42      42.456 -40.166  -6.181  1.00  0.00           N  
ATOM    849  C6   DT A  42      42.969 -39.662  -5.006  1.00  0.00           C  
ATOM    850  C5   DT A  42      42.409 -39.952  -3.801  1.00  0.00           C  
ATOM    851  C4   DT A  42      41.244 -40.820  -3.715  1.00  0.00           C  
ATOM    852  N3   DT A  42      40.775 -41.278  -4.937  1.00  0.00           N  
ATOM    853  C2   DT A  42      41.321 -40.985  -6.178  1.00  0.00           C  
ATOM    854  O2   DT A  42      40.814 -41.437  -7.201  1.00  0.00           O  
ATOM    855  O4   DT A  42      40.691 -41.167  -2.672  1.00  0.00           O  
ATOM    856  C7   DT A  42      43.007 -39.385  -2.526  1.00  0.00           C  
ATOM    857  P    DG A  43      43.417 -37.357 -10.882  1.00  0.00           P  
ATOM    858  OP1  DG A  43      43.906 -37.325 -12.277  1.00  0.00           O  
ATOM    859  OP2  DG A  43      43.408 -36.127 -10.058  1.00  0.00           O  
ATOM    860  O5'  DG A  43      41.941 -37.986 -10.874  1.00  0.00           O  
ATOM    861  C5'  DG A  43      41.688 -39.190 -11.574  1.00  0.00           C  
ATOM    862  C4'  DG A  43      40.221 -39.604 -11.479  1.00  0.00           C  
ATOM    863  O4'  DG A  43      39.905 -39.957 -10.140  1.00  0.00           O  
ATOM    864  C3'  DG A  43      39.268 -38.493 -11.927  1.00  0.00           C  
ATOM    865  O3'  DG A  43      38.320 -39.078 -12.800  1.00  0.00           O  
ATOM    866  C2'  DG A  43      38.697 -38.006 -10.598  1.00  0.00           C  
ATOM    867  C1'  DG A  43      38.734 -39.267  -9.741  1.00  0.00           C  
ATOM    868  N9   DG A  43      38.789 -38.977  -8.290  1.00  0.00           N  
ATOM    869  C8   DG A  43      39.618 -38.104  -7.632  1.00  0.00           C  
ATOM    870  N7   DG A  43      39.456 -38.073  -6.338  1.00  0.00           N  
ATOM    871  C5   DG A  43      38.426 -38.985  -6.118  1.00  0.00           C  
ATOM    872  C4   DG A  43      37.991 -39.524  -7.310  1.00  0.00           C  
ATOM    873  N3   DG A  43      36.965 -40.413  -7.481  1.00  0.00           N  
ATOM    874  C2   DG A  43      36.362 -40.750  -6.330  1.00  0.00           C  
ATOM    875  N2   DG A  43      35.320 -41.573  -6.376  1.00  0.00           N  
ATOM    876  N1   DG A  43      36.754 -40.276  -5.098  1.00  0.00           N  
ATOM    877  C6   DG A  43      37.792 -39.377  -4.895  1.00  0.00           C  
ATOM    878  O6   DG A  43      38.042 -39.008  -3.746  1.00  0.00           O  
ATOM    879  P    DA A  44      37.094 -38.258 -13.445  1.00  0.00           P  
ATOM    880  OP1  DA A  44      36.884 -38.742 -14.826  1.00  0.00           O  
ATOM    881  OP2  DA A  44      37.264 -36.815 -13.171  1.00  0.00           O  
ATOM    882  O5'  DA A  44      35.908 -38.817 -12.520  1.00  0.00           O  
ATOM    883  C5'  DA A  44      35.596 -40.199 -12.546  1.00  0.00           C  
ATOM    884  C4'  DA A  44      34.279 -40.512 -11.836  1.00  0.00           C  
ATOM    885  O4'  DA A  44      34.417 -40.346 -10.432  1.00  0.00           O  
ATOM    886  C3'  DA A  44      33.141 -39.617 -12.330  1.00  0.00           C  
ATOM    887  O3'  DA A  44      32.007 -40.439 -12.533  1.00  0.00           O  
ATOM    888  C2'  DA A  44      33.017 -38.601 -11.197  1.00  0.00           C  
ATOM    889  C1'  DA A  44      33.498 -39.372  -9.965  1.00  0.00           C  
ATOM    890  N9   DA A  44      34.184 -38.518  -8.967  1.00  0.00           N  
ATOM    891  C8   DA A  44      35.208 -37.626  -9.172  1.00  0.00           C  
ATOM    892  N7   DA A  44      35.683 -37.081  -8.085  1.00  0.00           N  
ATOM    893  C5   DA A  44      34.903 -37.652  -7.083  1.00  0.00           C  
ATOM    894  C6   DA A  44      34.918 -37.539  -5.679  1.00  0.00           C  
ATOM    895  N6   DA A  44      35.843 -36.824  -5.042  1.00  0.00           N  
ATOM    896  N1   DA A  44      34.036 -38.235  -4.942  1.00  0.00           N  
ATOM    897  C2   DA A  44      33.166 -39.024  -5.583  1.00  0.00           C  
ATOM    898  N3   DA A  44      33.052 -39.228  -6.897  1.00  0.00           N  
ATOM    899  C4   DA A  44      33.970 -38.513  -7.605  1.00  0.00           C  
ATOM    900  P    DT A  45      30.576 -39.859 -12.991  1.00  0.00           P  
ATOM    901  OP1  DT A  45      29.875 -40.899 -13.774  1.00  0.00           O  
ATOM    902  OP2  DT A  45      30.753 -38.496 -13.539  1.00  0.00           O  
ATOM    903  O5'  DT A  45      29.882 -39.746 -11.552  1.00  0.00           O  
ATOM    904  C5'  DT A  45      29.686 -40.914 -10.776  1.00  0.00           C  
ATOM    905  C4'  DT A  45      29.100 -40.569  -9.411  1.00  0.00           C  
ATOM    906  O4'  DT A  45      30.019 -39.769  -8.682  1.00  0.00           O  
ATOM    907  C3'  DT A  45      27.778 -39.804  -9.524  1.00  0.00           C  
ATOM    908  O3'  DT A  45      26.809 -40.483  -8.746  1.00  0.00           O  
ATOM    909  C2'  DT A  45      28.146 -38.424  -8.984  1.00  0.00           C  
ATOM    910  C1'  DT A  45      29.293 -38.746  -8.027  1.00  0.00           C  
ATOM    911  N1   DT A  45      30.187 -37.594  -7.732  1.00  0.00           N  
ATOM    912  C6   DT A  45      30.812 -36.918  -8.757  1.00  0.00           C  
ATOM    913  C5   DT A  45      31.714 -35.932  -8.513  1.00  0.00           C  
ATOM    914  C4   DT A  45      32.050 -35.557  -7.148  1.00  0.00           C  
ATOM    915  N3   DT A  45      31.351 -36.246  -6.170  1.00  0.00           N  
ATOM    916  C2   DT A  45      30.425 -37.252  -6.396  1.00  0.00           C  
ATOM    917  O2   DT A  45      29.865 -37.798  -5.448  1.00  0.00           O  
ATOM    918  O4   DT A  45      32.883 -34.712  -6.826  1.00  0.00           O  
ATOM    919  C7   DT A  45      32.395 -35.221  -9.668  1.00  0.00           C  
ATOM    920  P    DA A  46      25.275 -39.996  -8.653  1.00  0.00           P  
ATOM    921  OP1  DA A  46      24.402 -41.190  -8.644  1.00  0.00           O  
ATOM    922  OP2  DA A  46      25.046 -38.907  -9.629  1.00  0.00           O  
ATOM    923  O5'  DA A  46      25.279 -39.356  -7.183  1.00  0.00           O  
ATOM    924  C5'  DA A  46      25.468 -40.187  -6.052  1.00  0.00           C  
ATOM    925  C4'  DA A  46      25.289 -39.420  -4.740  1.00  0.00           C  
ATOM    926  O4'  DA A  46      26.368 -38.510  -4.566  1.00  0.00           O  
ATOM    927  C3'  DA A  46      23.971 -38.636  -4.691  1.00  0.00           C  
ATOM    928  O3'  DA A  46      23.408 -38.826  -3.402  1.00  0.00           O  
ATOM    929  C2'  DA A  46      24.458 -37.226  -5.023  1.00  0.00           C  
ATOM    930  C1'  DA A  46      25.871 -37.189  -4.438  1.00  0.00           C  
ATOM    931  N9   DA A  46      26.763 -36.239  -5.146  1.00  0.00           N  
ATOM    932  C8   DA A  46      26.879 -36.041  -6.501  1.00  0.00           C  
ATOM    933  N7   DA A  46      27.734 -35.119  -6.849  1.00  0.00           N  
ATOM    934  C5   DA A  46      28.214 -34.666  -5.625  1.00  0.00           C  
ATOM    935  C6   DA A  46      29.156 -33.676  -5.287  1.00  0.00           C  
ATOM    936  N6   DA A  46      29.797 -32.997  -6.234  1.00  0.00           N  
ATOM    937  N1   DA A  46      29.414 -33.411  -3.992  1.00  0.00           N  
ATOM    938  C2   DA A  46      28.756 -34.120  -3.070  1.00  0.00           C  
ATOM    939  N3   DA A  46      27.854 -35.087  -3.253  1.00  0.00           N  
ATOM    940  C4   DA A  46      27.628 -35.327  -4.576  1.00  0.00           C  
ATOM    941  P    DC A  47      22.229 -37.913  -2.790  1.00  0.00           P  
ATOM    942  OP1  DC A  47      21.463 -38.684  -1.791  1.00  0.00           O  
ATOM    943  OP2  DC A  47      21.527 -37.182  -3.868  1.00  0.00           O  
ATOM    944  O5'  DC A  47      23.143 -36.870  -1.995  1.00  0.00           O  
ATOM    945  C5'  DC A  47      24.019 -37.330  -0.978  1.00  0.00           C  
ATOM    946  C4'  DC A  47      24.456 -36.178  -0.075  1.00  0.00           C  
ATOM    947  O4'  DC A  47      25.308 -35.305  -0.799  1.00  0.00           O  
ATOM    948  C3'  DC A  47      23.238 -35.392   0.412  1.00  0.00           C  
ATOM    949  O3'  DC A  47      23.348 -35.160   1.805  1.00  0.00           O  
ATOM    950  C2'  DC A  47      23.270 -34.153  -0.488  1.00  0.00           C  
ATOM    951  C1'  DC A  47      24.751 -34.003  -0.842  1.00  0.00           C  
ATOM    952  N1   DC A  47      25.003 -33.405  -2.184  1.00  0.00           N  
ATOM    953  C6   DC A  47      24.465 -33.962  -3.321  1.00  0.00           C  
ATOM    954  C5   DC A  47      24.767 -33.487  -4.557  1.00  0.00           C  
ATOM    955  C4   DC A  47      25.682 -32.384  -4.626  1.00  0.00           C  
ATOM    956  N4   DC A  47      26.108 -31.922  -5.797  1.00  0.00           N  
ATOM    957  N3   DC A  47      26.170 -31.814  -3.522  1.00  0.00           N  
ATOM    958  C2   DC A  47      25.853 -32.298  -2.290  1.00  0.00           C  
ATOM    959  O2   DC A  47      26.314 -31.730  -1.301  1.00  0.00           O  
ATOM    960  P    DT A  48      22.340 -34.211   2.613  1.00  0.00           P  
ATOM    961  OP1  DT A  48      22.285 -34.563   4.042  1.00  0.00           O  
ATOM    962  OP2  DT A  48      21.064 -34.015   1.872  1.00  0.00           O  
ATOM    963  O5'  DT A  48      23.121 -32.821   2.516  1.00  0.00           O  
ATOM    964  C5'  DT A  48      24.434 -32.703   3.039  1.00  0.00           C  
ATOM    965  C4'  DT A  48      24.965 -31.287   2.821  1.00  0.00           C  
ATOM    966  O4'  DT A  48      25.057 -31.034   1.434  1.00  0.00           O  
ATOM    967  C3'  DT A  48      24.032 -30.235   3.420  1.00  0.00           C  
ATOM    968  O3'  DT A  48      24.665 -29.571   4.495  1.00  0.00           O  
ATOM    969  C2'  DT A  48      23.683 -29.323   2.241  1.00  0.00           C  
ATOM    970  C1'  DT A  48      24.730 -29.680   1.192  1.00  0.00           C  
ATOM    971  N1   DT A  48      24.224 -29.536  -0.195  1.00  0.00           N  
ATOM    972  C6   DT A  48      23.257 -30.394  -0.668  1.00  0.00           C  
ATOM    973  C5   DT A  48      22.862 -30.370  -1.968  1.00  0.00           C  
ATOM    974  C4   DT A  48      23.464 -29.435  -2.907  1.00  0.00           C  
ATOM    975  N3   DT A  48      24.395 -28.575  -2.344  1.00  0.00           N  
ATOM    976  C2   DT A  48      24.778 -28.552  -1.013  1.00  0.00           C  
ATOM    977  O2   DT A  48      25.543 -27.687  -0.594  1.00  0.00           O  
ATOM    978  O4   DT A  48      23.211 -29.369  -4.108  1.00  0.00           O  
ATOM    979  C7   DT A  48      21.806 -31.344  -2.459  1.00  0.00           C  
ATOM    980  P    DT A  49      23.853 -28.529   5.415  1.00  0.00           P  
ATOM    981  OP1  DT A  49      24.459 -28.534   6.764  1.00  0.00           O  
ATOM    982  OP2  DT A  49      22.410 -28.820   5.246  1.00  0.00           O  
ATOM    983  O5'  DT A  49      24.211 -27.134   4.708  1.00  0.00           O  
ATOM    984  C5'  DT A  49      25.566 -26.719   4.625  1.00  0.00           C  
ATOM    985  C4'  DT A  49      25.749 -25.583   3.618  1.00  0.00           C  
ATOM    986  O4'  DT A  49      25.260 -25.979   2.351  1.00  0.00           O  
ATOM    987  C3'  DT A  49      25.052 -24.280   4.019  1.00  0.00           C  
ATOM    988  O3'  DT A  49      26.068 -23.343   4.358  1.00  0.00           O  
ATOM    989  C2'  DT A  49      24.240 -23.921   2.768  1.00  0.00           C  
ATOM    990  C1'  DT A  49      24.807 -24.825   1.670  1.00  0.00           C  
ATOM    991  N1   DT A  49      23.814 -25.231   0.635  1.00  0.00           N  
ATOM    992  C6   DT A  49      22.755 -26.037   0.983  1.00  0.00           C  
ATOM    993  C5   DT A  49      21.912 -26.549   0.043  1.00  0.00           C  
ATOM    994  C4   DT A  49      22.111 -26.249  -1.365  1.00  0.00           C  
ATOM    995  N3   DT A  49      23.163 -25.397  -1.643  1.00  0.00           N  
ATOM    996  C2   DT A  49      24.040 -24.861  -0.697  1.00  0.00           C  
ATOM    997  O2   DT A  49      24.935 -24.103  -1.049  1.00  0.00           O  
ATOM    998  O4   DT A  49      21.431 -26.711  -2.291  1.00  0.00           O  
ATOM    999  C7   DT A  49      20.779 -27.467   0.464  1.00  0.00           C  
ATOM   1000  P    DG A  50      25.753 -21.897   5.006  1.00  0.00           P  
ATOM   1001  OP1  DG A  50      26.966 -21.429   5.723  1.00  0.00           O  
ATOM   1002  OP2  DG A  50      24.460 -21.971   5.715  1.00  0.00           O  
ATOM   1003  O5'  DG A  50      25.548 -20.997   3.694  1.00  0.00           O  
ATOM   1004  C5'  DG A  50      26.619 -20.765   2.799  1.00  0.00           C  
ATOM   1005  C4'  DG A  50      26.113 -20.107   1.511  1.00  0.00           C  
ATOM   1006  O4'  DG A  50      25.293 -21.009   0.792  1.00  0.00           O  
ATOM   1007  C3'  DG A  50      25.315 -18.815   1.739  1.00  0.00           C  
ATOM   1008  O3'  DG A  50      26.153 -17.719   1.396  1.00  0.00           O  
ATOM   1009  C2'  DG A  50      24.078 -19.020   0.853  1.00  0.00           C  
ATOM   1010  C1'  DG A  50      24.377 -20.265   0.015  1.00  0.00           C  
ATOM   1011  N9   DG A  50      23.184 -21.105  -0.262  1.00  0.00           N  
ATOM   1012  C8   DG A  50      22.399 -21.776   0.643  1.00  0.00           C  
ATOM   1013  N7   DG A  50      21.482 -22.533   0.109  1.00  0.00           N  
ATOM   1014  C5   DG A  50      21.638 -22.324  -1.259  1.00  0.00           C  
ATOM   1015  C4   DG A  50      22.661 -21.427  -1.497  1.00  0.00           C  
ATOM   1016  N3   DG A  50      23.072 -20.967  -2.717  1.00  0.00           N  
ATOM   1017  C2   DG A  50      22.363 -21.470  -3.742  1.00  0.00           C  
ATOM   1018  N2   DG A  50      22.646 -21.065  -4.975  1.00  0.00           N  
ATOM   1019  N1   DG A  50      21.347 -22.388  -3.585  1.00  0.00           N  
ATOM   1020  C6   DG A  50      20.914 -22.884  -2.365  1.00  0.00           C  
ATOM   1021  O6   DG A  50      20.002 -23.716  -2.356  1.00  0.00           O  
ATOM   1022  P    DA A  51      25.696 -16.166   1.450  1.00  0.00           P  
ATOM   1023  OP1  DA A  51      26.917 -15.334   1.544  1.00  0.00           O  
ATOM   1024  OP2  DA A  51      24.627 -16.000   2.471  1.00  0.00           O  
ATOM   1025  O5'  DA A  51      25.094 -16.007  -0.047  1.00  0.00           O  
ATOM   1026  C5'  DA A  51      25.929 -16.277  -1.172  1.00  0.00           C  
ATOM   1027  C4'  DA A  51      25.219 -16.241  -2.534  1.00  0.00           C  
ATOM   1028  O4'  DA A  51      24.220 -17.249  -2.607  1.00  0.00           O  
ATOM   1029  C3'  DA A  51      24.560 -14.899  -2.864  1.00  0.00           C  
ATOM   1030  O3'  DA A  51      24.874 -14.587  -4.214  1.00  0.00           O  
ATOM   1031  C2'  DA A  51      23.083 -15.208  -2.636  1.00  0.00           C  
ATOM   1032  C1'  DA A  51      23.006 -16.673  -3.063  1.00  0.00           C  
ATOM   1033  N9   DA A  51      21.868 -17.416  -2.472  1.00  0.00           N  
ATOM   1034  C8   DA A  51      21.542 -17.542  -1.144  1.00  0.00           C  
ATOM   1035  N7   DA A  51      20.618 -18.429  -0.894  1.00  0.00           N  
ATOM   1036  C5   DA A  51      20.245 -18.858  -2.163  1.00  0.00           C  
ATOM   1037  C6   DA A  51      19.295 -19.799  -2.609  1.00  0.00           C  
ATOM   1038  N6   DA A  51      18.582 -20.524  -1.749  1.00  0.00           N  
ATOM   1039  N1   DA A  51      19.141 -20.015  -3.928  1.00  0.00           N  
ATOM   1040  C2   DA A  51      19.897 -19.305  -4.773  1.00  0.00           C  
ATOM   1041  N3   DA A  51      20.838 -18.401  -4.485  1.00  0.00           N  
ATOM   1042  C4   DA A  51      20.973 -18.223  -3.140  1.00  0.00           C  
ATOM   1043  P    DC A  52      24.438 -13.203  -4.922  1.00  0.00           P  
ATOM   1044  OP1  DC A  52      25.564 -12.743  -5.761  1.00  0.00           O  
ATOM   1045  OP2  DC A  52      23.864 -12.303  -3.897  1.00  0.00           O  
ATOM   1046  O5'  DC A  52      23.248 -13.707  -5.885  1.00  0.00           O  
ATOM   1047  C5'  DC A  52      23.549 -14.488  -7.030  1.00  0.00           C  
ATOM   1048  C4'  DC A  52      22.300 -14.830  -7.849  1.00  0.00           C  
ATOM   1049  O4'  DC A  52      21.447 -15.686  -7.107  1.00  0.00           O  
ATOM   1050  C3'  DC A  52      21.515 -13.590  -8.284  1.00  0.00           C  
ATOM   1051  O3'  DC A  52      21.423 -13.593  -9.700  1.00  0.00           O  
ATOM   1052  C2'  DC A  52      20.176 -13.752  -7.565  1.00  0.00           C  
ATOM   1053  C1'  DC A  52      20.105 -15.232  -7.178  1.00  0.00           C  
ATOM   1054  N1   DC A  52      19.462 -15.464  -5.855  1.00  0.00           N  
ATOM   1055  C6   DC A  52      20.012 -14.892  -4.734  1.00  0.00           C  
ATOM   1056  C5   DC A  52      19.505 -15.133  -3.499  1.00  0.00           C  
ATOM   1057  C4   DC A  52      18.392 -16.024  -3.412  1.00  0.00           C  
ATOM   1058  N4   DC A  52      17.912 -16.366  -2.225  1.00  0.00           N  
ATOM   1059  N3   DC A  52      17.836 -16.572  -4.501  1.00  0.00           N  
ATOM   1060  C2   DC A  52      18.344 -16.304  -5.739  1.00  0.00           C  
ATOM   1061  O2   DC A  52      17.792 -16.820  -6.718  1.00  0.00           O  
ATOM   1062  P    DA A  53      20.758 -12.380 -10.534  1.00  0.00           P  
ATOM   1063  OP1  DA A  53      21.311 -12.395 -11.905  1.00  0.00           O  
ATOM   1064  OP2  DA A  53      20.812 -11.146  -9.719  1.00  0.00           O  
ATOM   1065  O5'  DA A  53      19.234 -12.873 -10.602  1.00  0.00           O  
ATOM   1066  C5'  DA A  53      18.910 -14.095 -11.237  1.00  0.00           C  
ATOM   1067  C4'  DA A  53      17.437 -14.449 -11.028  1.00  0.00           C  
ATOM   1068  O4'  DA A  53      17.197 -14.743  -9.658  1.00  0.00           O  
ATOM   1069  C3'  DA A  53      16.497 -13.312 -11.441  1.00  0.00           C  
ATOM   1070  O3'  DA A  53      15.459 -13.883 -12.216  1.00  0.00           O  
ATOM   1071  C2'  DA A  53      16.031 -12.778 -10.090  1.00  0.00           C  
ATOM   1072  C1'  DA A  53      16.031 -14.050  -9.248  1.00  0.00           C  
ATOM   1073  N9   DA A  53      16.064 -13.805  -7.788  1.00  0.00           N  
ATOM   1074  C8   DA A  53      16.854 -12.935  -7.077  1.00  0.00           C  
ATOM   1075  N7   DA A  53      16.712 -13.005  -5.782  1.00  0.00           N  
ATOM   1076  C5   DA A  53      15.723 -13.974  -5.627  1.00  0.00           C  
ATOM   1077  C6   DA A  53      15.098 -14.533  -4.494  1.00  0.00           C  
ATOM   1078  N6   DA A  53      15.429 -14.167  -3.258  1.00  0.00           N  
ATOM   1079  N1   DA A  53      14.124 -15.448  -4.658  1.00  0.00           N  
ATOM   1080  C2   DA A  53      13.787 -15.793  -5.904  1.00  0.00           C  
ATOM   1081  N3   DA A  53      14.304 -15.357  -7.053  1.00  0.00           N  
ATOM   1082  C4   DA A  53      15.292 -14.443  -6.842  1.00  0.00           C  
ATOM   1083  P    DA A  54      14.328 -13.009 -12.958  1.00  0.00           P  
ATOM   1084  OP1  DA A  54      14.299 -13.390 -14.387  1.00  0.00           O  
ATOM   1085  OP2  DA A  54      14.453 -11.589 -12.562  1.00  0.00           O  
ATOM   1086  O5'  DA A  54      13.027 -13.603 -12.242  1.00  0.00           O  
ATOM   1087  C5'  DA A  54      12.695 -14.970 -12.397  1.00  0.00           C  
ATOM   1088  C4'  DA A  54      11.398 -15.333 -11.674  1.00  0.00           C  
ATOM   1089  O4'  DA A  54      11.575 -15.191 -10.273  1.00  0.00           O  
ATOM   1090  C3'  DA A  54      10.212 -14.463 -12.092  1.00  0.00           C  
ATOM   1091  O3'  DA A  54       9.070 -15.300 -12.128  1.00  0.00           O  
ATOM   1092  C2'  DA A  54      10.198 -13.391 -11.003  1.00  0.00           C  
ATOM   1093  C1'  DA A  54      10.771 -14.126  -9.792  1.00  0.00           C  
ATOM   1094  N9   DA A  54      11.579 -13.264  -8.899  1.00  0.00           N  
ATOM   1095  C8   DA A  54      12.527 -12.317  -9.213  1.00  0.00           C  
ATOM   1096  N7   DA A  54      13.092 -11.751  -8.178  1.00  0.00           N  
ATOM   1097  C5   DA A  54      12.467 -12.371  -7.099  1.00  0.00           C  
ATOM   1098  C6   DA A  54      12.615 -12.256  -5.701  1.00  0.00           C  
ATOM   1099  N6   DA A  54      13.519 -11.464  -5.122  1.00  0.00           N  
ATOM   1100  N1   DA A  54      11.833 -13.000  -4.905  1.00  0.00           N  
ATOM   1101  C2   DA A  54      10.943 -13.827  -5.453  1.00  0.00           C  
ATOM   1102  N3   DA A  54      10.713 -14.038  -6.746  1.00  0.00           N  
ATOM   1103  C4   DA A  54      11.529 -13.277  -7.527  1.00  0.00           C  
ATOM   1104  P    DC A  55       7.583 -14.750 -12.409  1.00  0.00           P  
ATOM   1105  OP1  DC A  55       6.809 -15.818 -13.078  1.00  0.00           O  
ATOM   1106  OP2  DC A  55       7.671 -13.400 -13.007  1.00  0.00           O  
ATOM   1107  O5'  DC A  55       7.068 -14.612 -10.894  1.00  0.00           O  
ATOM   1108  C5'  DC A  55       6.952 -15.770 -10.085  1.00  0.00           C  
ATOM   1109  C4'  DC A  55       6.425 -15.427  -8.692  1.00  0.00           C  
ATOM   1110  O4'  DC A  55       7.368 -14.629  -7.999  1.00  0.00           O  
ATOM   1111  C3'  DC A  55       5.092 -14.676  -8.741  1.00  0.00           C  
ATOM   1112  O3'  DC A  55       4.131 -15.445  -8.040  1.00  0.00           O  
ATOM   1113  C2'  DC A  55       5.424 -13.335  -8.086  1.00  0.00           C  
ATOM   1114  C1'  DC A  55       6.679 -13.632  -7.266  1.00  0.00           C  
ATOM   1115  N1   DC A  55       7.579 -12.459  -7.087  1.00  0.00           N  
ATOM   1116  C6   DC A  55       8.174 -11.874  -8.179  1.00  0.00           C  
ATOM   1117  C5   DC A  55       9.117 -10.908  -8.041  1.00  0.00           C  
ATOM   1118  C4   DC A  55       9.466 -10.525  -6.701  1.00  0.00           C  
ATOM   1119  N4   DC A  55      10.450  -9.659  -6.486  1.00  0.00           N  
ATOM   1120  N3   DC A  55       8.864 -11.065  -5.637  1.00  0.00           N  
ATOM   1121  C2   DC A  55       7.905 -12.023  -5.796  1.00  0.00           C  
ATOM   1122  O2   DC A  55       7.361 -12.483  -4.790  1.00  0.00           O  
ATOM   1123  P    DG A  56       2.581 -15.016  -7.942  1.00  0.00           P  
ATOM   1124  OP1  DG A  56       1.759 -16.244  -7.871  1.00  0.00           O  
ATOM   1125  OP2  DG A  56       2.297 -13.984  -8.960  1.00  0.00           O  
ATOM   1126  O5'  DG A  56       2.578 -14.318  -6.500  1.00  0.00           O  
ATOM   1127  C5'  DG A  56       2.862 -15.091  -5.347  1.00  0.00           C  
ATOM   1128  C4'  DG A  56       2.726 -14.268  -4.065  1.00  0.00           C  
ATOM   1129  O4'  DG A  56       3.775 -13.312  -3.976  1.00  0.00           O  
ATOM   1130  C3'  DG A  56       1.384 -13.532  -3.985  1.00  0.00           C  
ATOM   1131  O3'  DG A  56       0.862 -13.788  -2.695  1.00  0.00           O  
ATOM   1132  C2'  DG A  56       1.796 -12.087  -4.263  1.00  0.00           C  
ATOM   1133  C1'  DG A  56       3.223 -12.031  -3.723  1.00  0.00           C  
ATOM   1134  N9   DG A  56       4.063 -11.005  -4.384  1.00  0.00           N  
ATOM   1135  C8   DG A  56       4.236 -10.789  -5.726  1.00  0.00           C  
ATOM   1136  N7   DG A  56       5.134  -9.889  -6.021  1.00  0.00           N  
ATOM   1137  C5   DG A  56       5.556  -9.433  -4.773  1.00  0.00           C  
ATOM   1138  C4   DG A  56       4.883 -10.083  -3.764  1.00  0.00           C  
ATOM   1139  N3   DG A  56       5.013  -9.865  -2.418  1.00  0.00           N  
ATOM   1140  C2   DG A  56       5.903  -8.900  -2.125  1.00  0.00           C  
ATOM   1141  N2   DG A  56       6.088  -8.578  -0.848  1.00  0.00           N  
ATOM   1142  N1   DG A  56       6.635  -8.223  -3.073  1.00  0.00           N  
ATOM   1143  C6   DG A  56       6.526  -8.428  -4.445  1.00  0.00           C  
ATOM   1144  O6   DG A  56       7.239  -7.760  -5.193  1.00  0.00           O  
ATOM   1145  P    DG A  57      -0.458 -13.084  -2.115  1.00  0.00           P  
ATOM   1146  OP1  DG A  57      -1.138 -14.034  -1.211  1.00  0.00           O  
ATOM   1147  OP2  DG A  57      -1.201 -12.433  -3.212  1.00  0.00           O  
ATOM   1148  O5'  DG A  57       0.250 -11.953  -1.233  1.00  0.00           O  
ATOM   1149  C5'  DG A  57       1.125 -12.343  -0.186  1.00  0.00           C  
ATOM   1150  C4'  DG A  57       1.492 -11.171   0.727  1.00  0.00           C  
ATOM   1151  O4'  DG A  57       2.354 -10.261   0.056  1.00  0.00           O  
ATOM   1152  C3'  DG A  57       0.248 -10.422   1.208  1.00  0.00           C  
ATOM   1153  O3'  DG A  57       0.386 -10.229   2.602  1.00  0.00           O  
ATOM   1154  C2'  DG A  57       0.282  -9.159   0.353  1.00  0.00           C  
ATOM   1155  C1'  DG A  57       1.765  -8.972   0.029  1.00  0.00           C  
ATOM   1156  N9   DG A  57       2.009  -8.373  -1.306  1.00  0.00           N  
ATOM   1157  C8   DG A  57       1.485  -8.753  -2.517  1.00  0.00           C  
ATOM   1158  N7   DG A  57       1.969  -8.108  -3.542  1.00  0.00           N  
ATOM   1159  C5   DG A  57       2.879  -7.219  -2.974  1.00  0.00           C  
ATOM   1160  C4   DG A  57       2.889  -7.354  -1.601  1.00  0.00           C  
ATOM   1161  N3   DG A  57       3.645  -6.634  -0.717  1.00  0.00           N  
ATOM   1162  C2   DG A  57       4.470  -5.754  -1.312  1.00  0.00           C  
ATOM   1163  N2   DG A  57       5.251  -4.999  -0.551  1.00  0.00           N  
ATOM   1164  N1   DG A  57       4.526  -5.568  -2.674  1.00  0.00           N  
ATOM   1165  C6   DG A  57       3.763  -6.273  -3.597  1.00  0.00           C  
ATOM   1166  O6   DG A  57       3.924  -6.025  -4.791  1.00  0.00           O  
ATOM   1167  P    DT A  58      -0.691  -9.435   3.486  1.00  0.00           P  
ATOM   1168  OP1  DT A  58      -0.678  -9.987   4.855  1.00  0.00           O  
ATOM   1169  OP2  DT A  58      -1.957  -9.327   2.735  1.00  0.00           O  
ATOM   1170  O5'  DT A  58       0.020  -8.006   3.505  1.00  0.00           O  
ATOM   1171  C5'  DT A  58       1.297  -7.867   4.100  1.00  0.00           C  
ATOM   1172  C4'  DT A  58       1.842  -6.458   3.894  1.00  0.00           C  
ATOM   1173  O4'  DT A  58       2.043  -6.216   2.510  1.00  0.00           O  
ATOM   1174  C3'  DT A  58       0.899  -5.388   4.450  1.00  0.00           C  
ATOM   1175  O3'  DT A  58       1.609  -4.647   5.427  1.00  0.00           O  
ATOM   1176  C2'  DT A  58       0.519  -4.597   3.198  1.00  0.00           C  
ATOM   1177  C1'  DT A  58       1.667  -4.882   2.231  1.00  0.00           C  
ATOM   1178  N1   DT A  58       1.303  -4.748   0.794  1.00  0.00           N  
ATOM   1179  C6   DT A  58       0.266  -5.486   0.270  1.00  0.00           C  
ATOM   1180  C5   DT A  58      -0.037  -5.443  -1.055  1.00  0.00           C  
ATOM   1181  C4   DT A  58       0.732  -4.610  -1.966  1.00  0.00           C  
ATOM   1182  N3   DT A  58       1.740  -3.873  -1.367  1.00  0.00           N  
ATOM   1183  C2   DT A  58       2.055  -3.890  -0.014  1.00  0.00           C  
ATOM   1184  O2   DT A  58       2.945  -3.169   0.423  1.00  0.00           O  
ATOM   1185  O4   DT A  58       0.559  -4.534  -3.182  1.00  0.00           O  
ATOM   1186  C7   DT A  58      -1.183  -6.277  -1.600  1.00  0.00           C  
ATOM   1187  P    DT A  59       0.957  -3.401   6.216  1.00  0.00           P  
ATOM   1188  OP1  DT A  59       1.536  -3.350   7.574  1.00  0.00           O  
ATOM   1189  OP2  DT A  59      -0.512  -3.412   6.022  1.00  0.00           O  
ATOM   1190  O5'  DT A  59       1.567  -2.193   5.357  1.00  0.00           O  
ATOM   1191  C5'  DT A  59       2.969  -1.993   5.318  1.00  0.00           C  
ATOM   1192  C4'  DT A  59       3.329  -0.855   4.365  1.00  0.00           C  
ATOM   1193  O4'  DT A  59       2.944  -1.219   3.045  1.00  0.00           O  
ATOM   1194  C3'  DT A  59       2.625   0.453   4.737  1.00  0.00           C  
ATOM   1195  O3'  DT A  59       3.585   1.491   4.792  1.00  0.00           O  
ATOM   1196  C2'  DT A  59       1.613   0.595   3.606  1.00  0.00           C  
ATOM   1197  C1'  DT A  59       2.295  -0.123   2.434  1.00  0.00           C  
ATOM   1198  N1   DT A  59       1.368  -0.597   1.363  1.00  0.00           N  
ATOM   1199  C6   DT A  59       0.248  -1.326   1.692  1.00  0.00           C  
ATOM   1200  C5   DT A  59      -0.621  -1.770   0.744  1.00  0.00           C  
ATOM   1201  C4   DT A  59      -0.390  -1.493  -0.664  1.00  0.00           C  
ATOM   1202  N3   DT A  59       0.748  -0.749  -0.929  1.00  0.00           N  
ATOM   1203  C2   DT A  59       1.656  -0.298   0.022  1.00  0.00           C  
ATOM   1204  O2   DT A  59       2.629   0.362  -0.326  1.00  0.00           O  
ATOM   1205  O4   DT A  59      -1.111  -1.871  -1.586  1.00  0.00           O  
ATOM   1206  C7   DT A  59      -1.853  -2.562   1.151  1.00  0.00           C  
ATOM   1207  P    DT A  60       3.205   3.036   5.111  1.00  0.00           P  
ATOM   1208  OP1  DT A  60       4.360   3.666   5.792  1.00  0.00           O  
ATOM   1209  OP2  DT A  60       1.842   3.142   5.713  1.00  0.00           O  
ATOM   1210  O5'  DT A  60       3.140   3.597   3.599  1.00  0.00           O  
ATOM   1211  C5'  DT A  60       4.355   3.739   2.863  1.00  0.00           C  
ATOM   1212  C4'  DT A  60       4.105   4.341   1.470  1.00  0.00           C  
ATOM   1213  O4'  DT A  60       3.368   3.381   0.715  1.00  0.00           O  
ATOM   1214  C3'  DT A  60       3.308   5.667   1.502  1.00  0.00           C  
ATOM   1215  O3'  DT A  60       3.937   6.717   0.777  1.00  0.00           O  
ATOM   1216  C2'  DT A  60       1.981   5.200   0.931  1.00  0.00           C  
ATOM   1217  C1'  DT A  60       2.334   4.033   0.028  1.00  0.00           C  
ATOM   1218  N1   DT A  60       1.148   3.177  -0.225  1.00  0.00           N  
ATOM   1219  C6   DT A  60       0.440   2.670   0.834  1.00  0.00           C  
ATOM   1220  C5   DT A  60      -0.764   2.051   0.675  1.00  0.00           C  
ATOM   1221  C4   DT A  60      -1.330   1.882  -0.651  1.00  0.00           C  
ATOM   1222  N3   DT A  60      -0.568   2.417  -1.677  1.00  0.00           N  
ATOM   1223  C2   DT A  60       0.624   3.118  -1.521  1.00  0.00           C  
ATOM   1224  O2   DT A  60       1.138   3.682  -2.481  1.00  0.00           O  
ATOM   1225  O4   DT A  60      -2.391   1.303  -0.900  1.00  0.00           O  
ATOM   1226  C7   DT A  60      -1.555   1.605   1.892  1.00  0.00           C  
ATOM   1227  P    DT A  61       3.298   8.207   0.596  1.00  0.00           P  
ATOM   1228  OP1  DT A  61       4.128   9.205   1.292  1.00  0.00           O  
ATOM   1229  OP2  DT A  61       1.837   8.209   0.814  1.00  0.00           O  
ATOM   1230  O5'  DT A  61       3.550   8.399  -0.973  1.00  0.00           O  
ATOM   1231  C5'  DT A  61       3.233   7.366  -1.880  1.00  0.00           C  
ATOM   1232  C4'  DT A  61       2.850   7.873  -3.270  1.00  0.00           C  
ATOM   1233  O4'  DT A  61       1.776   7.084  -3.750  1.00  0.00           O  
ATOM   1234  C3'  DT A  61       2.329   9.311  -3.314  1.00  0.00           C  
ATOM   1235  O3'  DT A  61       2.592   9.831  -4.610  1.00  0.00           O  
ATOM   1236  C2'  DT A  61       0.862   9.116  -2.945  1.00  0.00           C  
ATOM   1237  C1'  DT A  61       0.537   7.756  -3.567  1.00  0.00           C  
ATOM   1238  N1   DT A  61      -0.434   6.898  -2.806  1.00  0.00           N  
ATOM   1239  C6   DT A  61      -0.401   6.794  -1.433  1.00  0.00           C  
ATOM   1240  C5   DT A  61      -1.301   6.008  -0.758  1.00  0.00           C  
ATOM   1241  C4   DT A  61      -2.312   5.289  -1.483  1.00  0.00           C  
ATOM   1242  N3   DT A  61      -2.316   5.443  -2.834  1.00  0.00           N  
ATOM   1243  C2   DT A  61      -1.404   6.230  -3.564  1.00  0.00           C  
ATOM   1244  O2   DT A  61      -1.507   6.306  -4.770  1.00  0.00           O  
ATOM   1245  O4   DT A  61      -3.181   4.552  -0.949  1.00  0.00           O  
ATOM   1246  C7   DT A  61      -1.232   5.908   0.755  1.00  0.00           C  
ATOM   1247  P    DT A  62       2.083  11.297  -5.085  1.00  0.00           P  
ATOM   1248  OP1  DT A  62       3.109  11.860  -6.002  1.00  0.00           O  
ATOM   1249  OP2  DT A  62       1.640  12.050  -3.891  1.00  0.00           O  
ATOM   1250  O5'  DT A  62       0.778  10.899  -5.937  1.00  0.00           O  
ATOM   1251  C5'  DT A  62       0.930  10.182  -7.149  1.00  0.00           C  
ATOM   1252  C4'  DT A  62      -0.426   9.914  -7.798  1.00  0.00           C  
ATOM   1253  O4'  DT A  62      -1.150   8.994  -7.000  1.00  0.00           O  
ATOM   1254  C3'  DT A  62      -1.272  11.179  -7.977  1.00  0.00           C  
ATOM   1255  O3'  DT A  62      -1.680  11.226  -9.333  1.00  0.00           O  
ATOM   1256  C2'  DT A  62      -2.403  10.959  -6.977  1.00  0.00           C  
ATOM   1257  C1'  DT A  62      -2.488   9.438  -6.892  1.00  0.00           C  
ATOM   1258  N1   DT A  62      -3.076   9.013  -5.602  1.00  0.00           N  
ATOM   1259  C6   DT A  62      -2.463   9.401  -4.432  1.00  0.00           C  
ATOM   1260  C5   DT A  62      -3.098   9.333  -3.237  1.00  0.00           C  
ATOM   1261  C4   DT A  62      -4.483   8.879  -3.189  1.00  0.00           C  
ATOM   1262  N3   DT A  62      -4.959   8.328  -4.367  1.00  0.00           N  
ATOM   1263  C2   DT A  62      -4.326   8.394  -5.594  1.00  0.00           C  
ATOM   1264  O2   DT A  62      -4.872   7.951  -6.602  1.00  0.00           O  
ATOM   1265  O4   DT A  62      -5.242   9.007  -2.234  1.00  0.00           O  
ATOM   1266  C7   DT A  62      -2.411   9.884  -1.990  1.00  0.00           C  
ATOM   1267  P    DG A  63      -2.774  12.263  -9.885  1.00  0.00           P  
ATOM   1268  OP1  DG A  63      -2.374  12.564 -11.280  1.00  0.00           O  
ATOM   1269  OP2  DG A  63      -2.866  13.392  -8.945  1.00  0.00           O  
ATOM   1270  O5'  DG A  63      -4.128  11.422  -9.834  1.00  0.00           O  
ATOM   1271  C5'  DG A  63      -4.250  10.191 -10.523  1.00  0.00           C  
ATOM   1272  C4'  DG A  63      -5.719   9.760 -10.565  1.00  0.00           C  
ATOM   1273  O4'  DG A  63      -6.144   9.385  -9.260  1.00  0.00           O  
ATOM   1274  C3'  DG A  63      -6.596  10.909 -11.073  1.00  0.00           C  
ATOM   1275  O3'  DG A  63      -7.479  10.443 -12.088  1.00  0.00           O  
ATOM   1276  C2'  DG A  63      -7.214  11.415  -9.760  1.00  0.00           C  
ATOM   1277  C1'  DG A  63      -7.232  10.192  -8.841  1.00  0.00           C  
ATOM   1278  N9   DG A  63      -7.105  10.558  -7.406  1.00  0.00           N  
ATOM   1279  C8   DG A  63      -6.231  11.458  -6.843  1.00  0.00           C  
ATOM   1280  N7   DG A  63      -6.419  11.679  -5.575  1.00  0.00           N  
ATOM   1281  C5   DG A  63      -7.495  10.858  -5.257  1.00  0.00           C  
ATOM   1282  C4   DG A  63      -7.916  10.154  -6.357  1.00  0.00           C  
ATOM   1283  N3   DG A  63      -8.947   9.249  -6.402  1.00  0.00           N  
ATOM   1284  C2   DG A  63      -9.560   9.085  -5.212  1.00  0.00           C  
ATOM   1285  N2   DG A  63     -10.542   8.192  -5.111  1.00  0.00           N  
ATOM   1286  N1   DG A  63      -9.201   9.762  -4.075  1.00  0.00           N  
ATOM   1287  C6   DG A  63      -8.173  10.691  -3.998  1.00  0.00           C  
ATOM   1288  O6   DG A  63      -7.963  11.244  -2.927  1.00  0.00           O  
ATOM   1289  P    DG A  64      -8.633  11.396 -12.670  1.00  0.00           P  
ATOM   1290  OP1  DG A  64      -9.240  10.923 -13.933  1.00  0.00           O  
ATOM   1291  OP2  DG A  64      -8.220  12.814 -12.573  1.00  0.00           O  
ATOM   1292  O5'  DG A  64      -9.729  11.121 -11.566  1.00  0.00           O  
ATOM   1293  C5'  DG A  64     -10.234   9.810 -11.379  1.00  0.00           C  
ATOM   1294  C4'  DG A  64     -11.299   9.848 -10.293  1.00  0.00           C  
ATOM   1295  O4'  DG A  64     -10.725  10.196  -9.054  1.00  0.00           O  
ATOM   1296  C3'  DG A  64     -12.358  10.899 -10.597  1.00  0.00           C  
ATOM   1297  O3'  DG A  64     -13.395  10.294 -11.344  1.00  0.00           O  
ATOM   1298  C2'  DG A  64     -12.702  11.438  -9.223  1.00  0.00           C  
ATOM   1299  C1'  DG A  64     -11.746  10.755  -8.261  1.00  0.00           C  
ATOM   1300  N9   DG A  64     -11.162  11.700  -7.297  1.00  0.00           N  
ATOM   1301  C8   DG A  64     -10.225  12.675  -7.519  1.00  0.00           C  
ATOM   1302  N7   DG A  64      -9.884  13.338  -6.451  1.00  0.00           N  
ATOM   1303  C5   DG A  64     -10.654  12.762  -5.441  1.00  0.00           C  
ATOM   1304  C4   DG A  64     -11.464  11.779  -5.962  1.00  0.00           C  
ATOM   1305  N3   DG A  64     -12.362  11.002  -5.289  1.00  0.00           N  
ATOM   1306  C2   DG A  64     -12.388  11.254  -3.972  1.00  0.00           C  
ATOM   1307  N2   DG A  64     -13.205  10.530  -3.214  1.00  0.00           N  
ATOM   1308  N1   DG A  64     -11.610  12.214  -3.368  1.00  0.00           N  
ATOM   1309  C6   DG A  64     -10.701  13.031  -4.032  1.00  0.00           C  
ATOM   1310  O6   DG A  64     -10.049  13.840  -3.375  1.00  0.00           O  
ATOM   1311  P    DT A  65     -14.658  11.107 -11.908  1.00  0.00           P  
ATOM   1312  OP1  DT A  65     -15.318  10.279 -12.936  1.00  0.00           O  
ATOM   1313  OP2  DT A  65     -14.173  12.463 -12.272  1.00  0.00           O  
ATOM   1314  O5'  DT A  65     -15.577  11.140 -10.580  1.00  0.00           O  
ATOM   1315  C5'  DT A  65     -15.990   9.902 -10.011  1.00  0.00           C  
ATOM   1316  C4'  DT A  65     -16.531   9.969  -8.575  1.00  0.00           C  
ATOM   1317  O4'  DT A  65     -15.615  10.595  -7.686  1.00  0.00           O  
ATOM   1318  C3'  DT A  65     -17.870  10.686  -8.439  1.00  0.00           C  
ATOM   1319  O3'  DT A  65     -18.686   9.881  -7.604  1.00  0.00           O  
ATOM   1320  C2'  DT A  65     -17.467  12.003  -7.788  1.00  0.00           C  
ATOM   1321  C1'  DT A  65     -16.299  11.565  -6.908  1.00  0.00           C  
ATOM   1322  N1   DT A  65     -15.387  12.676  -6.518  1.00  0.00           N  
ATOM   1323  C6   DT A  65     -14.766  13.435  -7.490  1.00  0.00           C  
ATOM   1324  C5   DT A  65     -13.906  14.430  -7.170  1.00  0.00           C  
ATOM   1325  C4   DT A  65     -13.603  14.739  -5.778  1.00  0.00           C  
ATOM   1326  N3   DT A  65     -14.290  13.963  -4.851  1.00  0.00           N  
ATOM   1327  C2   DT A  65     -15.182  12.945  -5.159  1.00  0.00           C  
ATOM   1328  O2   DT A  65     -15.746  12.323  -4.259  1.00  0.00           O  
ATOM   1329  O4   DT A  65     -12.800  15.582  -5.397  1.00  0.00           O  
ATOM   1330  C7   DT A  65     -13.233  15.236  -8.269  1.00  0.00           C  
ATOM   1331  P    DG A  66     -20.224  10.237  -7.284  1.00  0.00           P  
ATOM   1332  OP1  DG A  66     -20.987   8.971  -7.250  1.00  0.00           O  
ATOM   1333  OP2  DG A  66     -20.651  11.339  -8.176  1.00  0.00           O  
ATOM   1334  O5'  DG A  66     -20.118  10.816  -5.784  1.00  0.00           O  
ATOM   1335  C5'  DG A  66     -19.813   9.945  -4.706  1.00  0.00           C  
ATOM   1336  C4'  DG A  66     -20.028  10.595  -3.335  1.00  0.00           C  
ATOM   1337  O4'  DG A  66     -19.030  11.574  -3.082  1.00  0.00           O  
ATOM   1338  C3'  DG A  66     -21.402  11.255  -3.198  1.00  0.00           C  
ATOM   1339  O3'  DG A  66     -21.933  10.909  -1.930  1.00  0.00           O  
ATOM   1340  C2'  DG A  66     -21.069  12.735  -3.373  1.00  0.00           C  
ATOM   1341  C1'  DG A  66     -19.623  12.847  -2.883  1.00  0.00           C  
ATOM   1342  N9   DG A  66     -18.833  13.855  -3.629  1.00  0.00           N  
ATOM   1343  C8   DG A  66     -18.738  13.992  -4.989  1.00  0.00           C  
ATOM   1344  N7   DG A  66     -17.901  14.908  -5.386  1.00  0.00           N  
ATOM   1345  C5   DG A  66     -17.417  15.447  -4.195  1.00  0.00           C  
ATOM   1346  C4   DG A  66     -18.002  14.827  -3.111  1.00  0.00           C  
ATOM   1347  N3   DG A  66     -17.789  15.119  -1.791  1.00  0.00           N  
ATOM   1348  C2   DG A  66     -16.909  16.118  -1.603  1.00  0.00           C  
ATOM   1349  N2   DG A  66     -16.632  16.499  -0.361  1.00  0.00           N  
ATOM   1350  N1   DG A  66     -16.273  16.775  -2.631  1.00  0.00           N  
ATOM   1351  C6   DG A  66     -16.459  16.492  -3.979  1.00  0.00           C  
ATOM   1352  O6   DG A  66     -15.808  17.124  -4.807  1.00  0.00           O  
ATOM   1353  P    DT A  67     -23.352  11.458  -1.396  1.00  0.00           P  
ATOM   1354  OP1  DT A  67     -23.903  10.480  -0.434  1.00  0.00           O  
ATOM   1355  OP2  DT A  67     -24.162  11.913  -2.549  1.00  0.00           O  
ATOM   1356  O5'  DT A  67     -22.851  12.746  -0.582  1.00  0.00           O  
ATOM   1357  C5'  DT A  67     -21.977  12.585   0.519  1.00  0.00           C  
ATOM   1358  C4'  DT A  67     -21.551  13.934   1.093  1.00  0.00           C  
ATOM   1359  O4'  DT A  67     -20.767  14.653   0.151  1.00  0.00           O  
ATOM   1360  C3'  DT A  67     -22.747  14.811   1.481  1.00  0.00           C  
ATOM   1361  O3'  DT A  67     -22.539  15.242   2.813  1.00  0.00           O  
ATOM   1362  C2'  DT A  67     -22.664  15.940   0.455  1.00  0.00           C  
ATOM   1363  C1'  DT A  67     -21.159  16.013   0.201  1.00  0.00           C  
ATOM   1364  N1   DT A  67     -20.762  16.721  -1.045  1.00  0.00           N  
ATOM   1365  C6   DT A  67     -21.260  16.317  -2.270  1.00  0.00           C  
ATOM   1366  C5   DT A  67     -20.835  16.868  -3.427  1.00  0.00           C  
ATOM   1367  C4   DT A  67     -19.816  17.917  -3.434  1.00  0.00           C  
ATOM   1368  N3   DT A  67     -19.405  18.309  -2.167  1.00  0.00           N  
ATOM   1369  C2   DT A  67     -19.836  17.769  -0.969  1.00  0.00           C  
ATOM   1370  O2   DT A  67     -19.415  18.214   0.101  1.00  0.00           O  
ATOM   1371  O4   DT A  67     -19.320  18.438  -4.424  1.00  0.00           O  
ATOM   1372  C7   DT A  67     -21.404  16.383  -4.751  1.00  0.00           C  
ATOM   1373  P    DA A  68     -23.650  16.047   3.659  1.00  0.00           P  
ATOM   1374  OP1  DA A  68     -23.890  15.327   4.928  1.00  0.00           O  
ATOM   1375  OP2  DA A  68     -24.781  16.411   2.776  1.00  0.00           O  
ATOM   1376  O5'  DA A  68     -22.826  17.383   3.976  1.00  0.00           O  
ATOM   1377  C5'  DA A  68     -21.653  17.323   4.764  1.00  0.00           C  
ATOM   1378  C4'  DA A  68     -21.046  18.707   5.006  1.00  0.00           C  
ATOM   1379  O4'  DA A  68     -20.547  19.237   3.787  1.00  0.00           O  
ATOM   1380  C3'  DA A  68     -22.048  19.707   5.584  1.00  0.00           C  
ATOM   1381  O3'  DA A  68     -21.361  20.504   6.533  1.00  0.00           O  
ATOM   1382  C2'  DA A  68     -22.518  20.450   4.335  1.00  0.00           C  
ATOM   1383  C1'  DA A  68     -21.312  20.367   3.399  1.00  0.00           C  
ATOM   1384  N9   DA A  68     -21.687  20.246   1.970  1.00  0.00           N  
ATOM   1385  C8   DA A  68     -22.652  19.445   1.397  1.00  0.00           C  
ATOM   1386  N7   DA A  68     -22.755  19.566   0.100  1.00  0.00           N  
ATOM   1387  C5   DA A  68     -21.791  20.519  -0.202  1.00  0.00           C  
ATOM   1388  C6   DA A  68     -21.366  21.097  -1.418  1.00  0.00           C  
ATOM   1389  N6   DA A  68     -21.914  20.759  -2.579  1.00  0.00           N  
ATOM   1390  N1   DA A  68     -20.397  22.028  -1.396  1.00  0.00           N  
ATOM   1391  C2   DA A  68     -19.852  22.361  -0.230  1.00  0.00           C  
ATOM   1392  N3   DA A  68     -20.155  21.892   0.984  1.00  0.00           N  
ATOM   1393  C4   DA A  68     -21.133  20.943   0.924  1.00  0.00           C  
ATOM   1394  P    DT A  69     -22.038  21.759   7.281  1.00  0.00           P  
ATOM   1395  OP1  DT A  69     -21.356  21.957   8.578  1.00  0.00           O  
ATOM   1396  OP2  DT A  69     -23.510  21.621   7.220  1.00  0.00           O  
ATOM   1397  O5'  DT A  69     -21.591  22.933   6.282  1.00  0.00           O  
ATOM   1398  C5'  DT A  69     -20.215  23.207   6.088  1.00  0.00           C  
ATOM   1399  C4'  DT A  69     -20.012  24.326   5.068  1.00  0.00           C  
ATOM   1400  O4'  DT A  69     -20.446  23.908   3.783  1.00  0.00           O  
ATOM   1401  C3'  DT A  69     -20.777  25.602   5.437  1.00  0.00           C  
ATOM   1402  O3'  DT A  69     -19.846  26.666   5.525  1.00  0.00           O  
ATOM   1403  C2'  DT A  69     -21.766  25.741   4.281  1.00  0.00           C  
ATOM   1404  C1'  DT A  69     -21.048  25.018   3.143  1.00  0.00           C  
ATOM   1405  N1   DT A  69     -21.953  24.564   2.057  1.00  0.00           N  
ATOM   1406  C6   DT A  69     -22.973  23.678   2.334  1.00  0.00           C  
ATOM   1407  C5   DT A  69     -23.786  23.204   1.363  1.00  0.00           C  
ATOM   1408  C4   DT A  69     -23.608  23.612  -0.027  1.00  0.00           C  
ATOM   1409  N3   DT A  69     -22.579  24.523  -0.229  1.00  0.00           N  
ATOM   1410  C2   DT A  69     -21.743  25.026   0.751  1.00  0.00           C  
ATOM   1411  O2   DT A  69     -20.874  25.848   0.463  1.00  0.00           O  
ATOM   1412  O4   DT A  69     -24.277  23.217  -0.972  1.00  0.00           O  
ATOM   1413  C7   DT A  69     -24.891  22.222   1.709  1.00  0.00           C  
ATOM   1414  P    DC A  70     -20.279  28.170   5.915  1.00  0.00           P  
ATOM   1415  OP1  DC A  70     -19.197  28.776   6.720  1.00  0.00           O  
ATOM   1416  OP2  DC A  70     -21.672  28.159   6.417  1.00  0.00           O  
ATOM   1417  O5'  DC A  70     -20.275  28.844   4.458  1.00  0.00           O  
ATOM   1418  C5'  DC A  70     -19.060  28.949   3.736  1.00  0.00           C  
ATOM   1419  C4'  DC A  70     -19.259  29.677   2.407  1.00  0.00           C  
ATOM   1420  O4'  DC A  70     -20.093  28.904   1.561  1.00  0.00           O  
ATOM   1421  C3'  DC A  70     -19.885  31.062   2.590  1.00  0.00           C  
ATOM   1422  O3'  DC A  70     -19.043  32.014   1.966  1.00  0.00           O  
ATOM   1423  C2'  DC A  70     -21.258  30.908   1.937  1.00  0.00           C  
ATOM   1424  C1'  DC A  70     -21.088  29.726   0.980  1.00  0.00           C  
ATOM   1425  N1   DC A  70     -22.331  28.921   0.803  1.00  0.00           N  
ATOM   1426  C6   DC A  70     -22.923  28.333   1.895  1.00  0.00           C  
ATOM   1427  C5   DC A  70     -24.012  27.531   1.766  1.00  0.00           C  
ATOM   1428  C4   DC A  70     -24.513  27.327   0.438  1.00  0.00           C  
ATOM   1429  N4   DC A  70     -25.553  26.530   0.229  1.00  0.00           N  
ATOM   1430  N3   DC A  70     -23.952  27.914  -0.624  1.00  0.00           N  
ATOM   1431  C2   DC A  70     -22.861  28.722  -0.477  1.00  0.00           C  
ATOM   1432  O2   DC A  70     -22.389  29.257  -1.484  1.00  0.00           O  
ATOM   1433  P    DA A  71     -19.369  33.593   1.953  1.00  0.00           P  
ATOM   1434  OP1  DA A  71     -18.092  34.337   1.926  1.00  0.00           O  
ATOM   1435  OP2  DA A  71     -20.386  33.888   2.988  1.00  0.00           O  
ATOM   1436  O5'  DA A  71     -20.062  33.716   0.512  1.00  0.00           O  
ATOM   1437  C5'  DA A  71     -19.323  33.386  -0.650  1.00  0.00           C  
ATOM   1438  C4'  DA A  71     -20.139  33.616  -1.921  1.00  0.00           C  
ATOM   1439  O4'  DA A  71     -21.211  32.686  -1.991  1.00  0.00           O  
ATOM   1440  C3'  DA A  71     -20.714  35.032  -1.991  1.00  0.00           C  
ATOM   1441  O3'  DA A  71     -20.402  35.544  -3.274  1.00  0.00           O  
ATOM   1442  C2'  DA A  71     -22.201  34.798  -1.722  1.00  0.00           C  
ATOM   1443  C1'  DA A  71     -22.425  33.376  -2.233  1.00  0.00           C  
ATOM   1444  N9   DA A  71     -23.522  32.666  -1.536  1.00  0.00           N  
ATOM   1445  C8   DA A  71     -23.717  32.523  -0.182  1.00  0.00           C  
ATOM   1446  N7   DA A  71     -24.704  31.734   0.146  1.00  0.00           N  
ATOM   1447  C5   DA A  71     -25.232  31.370  -1.089  1.00  0.00           C  
ATOM   1448  C6   DA A  71     -26.315  30.547  -1.456  1.00  0.00           C  
ATOM   1449  N6   DA A  71     -27.044  29.918  -0.539  1.00  0.00           N  
ATOM   1450  N1   DA A  71     -26.625  30.392  -2.758  1.00  0.00           N  
ATOM   1451  C2   DA A  71     -25.872  31.030  -3.660  1.00  0.00           C  
ATOM   1452  N3   DA A  71     -24.818  31.821  -3.450  1.00  0.00           N  
ATOM   1453  C4   DA A  71     -24.541  31.950  -2.122  1.00  0.00           C  
ATOM   1454  P    DG A  72     -20.906  36.980  -3.795  1.00  0.00           P  
ATOM   1455  OP1  DG A  72     -19.907  37.513  -4.746  1.00  0.00           O  
ATOM   1456  OP2  DG A  72     -21.357  37.791  -2.643  1.00  0.00           O  
ATOM   1457  O5'  DG A  72     -22.191  36.496  -4.620  1.00  0.00           O  
ATOM   1458  C5'  DG A  72     -22.028  35.628  -5.728  1.00  0.00           C  
ATOM   1459  C4'  DG A  72     -23.362  35.349  -6.416  1.00  0.00           C  
ATOM   1460  O4'  DG A  72     -24.196  34.571  -5.569  1.00  0.00           O  
ATOM   1461  C3'  DG A  72     -24.098  36.646  -6.765  1.00  0.00           C  
ATOM   1462  O3'  DG A  72     -24.501  36.564  -8.119  1.00  0.00           O  
ATOM   1463  C2'  DG A  72     -25.240  36.646  -5.753  1.00  0.00           C  
ATOM   1464  C1'  DG A  72     -25.485  35.156  -5.523  1.00  0.00           C  
ATOM   1465  N9   DG A  72     -26.125  34.867  -4.218  1.00  0.00           N  
ATOM   1466  C8   DG A  72     -25.753  35.322  -2.978  1.00  0.00           C  
ATOM   1467  N7   DG A  72     -26.483  34.876  -1.996  1.00  0.00           N  
ATOM   1468  C5   DG A  72     -27.421  34.061  -2.627  1.00  0.00           C  
ATOM   1469  C4   DG A  72     -27.229  34.070  -3.991  1.00  0.00           C  
ATOM   1470  N3   DG A  72     -27.971  33.401  -4.925  1.00  0.00           N  
ATOM   1471  C2   DG A  72     -28.975  32.683  -4.392  1.00  0.00           C  
ATOM   1472  N2   DG A  72     -29.765  31.989  -5.204  1.00  0.00           N  
ATOM   1473  N1   DG A  72     -29.228  32.617  -3.041  1.00  0.00           N  
ATOM   1474  C6   DG A  72     -28.484  33.273  -2.070  1.00  0.00           C  
ATOM   1475  O6   DG A  72     -28.786  33.106  -0.889  1.00  0.00           O  
ATOM   1476  P    DC A  73     -25.346  37.723  -8.851  1.00  0.00           P  
ATOM   1477  OP1  DC A  73     -24.903  37.809 -10.259  1.00  0.00           O  
ATOM   1478  OP2  DC A  73     -25.372  38.929  -7.995  1.00  0.00           O  
ATOM   1479  O5'  DC A  73     -26.795  37.037  -8.807  1.00  0.00           O  
ATOM   1480  C5'  DC A  73     -27.009  35.820  -9.501  1.00  0.00           C  
ATOM   1481  C4'  DC A  73     -28.466  35.372  -9.412  1.00  0.00           C  
ATOM   1482  O4'  DC A  73     -28.787  35.033  -8.072  1.00  0.00           O  
ATOM   1483  C3'  DC A  73     -29.429  36.456  -9.899  1.00  0.00           C  
ATOM   1484  O3'  DC A  73     -30.252  35.886 -10.899  1.00  0.00           O  
ATOM   1485  C2'  DC A  73     -30.161  36.866  -8.622  1.00  0.00           C  
ATOM   1486  C1'  DC A  73     -30.001  35.659  -7.695  1.00  0.00           C  
ATOM   1487  N1   DC A  73     -29.921  36.022  -6.253  1.00  0.00           N  
ATOM   1488  C6   DC A  73     -28.923  36.858  -5.809  1.00  0.00           C  
ATOM   1489  C5   DC A  73     -28.763  37.134  -4.491  1.00  0.00           C  
ATOM   1490  C4   DC A  73     -29.681  36.514  -3.580  1.00  0.00           C  
ATOM   1491  N4   DC A  73     -29.550  36.685  -2.273  1.00  0.00           N  
ATOM   1492  N3   DC A  73     -30.667  35.718  -4.010  1.00  0.00           N  
ATOM   1493  C2   DC A  73     -30.818  35.454  -5.341  1.00  0.00           C  
ATOM   1494  O2   DC A  73     -31.743  34.718  -5.691  1.00  0.00           O  
ATOM   1495  P    DA A  74     -31.397  36.721 -11.665  1.00  0.00           P  
ATOM   1496  OP1  DA A  74     -31.552  36.166 -13.027  1.00  0.00           O  
ATOM   1497  OP2  DA A  74     -31.163  38.168 -11.465  1.00  0.00           O  
ATOM   1498  O5'  DA A  74     -32.665  36.283 -10.789  1.00  0.00           O  
ATOM   1499  C5'  DA A  74     -33.042  34.920 -10.734  1.00  0.00           C  
ATOM   1500  C4'  DA A  74     -34.271  34.719  -9.851  1.00  0.00           C  
ATOM   1501  O4'  DA A  74     -33.944  34.987  -8.494  1.00  0.00           O  
ATOM   1502  C3'  DA A  74     -35.431  35.627 -10.265  1.00  0.00           C  
ATOM   1503  O3'  DA A  74     -36.581  34.810 -10.378  1.00  0.00           O  
ATOM   1504  C2'  DA A  74     -35.465  36.650  -9.130  1.00  0.00           C  
ATOM   1505  C1'  DA A  74     -34.911  35.863  -7.943  1.00  0.00           C  
ATOM   1506  N9   DA A  74     -34.269  36.720  -6.920  1.00  0.00           N  
ATOM   1507  C8   DA A  74     -33.344  37.720  -7.108  1.00  0.00           C  
ATOM   1508  N7   DA A  74     -32.879  38.246  -6.007  1.00  0.00           N  
ATOM   1509  C5   DA A  74     -33.579  37.562  -5.019  1.00  0.00           C  
ATOM   1510  C6   DA A  74     -33.558  37.642  -3.612  1.00  0.00           C  
ATOM   1511  N6   DA A  74     -32.740  38.481  -2.985  1.00  0.00           N  
ATOM   1512  N1   DA A  74     -34.389  36.866  -2.889  1.00  0.00           N  
ATOM   1513  C2   DA A  74     -35.203  36.034  -3.548  1.00  0.00           C  
ATOM   1514  N3   DA A  74     -35.309  35.849  -4.865  1.00  0.00           N  
ATOM   1515  C4   DA A  74     -34.451  36.652  -5.558  1.00  0.00           C  
ATOM   1516  P    DA A  75     -38.046  35.391 -10.698  1.00  0.00           P  
ATOM   1517  OP1  DA A  75     -38.776  34.400 -11.519  1.00  0.00           O  
ATOM   1518  OP2  DA A  75     -37.939  36.798 -11.138  1.00  0.00           O  
ATOM   1519  O5'  DA A  75     -38.640  35.361  -9.209  1.00  0.00           O  
ATOM   1520  C5'  DA A  75     -38.758  34.123  -8.530  1.00  0.00           C  
ATOM   1521  C4'  DA A  75     -39.490  34.274  -7.199  1.00  0.00           C  
ATOM   1522  O4'  DA A  75     -38.685  35.000  -6.282  1.00  0.00           O  
ATOM   1523  C3'  DA A  75     -40.826  35.000  -7.370  1.00  0.00           C  
ATOM   1524  O3'  DA A  75     -41.820  34.257  -6.689  1.00  0.00           O  
ATOM   1525  C2'  DA A  75     -40.526  36.375  -6.779  1.00  0.00           C  
ATOM   1526  C1'  DA A  75     -39.419  36.094  -5.762  1.00  0.00           C  
ATOM   1527  N9   DA A  75     -38.498  37.239  -5.572  1.00  0.00           N  
ATOM   1528  C8   DA A  75     -37.850  37.973  -6.535  1.00  0.00           C  
ATOM   1529  N7   DA A  75     -37.058  38.902  -6.072  1.00  0.00           N  
ATOM   1530  C5   DA A  75     -37.197  38.772  -4.693  1.00  0.00           C  
ATOM   1531  C6   DA A  75     -36.603  39.447  -3.607  1.00  0.00           C  
ATOM   1532  N6   DA A  75     -35.701  40.404  -3.797  1.00  0.00           N  
ATOM   1533  N1   DA A  75     -36.933  39.101  -2.347  1.00  0.00           N  
ATOM   1534  C2   DA A  75     -37.814  38.111  -2.179  1.00  0.00           C  
ATOM   1535  N3   DA A  75     -38.441  37.394  -3.113  1.00  0.00           N  
ATOM   1536  C4   DA A  75     -38.078  37.771  -4.371  1.00  0.00           C  
ATOM   1537  P    DT A  76     -43.361  34.719  -6.627  1.00  0.00           P  
ATOM   1538  OP1  DT A  76     -44.211  33.515  -6.509  1.00  0.00           O  
ATOM   1539  OP2  DT A  76     -43.614  35.718  -7.689  1.00  0.00           O  
ATOM   1540  O5'  DT A  76     -43.339  35.472  -5.215  1.00  0.00           O  
ATOM   1541  C5'  DT A  76     -43.027  34.749  -4.039  1.00  0.00           C  
ATOM   1542  C4'  DT A  76     -42.991  35.675  -2.827  1.00  0.00           C  
ATOM   1543  O4'  DT A  76     -41.930  36.609  -2.959  1.00  0.00           O  
ATOM   1544  C3'  DT A  76     -44.300  36.455  -2.659  1.00  0.00           C  
ATOM   1545  O3'  DT A  76     -44.777  36.231  -1.345  1.00  0.00           O  
ATOM   1546  C2'  DT A  76     -43.858  37.891  -2.927  1.00  0.00           C  
ATOM   1547  C1'  DT A  76     -42.390  37.867  -2.503  1.00  0.00           C  
ATOM   1548  N1   DT A  76     -41.566  38.964  -3.083  1.00  0.00           N  
ATOM   1549  C6   DT A  76     -41.503  39.135  -4.448  1.00  0.00           C  
ATOM   1550  C5   DT A  76     -40.719  40.090  -5.010  1.00  0.00           C  
ATOM   1551  C4   DT A  76     -39.910  40.972  -4.179  1.00  0.00           C  
ATOM   1552  N3   DT A  76     -40.045  40.762  -2.816  1.00  0.00           N  
ATOM   1553  C2   DT A  76     -40.847  39.800  -2.220  1.00  0.00           C  
ATOM   1554  O2   DT A  76     -40.913  39.723  -0.996  1.00  0.00           O  
ATOM   1555  O4   DT A  76     -39.150  41.843  -4.593  1.00  0.00           O  
ATOM   1556  C7   DT A  76     -40.672  40.240  -6.520  1.00  0.00           C  
ATOM   1557  P    DC A  77     -46.134  36.895  -0.782  1.00  0.00           P  
ATOM   1558  OP1  DC A  77     -46.824  35.903   0.070  1.00  0.00           O  
ATOM   1559  OP2  DC A  77     -46.852  37.562  -1.891  1.00  0.00           O  
ATOM   1560  O5'  DC A  77     -45.501  38.029   0.160  1.00  0.00           O  
ATOM   1561  C5'  DC A  77     -44.706  37.654   1.271  1.00  0.00           C  
ATOM   1562  C4'  DC A  77     -44.270  38.869   2.089  1.00  0.00           C  
ATOM   1563  O4'  DC A  77     -43.399  39.677   1.314  1.00  0.00           O  
ATOM   1564  C3'  DC A  77     -45.461  39.713   2.546  1.00  0.00           C  
ATOM   1565  O3'  DC A  77     -45.340  39.945   3.938  1.00  0.00           O  
ATOM   1566  C2'  DC A  77     -45.337  40.966   1.684  1.00  0.00           C  
ATOM   1567  C1'  DC A  77     -43.853  41.019   1.306  1.00  0.00           C  
ATOM   1568  N1   DC A  77     -43.599  41.604  -0.040  1.00  0.00           N  
ATOM   1569  C6   DC A  77     -44.204  41.063  -1.151  1.00  0.00           C  
ATOM   1570  C5   DC A  77     -43.955  41.535  -2.398  1.00  0.00           C  
ATOM   1571  C4   DC A  77     -43.021  42.617  -2.509  1.00  0.00           C  
ATOM   1572  N4   DC A  77     -42.683  43.092  -3.701  1.00  0.00           N  
ATOM   1573  N3   DC A  77     -42.442  43.157  -1.432  1.00  0.00           N  
ATOM   1574  C2   DC A  77     -42.713  42.681  -0.181  1.00  0.00           C  
ATOM   1575  O2   DC A  77     -42.185  43.238   0.783  1.00  0.00           O  
ATOM   1576  P    DT A  78     -46.425  40.796   4.774  1.00  0.00           P  
ATOM   1577  OP1  DT A  78     -46.462  40.278   6.159  1.00  0.00           O  
ATOM   1578  OP2  DT A  78     -47.669  40.909   3.982  1.00  0.00           O  
ATOM   1579  O5'  DT A  78     -45.700  42.225   4.783  1.00  0.00           O  
ATOM   1580  C5'  DT A  78     -44.440  42.370   5.412  1.00  0.00           C  
ATOM   1581  C4'  DT A  78     -43.893  43.783   5.224  1.00  0.00           C  
ATOM   1582  O4'  DT A  78     -43.658  44.022   3.844  1.00  0.00           O  
ATOM   1583  C3'  DT A  78     -44.854  44.856   5.748  1.00  0.00           C  
ATOM   1584  O3'  DT A  78     -44.159  45.668   6.679  1.00  0.00           O  
ATOM   1585  C2'  DT A  78     -45.264  45.589   4.474  1.00  0.00           C  
ATOM   1586  C1'  DT A  78     -44.091  45.332   3.530  1.00  0.00           C  
ATOM   1587  N1   DT A  78     -44.445  45.411   2.087  1.00  0.00           N  
ATOM   1588  C6   DT A  78     -45.440  44.610   1.573  1.00  0.00           C  
ATOM   1589  C5   DT A  78     -45.740  44.607   0.248  1.00  0.00           C  
ATOM   1590  C4   DT A  78     -45.007  45.455  -0.681  1.00  0.00           C  
ATOM   1591  N3   DT A  78     -44.043  46.257  -0.090  1.00  0.00           N  
ATOM   1592  C2   DT A  78     -43.739  46.295   1.263  1.00  0.00           C  
ATOM   1593  O2   DT A  78     -42.911  47.094   1.691  1.00  0.00           O  
ATOM   1594  O4   DT A  78     -45.185  45.497  -1.897  1.00  0.00           O  
ATOM   1595  C7   DT A  78     -46.842  43.707  -0.280  1.00  0.00           C  
ATOM   1596  P    DT A  79     -44.862  46.898   7.453  1.00  0.00           P  
ATOM   1597  OP1  DT A  79     -44.288  46.986   8.814  1.00  0.00           O  
ATOM   1598  OP2  DT A  79     -46.327  46.822   7.259  1.00  0.00           O  
ATOM   1599  O5'  DT A  79     -44.306  48.128   6.585  1.00  0.00           O  
ATOM   1600  C5'  DT A  79     -42.918  48.408   6.571  1.00  0.00           C  
ATOM   1601  C4'  DT A  79     -42.597  49.565   5.626  1.00  0.00           C  
ATOM   1602  O4'  DT A  79     -42.958  49.190   4.305  1.00  0.00           O  
ATOM   1603  C3'  DT A  79     -43.343  50.853   5.993  1.00  0.00           C  
ATOM   1604  O3'  DT A  79     -42.414  51.922   6.084  1.00  0.00           O  
ATOM   1605  C2'  DT A  79     -44.330  51.003   4.840  1.00  0.00           C  
ATOM   1606  C1'  DT A  79     -43.644  50.263   3.691  1.00  0.00           C  
ATOM   1607  N1   DT A  79     -44.582  49.739   2.659  1.00  0.00           N  
ATOM   1608  C6   DT A  79     -45.634  48.927   3.026  1.00  0.00           C  
ATOM   1609  C5   DT A  79     -46.489  48.411   2.105  1.00  0.00           C  
ATOM   1610  C4   DT A  79     -46.311  48.688   0.688  1.00  0.00           C  
ATOM   1611  N3   DT A  79     -45.245  49.526   0.394  1.00  0.00           N  
ATOM   1612  C2   DT A  79     -44.373  50.080   1.318  1.00  0.00           C  
ATOM   1613  O2   DT A  79     -43.494  50.856   0.947  1.00  0.00           O  
ATOM   1614  O4   DT A  79     -47.008  48.239  -0.218  1.00  0.00           O  
ATOM   1615  C7   DT A  79     -47.643  47.530   2.547  1.00  0.00           C  
ATOM   1616  P    DT A  80     -42.854  53.424   6.491  1.00  0.00           P  
ATOM   1617  OP1  DT A  80     -41.760  54.046   7.266  1.00  0.00           O  
ATOM   1618  OP2  DT A  80     -44.233  53.399   7.027  1.00  0.00           O  
ATOM   1619  O5'  DT A  80     -42.903  54.124   5.048  1.00  0.00           O  
ATOM   1620  C5'  DT A  80     -41.713  54.255   4.291  1.00  0.00           C  
ATOM   1621  C4'  DT A  80     -42.005  54.857   2.918  1.00  0.00           C  
ATOM   1622  O4'  DT A  80     -42.871  53.982   2.220  1.00  0.00           O  
ATOM   1623  C3'  DT A  80     -42.687  56.240   2.996  1.00  0.00           C  
ATOM   1624  O3'  DT A  80     -42.126  57.150   2.090  1.00  0.00           O  
ATOM   1625  C2'  DT A  80     -44.126  55.932   2.572  1.00  0.00           C  
ATOM   1626  C1'  DT A  80     -43.911  54.735   1.642  1.00  0.00           C  
ATOM   1627  N1   DT A  80     -45.108  53.870   1.451  1.00  0.00           N  
ATOM   1628  C6   DT A  80     -45.797  53.370   2.535  1.00  0.00           C  
ATOM   1629  C5   DT A  80     -46.862  52.541   2.379  1.00  0.00           C  
ATOM   1630  C4   DT A  80     -47.310  52.151   1.051  1.00  0.00           C  
ATOM   1631  N3   DT A  80     -46.583  52.709   0.011  1.00  0.00           N  
ATOM   1632  C2   DT A  80     -45.504  53.566   0.143  1.00  0.00           C  
ATOM   1633  O2   DT A  80     -44.969  54.043  -0.856  1.00  0.00           O  
ATOM   1634  O4   DT A  80     -48.251  51.398   0.806  1.00  0.00           O  
ATOM   1635  C7   DT A  80     -47.596  52.015   3.600  1.00  0.00           C  
TER    1636       dT A  80                                                      
ATOM   1637  N   AMN B   0      35.304 -17.254   8.228  1.00  0.00           N  
ATOM   1638  CA  VAL B   1      34.269 -17.571   9.223  1.00  0.00           C  
ATOM   1639  C   VAL B   1      32.902 -17.155   8.664  1.00  0.00           C  
ATOM   1640  O   VAL B   1      32.601 -15.968   8.535  1.00  0.00           O  
ATOM   1641  CB  VAL B   1      34.584 -16.914  10.589  1.00  0.00           C  
ATOM   1642  CG1 VAL B   1      33.575 -17.371  11.657  1.00  0.00           C  
ATOM   1643  CG2 VAL B   1      35.996 -17.275  11.087  1.00  0.00           C  
ATOM   1644  N   THR B   2      32.068 -18.139   8.312  1.00  0.00           N  
ATOM   1645  CA  THR B   2      30.718 -17.891   7.825  1.00  0.00           C  
ATOM   1646  C   THR B   2      29.875 -17.211   8.914  1.00  0.00           C  
ATOM   1647  O   THR B   2      30.032 -17.486  10.104  1.00  0.00           O  
ATOM   1648  CB  THR B   2      30.078 -19.193   7.300  1.00  0.00           C  
ATOM   1649  OG1 THR B   2      30.255 -20.297   8.175  1.00  0.00           O  
ATOM   1650  CG2 THR B   2      30.676 -19.589   5.947  1.00  0.00           C  
ATOM   1651  N   PHE B   3      28.957 -16.325   8.511  1.00  0.00           N  
ATOM   1652  CA  PHE B   3      28.128 -15.542   9.430  1.00  0.00           C  
ATOM   1653  C   PHE B   3      27.334 -16.440  10.397  1.00  0.00           C  
ATOM   1654  O   PHE B   3      27.202 -16.118  11.578  1.00  0.00           O  
ATOM   1655  CB  PHE B   3      27.232 -14.608   8.606  1.00  0.00           C  
ATOM   1656  CG  PHE B   3      26.558 -13.513   9.410  1.00  0.00           C  
ATOM   1657  CD1 PHE B   3      27.330 -12.504  10.018  1.00  0.00           C  
ATOM   1658  CD2 PHE B   3      25.158 -13.490   9.538  1.00  0.00           C  
ATOM   1659  CE1 PHE B   3      26.705 -11.484  10.756  1.00  0.00           C  
ATOM   1660  CE2 PHE B   3      24.535 -12.476  10.287  1.00  0.00           C  
ATOM   1661  CZ  PHE B   3      25.307 -11.471  10.895  1.00  0.00           C  
ATOM   1662  N   SER B   4      26.870 -17.600   9.908  1.00  0.00           N  
ATOM   1663  CA  SER B   4      26.312 -18.683  10.716  1.00  0.00           C  
ATOM   1664  C   SER B   4      27.212 -18.997  11.927  1.00  0.00           C  
ATOM   1665  O   SER B   4      26.740 -18.985  13.063  1.00  0.00           O  
ATOM   1666  CB  SER B   4      26.060 -19.905   9.811  1.00  0.00           C  
ATOM   1667  OG  SER B   4      25.371 -20.939  10.487  1.00  0.00           O  
ATOM   1668  N   GLN B   5      28.510 -19.243  11.699  1.00  0.00           N  
ATOM   1669  CA  GLN B   5      29.472 -19.510  12.764  1.00  0.00           C  
ATOM   1670  C   GLN B   5      29.613 -18.334  13.721  1.00  0.00           C  
ATOM   1671  O   GLN B   5      29.681 -18.567  14.927  1.00  0.00           O  
ATOM   1672  CB  GLN B   5      30.853 -19.841  12.203  1.00  0.00           C  
ATOM   1673  CG  GLN B   5      30.947 -21.183  11.486  1.00  0.00           C  
ATOM   1674  CD  GLN B   5      32.366 -21.333  10.942  1.00  0.00           C  
ATOM   1675  OE1 GLN B   5      33.315 -21.456  11.717  1.00  0.00           O  
ATOM   1676  NE2 GLN B   5      32.531 -21.255   9.629  1.00  0.00           N  
ATOM   1677  N   GLU B   6      29.711 -17.095  13.216  1.00  0.00           N  
ATOM   1678  CA  GLU B   6      29.811 -15.917  14.079  1.00  0.00           C  
ATOM   1679  C   GLU B   6      28.663 -15.905  15.089  1.00  0.00           C  
ATOM   1680  O   GLU B   6      28.919 -15.904  16.293  1.00  0.00           O  
ATOM   1681  CB  GLU B   6      29.821 -14.595  13.298  1.00  0.00           C  
ATOM   1682  CG  GLU B   6      31.123 -14.314  12.536  1.00  0.00           C  
ATOM   1683  CD  GLU B   6      31.236 -12.807  12.271  1.00  0.00           C  
ATOM   1684  OE1 GLU B   6      32.004 -12.131  13.000  1.00  0.00           O  
ATOM   1685  OE2 GLU B   6      30.463 -12.289  11.436  1.00  0.00           O  
ATOM   1686  N   VAL B   7      27.419 -15.959  14.606  1.00  0.00           N  
ATOM   1687  CA  VAL B   7      26.234 -16.009  15.462  1.00  0.00           C  
ATOM   1688  C   VAL B   7      26.322 -17.199  16.422  1.00  0.00           C  
ATOM   1689  O   VAL B   7      26.187 -17.017  17.632  1.00  0.00           O  
ATOM   1690  CB  VAL B   7      24.961 -16.027  14.595  1.00  0.00           C  
ATOM   1691  CG1 VAL B   7      23.689 -16.184  15.438  1.00  0.00           C  
ATOM   1692  CG2 VAL B   7      24.846 -14.724  13.789  1.00  0.00           C  
ATOM   1693  N   LYS B   8      26.565 -18.411  15.900  1.00  0.00           N  
ATOM   1694  CA  LYS B   8      26.686 -19.620  16.714  1.00  0.00           C  
ATOM   1695  C   LYS B   8      27.690 -19.460  17.857  1.00  0.00           C  
ATOM   1696  O   LYS B   8      27.421 -19.984  18.936  1.00  0.00           O  
ATOM   1697  CB  LYS B   8      27.003 -20.840  15.837  1.00  0.00           C  
ATOM   1698  CG  LYS B   8      25.743 -21.309  15.093  1.00  0.00           C  
ATOM   1699  CD  LYS B   8      26.011 -22.539  14.225  1.00  0.00           C  
ATOM   1700  CE  LYS B   8      24.691 -22.974  13.588  1.00  0.00           C  
ATOM   1701  NZ  LYS B   8      24.637 -24.410  13.250  1.00  0.00           N  
ATOM   1702  N   SER B   9      28.810 -18.757  17.644  1.00  0.00           N  
ATOM   1703  CA  SER B   9      29.822 -18.543  18.676  1.00  0.00           C  
ATOM   1704  C   SER B   9      29.238 -17.967  19.976  1.00  0.00           C  
ATOM   1705  O   SER B   9      29.640 -18.414  21.050  1.00  0.00           O  
ATOM   1706  CB  SER B   9      30.997 -17.709  18.136  1.00  0.00           C  
ATOM   1707  OG  SER B   9      30.706 -16.335  17.973  1.00  0.00           O  
ATOM   1708  N   GLU B  10      28.278 -17.031  19.901  1.00  0.00           N  
ATOM   1709  CA  GLU B  10      27.667 -16.428  21.088  1.00  0.00           C  
ATOM   1710  C   GLU B  10      26.928 -17.479  21.924  1.00  0.00           C  
ATOM   1711  O   GLU B  10      26.861 -17.369  23.144  1.00  0.00           O  
ATOM   1712  CB  GLU B  10      26.705 -15.286  20.704  1.00  0.00           C  
ATOM   1713  CG  GLU B  10      27.391 -14.157  19.924  1.00  0.00           C  
ATOM   1714  CD  GLU B  10      26.732 -12.805  20.156  1.00  0.00           C  
ATOM   1715  OE1 GLU B  10      27.143 -12.061  21.032  1.00  0.00           O  
ATOM   1716  OE2 GLU B  10      25.772 -12.479  19.380  1.00  0.00           O  
ATOM   1717  N   ILE B  11      26.359 -18.491  21.264  1.00  0.00           N  
ATOM   1718  CA  ILE B  11      25.530 -19.512  21.887  1.00  0.00           C  
ATOM   1719  C   ILE B  11      26.391 -20.555  22.627  1.00  0.00           C  
ATOM   1720  O   ILE B  11      25.854 -21.360  23.387  1.00  0.00           O  
ATOM   1721  CB  ILE B  11      24.611 -20.154  20.812  1.00  0.00           C  
ATOM   1722  CG1 ILE B  11      24.022 -19.169  19.771  1.00  0.00           C  
ATOM   1723  CG2 ILE B  11      23.426 -20.923  21.443  1.00  0.00           C  
ATOM   1724  CD1 ILE B  11      23.234 -17.988  20.348  1.00  0.00           C  
ATOM   1725  N   CYS B  12      27.721 -20.550  22.439  1.00  0.00           N  
ATOM   1726  CA  CYS B  12      28.640 -21.560  22.966  1.00  0.00           C  
ATOM   1727  C   CYS B  12      28.844 -21.528  24.496  1.00  0.00           C  
ATOM   1728  O   CYS B  12      29.685 -22.281  24.988  1.00  0.00           O  
ATOM   1729  CB  CYS B  12      30.004 -21.454  22.259  1.00  0.00           C  
ATOM   1730  SG  CYS B  12      29.870 -21.892  20.501  1.00  0.00           S  
ATOM   1731  N   ASP B  13      28.078 -20.736  25.257  1.00  0.00           N  
ATOM   1732  CA  ASP B  13      27.891 -20.953  26.692  1.00  0.00           C  
ATOM   1733  C   ASP B  13      26.451 -20.575  27.076  1.00  0.00           C  
ATOM   1734  O   ASP B  13      25.819 -19.787  26.366  1.00  0.00           O  
ATOM   1735  CB  ASP B  13      28.931 -20.187  27.527  1.00  0.00           C  
ATOM   1736  CG  ASP B  13      28.865 -20.555  29.018  1.00  0.00           C  
ATOM   1737  OD1 ASP B  13      28.393 -21.677  29.325  1.00  0.00           O  
ATOM   1738  OD2 ASP B  13      29.263 -19.699  29.835  1.00  0.00           O  
ATOM   1739  N   GLN B  14      25.975 -21.164  28.184  1.00  0.00           N  
ATOM   1740  CA  GLN B  14      24.680 -21.062  28.870  1.00  0.00           C  
ATOM   1741  C   GLN B  14      24.328 -22.411  29.509  1.00  0.00           C  
ATOM   1742  O   GLN B  14      24.456 -23.458  28.876  1.00  0.00           O  
ATOM   1743  CB  GLN B  14      23.507 -20.540  28.009  1.00  0.00           C  
ATOM   1744  CG  GLN B  14      23.110 -21.445  26.828  1.00  0.00           C  
ATOM   1745  CD  GLN B  14      22.057 -20.783  25.940  1.00  0.00           C  
ATOM   1746  OE1 GLN B  14      20.935 -20.538  26.370  1.00  0.00           O  
ATOM   1747  NE2 GLN B  14      22.392 -20.494  24.689  1.00  0.00           N  
ATOM   1748  N   SER B  15      23.841 -22.395  30.753  1.00  0.00           N  
ATOM   1749  CA  SER B  15      23.087 -23.500  31.331  1.00  0.00           C  
ATOM   1750  C   SER B  15      22.134 -22.897  32.361  1.00  0.00           C  
ATOM   1751  O   SER B  15      22.564 -22.105  33.199  1.00  0.00           O  
ATOM   1752  CB  SER B  15      24.028 -24.535  31.958  1.00  0.00           C  
ATOM   1753  OG  SER B  15      23.296 -25.693  32.306  1.00  0.00           O  
ATOM   1754  N   LEU B  16      20.838 -23.210  32.250  1.00  0.00           N  
ATOM   1755  CA  LEU B  16      19.799 -22.693  33.141  1.00  0.00           C  
ATOM   1756  C   LEU B  16      19.487 -23.696  34.256  1.00  0.00           C  
ATOM   1757  O   LEU B  16      19.382 -23.301  35.412  1.00  0.00           O  
ATOM   1758  CB  LEU B  16      18.523 -22.371  32.341  1.00  0.00           C  
ATOM   1759  CG  LEU B  16      18.627 -21.175  31.376  1.00  0.00           C  
ATOM   1760  CD1 LEU B  16      17.380 -21.122  30.483  1.00  0.00           C  
ATOM   1761  CD2 LEU B  16      18.764 -19.841  32.122  1.00  0.00           C  
ATOM   1762  N   ASP B  17      19.277 -24.970  33.906  1.00  0.00           N  
ATOM   1763  CA  ASP B  17      18.889 -26.054  34.805  1.00  0.00           C  
ATOM   1764  C   ASP B  17      19.201 -27.390  34.102  1.00  0.00           C  
ATOM   1765  O   ASP B  17      19.431 -27.395  32.890  1.00  0.00           O  
ATOM   1766  CB  ASP B  17      17.386 -25.939  35.112  1.00  0.00           C  
ATOM   1767  CG  ASP B  17      16.864 -27.172  35.839  1.00  0.00           C  
ATOM   1768  OD1 ASP B  17      17.474 -27.535  36.867  1.00  0.00           O  
ATOM   1769  OD2 ASP B  17      15.989 -27.855  35.271  1.00  0.00           O  
ATOM   1770  N   GLU B  18      19.169 -28.509  34.839  1.00  0.00           N  
ATOM   1771  CA  GLU B  18      19.205 -29.870  34.312  1.00  0.00           C  
ATOM   1772  C   GLU B  18      18.202 -30.062  33.174  1.00  0.00           C  
ATOM   1773  O   GLU B  18      18.578 -30.590  32.130  1.00  0.00           O  
ATOM   1774  CB  GLU B  18      18.938 -30.917  35.412  1.00  0.00           C  
ATOM   1775  CG  GLU B  18      20.222 -31.555  35.959  1.00  0.00           C  
ATOM   1776  CD  GLU B  18      19.924 -32.952  36.518  1.00  0.00           C  
ATOM   1777  OE1 GLU B  18      19.643 -33.850  35.687  1.00  0.00           O  
ATOM   1778  OE2 GLU B  18      19.954 -33.116  37.755  1.00  0.00           O  
ATOM   1779  N   LYS B  19      16.931 -29.680  33.372  1.00  0.00           N  
ATOM   1780  CA  LYS B  19      15.890 -29.833  32.353  1.00  0.00           C  
ATOM   1781  C   LYS B  19      16.296 -29.072  31.101  1.00  0.00           C  
ATOM   1782  O   LYS B  19      16.286 -29.651  30.019  1.00  0.00           O  
ATOM   1783  CB  LYS B  19      14.515 -29.364  32.864  1.00  0.00           C  
ATOM   1784  CG  LYS B  19      13.960 -30.191  34.031  1.00  0.00           C  
ATOM   1785  CD  LYS B  19      13.616 -31.627  33.614  1.00  0.00           C  
ATOM   1786  CE  LYS B  19      12.931 -32.347  34.777  1.00  0.00           C  
ATOM   1787  NZ  LYS B  19      12.565 -33.733  34.417  1.00  0.00           N  
ATOM   1788  N   ASN B  20      16.701 -27.807  31.249  1.00  0.00           N  
ATOM   1789  CA  ASN B  20      17.101 -26.959  30.132  1.00  0.00           C  
ATOM   1790  C   ASN B  20      18.303 -27.566  29.412  1.00  0.00           C  
ATOM   1791  O   ASN B  20      18.284 -27.665  28.190  1.00  0.00           O  
ATOM   1792  CB  ASN B  20      17.399 -25.526  30.590  1.00  0.00           C  
ATOM   1793  CG  ASN B  20      16.128 -24.703  30.785  1.00  0.00           C  
ATOM   1794  OD1 ASN B  20      15.591 -24.153  29.832  1.00  0.00           O  
ATOM   1795  ND2 ASN B  20      15.654 -24.558  32.016  1.00  0.00           N  
ATOM   1796  N   ALA B  21      19.332 -27.988  30.157  1.00  0.00           N  
ATOM   1797  CA  ALA B  21      20.505 -28.677  29.628  1.00  0.00           C  
ATOM   1798  C   ALA B  21      20.101 -29.918  28.823  1.00  0.00           C  
ATOM   1799  O   ALA B  21      20.442 -30.032  27.645  1.00  0.00           O  
ATOM   1800  CB  ALA B  21      21.448 -29.029  30.787  1.00  0.00           C  
ATOM   1801  N   LYS B  22      19.362 -30.845  29.443  1.00  0.00           N  
ATOM   1802  CA  LYS B  22      18.880 -32.062  28.792  1.00  0.00           C  
ATOM   1803  C   LYS B  22      17.988 -31.748  27.589  1.00  0.00           C  
ATOM   1804  O   LYS B  22      18.048 -32.461  26.592  1.00  0.00           O  
ATOM   1805  CB  LYS B  22      18.172 -32.963  29.816  1.00  0.00           C  
ATOM   1806  CG  LYS B  22      19.207 -33.676  30.703  1.00  0.00           C  
ATOM   1807  CD  LYS B  22      18.576 -34.381  31.909  1.00  0.00           C  
ATOM   1808  CE  LYS B  22      19.642 -35.270  32.566  1.00  0.00           C  
ATOM   1809  NZ  LYS B  22      19.238 -35.754  33.899  1.00  0.00           N  
ATOM   1810  N   TYR B  23      17.149 -30.712  27.652  1.00  0.00           N  
ATOM   1811  CA  TYR B  23      16.250 -30.377  26.562  1.00  0.00           C  
ATOM   1812  C   TYR B  23      16.963 -29.674  25.404  1.00  0.00           C  
ATOM   1813  O   TYR B  23      16.676 -29.975  24.247  1.00  0.00           O  
ATOM   1814  CB  TYR B  23      15.047 -29.579  27.063  1.00  0.00           C  
ATOM   1815  CG  TYR B  23      13.923 -29.469  26.049  1.00  0.00           C  
ATOM   1816  CD1 TYR B  23      13.569 -30.555  25.230  1.00  0.00           C  
ATOM   1817  CD2 TYR B  23      13.237 -28.253  25.925  1.00  0.00           C  
ATOM   1818  CE1 TYR B  23      12.593 -30.388  24.239  1.00  0.00           C  
ATOM   1819  CE2 TYR B  23      12.172 -28.121  25.019  1.00  0.00           C  
ATOM   1820  CZ  TYR B  23      11.875 -29.180  24.135  1.00  0.00           C  
ATOM   1821  OH  TYR B  23      10.882 -29.037  23.212  1.00  0.00           O  
ATOM   1822  N   PHE B  24      17.917 -28.779  25.694  1.00  0.00           N  
ATOM   1823  CA  PHE B  24      18.880 -28.317  24.697  1.00  0.00           C  
ATOM   1824  C   PHE B  24      19.497 -29.538  24.024  1.00  0.00           C  
ATOM   1825  O   PHE B  24      19.491 -29.626  22.797  1.00  0.00           O  
ATOM   1826  CB  PHE B  24      19.983 -27.434  25.310  1.00  0.00           C  
ATOM   1827  CG  PHE B  24      20.987 -26.969  24.271  1.00  0.00           C  
ATOM   1828  CD1 PHE B  24      21.906 -27.885  23.724  1.00  0.00           C  
ATOM   1829  CD2 PHE B  24      20.951 -25.650  23.776  1.00  0.00           C  
ATOM   1830  CE1 PHE B  24      22.677 -27.537  22.612  1.00  0.00           C  
ATOM   1831  CE2 PHE B  24      21.781 -25.279  22.703  1.00  0.00           C  
ATOM   1832  CZ  PHE B  24      22.609 -26.239  22.094  1.00  0.00           C  
ATOM   1833  N   LEU B  25      20.041 -30.463  24.830  1.00  0.00           N  
ATOM   1834  CA  LEU B  25      20.686 -31.670  24.339  1.00  0.00           C  
ATOM   1835  C   LEU B  25      19.715 -32.428  23.431  1.00  0.00           C  
ATOM   1836  O   LEU B  25      20.110 -32.829  22.341  1.00  0.00           O  
ATOM   1837  CB  LEU B  25      21.218 -32.495  25.526  1.00  0.00           C  
ATOM   1838  CG  LEU B  25      22.178 -33.641  25.163  1.00  0.00           C  
ATOM   1839  CD1 LEU B  25      23.453 -33.141  24.474  1.00  0.00           C  
ATOM   1840  CD2 LEU B  25      22.593 -34.366  26.451  1.00  0.00           C  
ATOM   1841  N   ASN B  26      18.435 -32.554  23.807  1.00  0.00           N  
ATOM   1842  CA  ASN B  26      17.409 -33.137  22.946  1.00  0.00           C  
ATOM   1843  C   ASN B  26      17.303 -32.468  21.564  1.00  0.00           C  
ATOM   1844  O   ASN B  26      17.031 -33.166  20.596  1.00  0.00           O  
ATOM   1845  CB  ASN B  26      16.037 -33.234  23.637  1.00  0.00           C  
ATOM   1846  CG  ASN B  26      15.171 -34.283  22.934  1.00  0.00           C  
ATOM   1847  OD1 ASN B  26      15.645 -35.378  22.645  1.00  0.00           O  
ATOM   1848  ND2 ASN B  26      13.907 -34.011  22.637  1.00  0.00           N  
ATOM   1849  N   GLY B  27      17.563 -31.161  21.423  1.00  0.00           N  
ATOM   1850  CA  GLY B  27      17.626 -30.468  20.128  1.00  0.00           C  
ATOM   1851  C   GLY B  27      18.878 -30.803  19.294  1.00  0.00           C  
ATOM   1852  O   GLY B  27      18.972 -30.441  18.118  1.00  0.00           O  
ATOM   1853  N   MET B  28      19.859 -31.486  19.886  1.00  0.00           N  
ATOM   1854  CA  MET B  28      20.923 -32.177  19.166  1.00  0.00           C  
ATOM   1855  C   MET B  28      20.470 -33.602  18.819  1.00  0.00           C  
ATOM   1856  O   MET B  28      20.607 -34.020  17.666  1.00  0.00           O  
ATOM   1857  CB  MET B  28      22.217 -32.079  19.989  1.00  0.00           C  
ATOM   1858  CG  MET B  28      23.425 -32.788  19.369  1.00  0.00           C  
ATOM   1859  SD  MET B  28      23.494 -34.580  19.607  1.00  0.00           S  
ATOM   1860  CE  MET B  28      23.522 -34.691  21.421  1.00  0.00           C  
ATOM   1861  N   ILE B  29      19.896 -34.328  19.796  1.00  0.00           N  
ATOM   1862  CA  ILE B  29      19.360 -35.680  19.614  1.00  0.00           C  
ATOM   1863  C   ILE B  29      18.389 -35.719  18.422  1.00  0.00           C  
ATOM   1864  O   ILE B  29      18.517 -36.555  17.533  1.00  0.00           O  
ATOM   1865  CB  ILE B  29      18.686 -36.231  20.902  1.00  0.00           C  
ATOM   1866  CG1 ILE B  29      19.631 -36.180  22.127  1.00  0.00           C  
ATOM   1867  CG2 ILE B  29      18.152 -37.667  20.702  1.00  0.00           C  
ATOM   1868  CD1 ILE B  29      19.013 -36.663  23.435  1.00  0.00           C  
ATOM   1869  N   PHE B  30      17.376 -34.856  18.440  1.00  0.00           N  
ATOM   1870  CA  PHE B  30      16.175 -35.026  17.643  1.00  0.00           C  
ATOM   1871  C   PHE B  30      16.371 -34.874  16.133  1.00  0.00           C  
ATOM   1872  O   PHE B  30      15.477 -35.308  15.396  1.00  0.00           O  
ATOM   1873  CB  PHE B  30      15.069 -34.110  18.197  1.00  0.00           C  
ATOM   1874  CG  PHE B  30      14.094 -34.754  19.183  1.00  0.00           C  
ATOM   1875  CD1 PHE B  30      14.376 -35.973  19.843  1.00  0.00           C  
ATOM   1876  CD2 PHE B  30      12.850 -34.137  19.419  1.00  0.00           C  
ATOM   1877  CE1 PHE B  30      13.406 -36.592  20.653  1.00  0.00           C  
ATOM   1878  CE2 PHE B  30      11.879 -34.755  20.225  1.00  0.00           C  
ATOM   1879  CZ  PHE B  30      12.150 -35.991  20.834  1.00  0.00           C  
ATOM   1880  N   ASP B  31      17.498 -34.311  15.687  1.00  0.00           N  
ATOM   1881  CA  ASP B  31      17.712 -33.923  14.296  1.00  0.00           C  
ATOM   1882  C   ASP B  31      18.765 -34.817  13.635  1.00  0.00           C  
ATOM   1883  O   ASP B  31      18.448 -35.566  12.712  1.00  0.00           O  
ATOM   1884  CB  ASP B  31      18.089 -32.434  14.196  1.00  0.00           C  
ATOM   1885  CG  ASP B  31      16.978 -31.449  14.579  1.00  0.00           C  
ATOM   1886  OD1 ASP B  31      15.844 -31.900  14.863  1.00  0.00           O  
ATOM   1887  OD2 ASP B  31      17.282 -30.237  14.586  1.00  0.00           O  
ATOM   1888  N   LYS B  32      20.025 -34.734  14.077  1.00  0.00           N  
ATOM   1889  CA  LYS B  32      21.166 -35.434  13.475  1.00  0.00           C  
ATOM   1890  C   LYS B  32      21.411 -36.812  14.094  1.00  0.00           C  
ATOM   1891  O   LYS B  32      21.841 -37.718  13.377  1.00  0.00           O  
ATOM   1892  CB  LYS B  32      22.441 -34.610  13.684  1.00  0.00           C  
ATOM   1893  CG  LYS B  32      22.604 -33.405  12.742  1.00  0.00           C  
ATOM   1894  CD  LYS B  32      23.566 -33.610  11.556  1.00  0.00           C  
ATOM   1895  CE  LYS B  32      24.234 -32.263  11.241  1.00  0.00           C  
ATOM   1896  NZ  LYS B  32      24.982 -32.249   9.968  1.00  0.00           N  
ATOM   1897  N   LEU B  33      21.286 -36.934  15.421  1.00  0.00           N  
ATOM   1898  CA  LEU B  33      21.890 -38.017  16.198  1.00  0.00           C  
ATOM   1899  C   LEU B  33      21.446 -39.390  15.704  1.00  0.00           C  
ATOM   1900  O   LEU B  33      20.251 -39.677  15.611  1.00  0.00           O  
ATOM   1901  CB  LEU B  33      21.553 -37.792  17.676  1.00  0.00           C  
ATOM   1902  CG  LEU B  33      22.232 -38.725  18.695  1.00  0.00           C  
ATOM   1903  CD1 LEU B  33      22.229 -38.059  20.071  1.00  0.00           C  
ATOM   1904  CD2 LEU B  33      21.470 -40.037  18.896  1.00  0.00           C  
ATOM   1905  N   GLN B  34      22.422 -40.256  15.426  1.00  0.00           N  
ATOM   1906  CA  GLN B  34      22.194 -41.668  15.151  1.00  0.00           C  
ATOM   1907  C   GLN B  34      22.213 -42.405  16.495  1.00  0.00           C  
ATOM   1908  O   GLN B  34      23.244 -42.456  17.175  1.00  0.00           O  
ATOM   1909  CB  GLN B  34      23.256 -42.181  14.163  1.00  0.00           C  
ATOM   1910  CG  GLN B  34      23.312 -41.364  12.856  1.00  0.00           C  
ATOM   1911  CD  GLN B  34      21.963 -41.295  12.144  1.00  0.00           C  
ATOM   1912  OE1 GLN B  34      21.493 -42.290  11.599  1.00  0.00           O  
ATOM   1913  NE2 GLN B  34      21.298 -40.145  12.138  1.00  0.00           N  
ATOM   1914  N   LEU B  35      21.028 -42.862  16.920  1.00  0.00           N  
ATOM   1915  CA  LEU B  35      20.754 -43.373  18.262  1.00  0.00           C  
ATOM   1916  C   LEU B  35      20.776 -44.893  18.192  1.00  0.00           C  
ATOM   1917  O   LEU B  35      19.971 -45.470  17.460  1.00  0.00           O  
ATOM   1918  CB  LEU B  35      19.389 -42.828  18.741  1.00  0.00           C  
ATOM   1919  CG  LEU B  35      19.176 -42.891  20.270  1.00  0.00           C  
ATOM   1920  CD1 LEU B  35      18.024 -41.958  20.671  1.00  0.00           C  
ATOM   1921  CD2 LEU B  35      18.870 -44.299  20.797  1.00  0.00           C  
ATOM   1922  N   VAL B  36      21.697 -45.535  18.917  1.00  0.00           N  
ATOM   1923  CA  VAL B  36      21.925 -46.968  18.798  1.00  0.00           C  
ATOM   1924  C   VAL B  36      21.575 -47.636  20.131  1.00  0.00           C  
ATOM   1925  O   VAL B  36      22.023 -47.202  21.196  1.00  0.00           O  
ATOM   1926  CB  VAL B  36      23.366 -47.251  18.317  1.00  0.00           C  
ATOM   1927  CG1 VAL B  36      23.463 -48.695  17.810  1.00  0.00           C  
ATOM   1928  CG2 VAL B  36      23.808 -46.319  17.171  1.00  0.00           C  
ATOM   1929  N   ASP B  37      20.767 -48.699  20.055  1.00  0.00           N  
ATOM   1930  CA  ASP B  37      20.314 -49.515  21.187  1.00  0.00           C  
ATOM   1931  C   ASP B  37      21.479 -50.038  22.036  1.00  0.00           C  
ATOM   1932  O   ASP B  37      21.339 -50.156  23.253  1.00  0.00           O  
ATOM   1933  CB  ASP B  37      19.425 -50.668  20.689  1.00  0.00           C  
ATOM   1934  CG  ASP B  37      20.221 -51.825  20.074  1.00  0.00           C  
ATOM   1935  OD1 ASP B  37      19.911 -52.988  20.396  1.00  0.00           O  
ATOM   1936  OD2 ASP B  37      21.185 -51.551  19.318  1.00  0.00           O  
ATOM   1937  N   GLN B  38      22.645 -50.261  21.414  1.00  0.00           N  
ATOM   1938  CA  GLN B  38      23.927 -50.632  22.019  1.00  0.00           C  
ATOM   1939  C   GLN B  38      24.472 -49.597  23.036  1.00  0.00           C  
ATOM   1940  O   GLN B  38      25.652 -49.630  23.368  1.00  0.00           O  
ATOM   1941  CB  GLN B  38      24.967 -50.858  20.898  1.00  0.00           C  
ATOM   1942  CG  GLN B  38      24.570 -51.836  19.777  1.00  0.00           C  
ATOM   1943  CD  GLN B  38      24.138 -53.205  20.297  1.00  0.00           C  
ATOM   1944  OE1 GLN B  38      24.944 -53.959  20.829  1.00  0.00           O  
ATOM   1945  NE2 GLN B  38      22.867 -53.545  20.147  1.00  0.00           N  
ATOM   1946  N   SER B  39      23.631 -48.696  23.558  1.00  0.00           N  
ATOM   1947  CA  SER B  39      23.942 -47.646  24.527  1.00  0.00           C  
ATOM   1948  C   SER B  39      24.950 -46.608  24.008  1.00  0.00           C  
ATOM   1949  O   SER B  39      25.643 -45.958  24.798  1.00  0.00           O  
ATOM   1950  CB  SER B  39      24.345 -48.271  25.870  1.00  0.00           C  
ATOM   1951  OG  SER B  39      23.343 -49.182  26.285  1.00  0.00           O  
ATOM   1952  N   TYR B  40      24.968 -46.380  22.689  1.00  0.00           N  
ATOM   1953  CA  TYR B  40      25.872 -45.444  22.033  1.00  0.00           C  
ATOM   1954  C   TYR B  40      25.086 -44.472  21.165  1.00  0.00           C  
ATOM   1955  O   TYR B  40      24.052 -44.813  20.585  1.00  0.00           O  
ATOM   1956  CB  TYR B  40      26.930 -46.193  21.212  1.00  0.00           C  
ATOM   1957  CG  TYR B  40      27.997 -46.869  22.053  1.00  0.00           C  
ATOM   1958  CD1 TYR B  40      28.915 -46.081  22.772  1.00  0.00           C  
ATOM   1959  CD2 TYR B  40      28.074 -48.271  22.127  1.00  0.00           C  
ATOM   1960  CE1 TYR B  40      29.898 -46.689  23.574  1.00  0.00           C  
ATOM   1961  CE2 TYR B  40      29.044 -48.889  22.935  1.00  0.00           C  
ATOM   1962  CZ  TYR B  40      29.961 -48.098  23.665  1.00  0.00           C  
ATOM   1963  OH  TYR B  40      30.904 -48.678  24.460  1.00  0.00           O  
ATOM   1964  N   GLN B  41      25.596 -43.244  21.082  1.00  0.00           N  
ATOM   1965  CA  GLN B  41      25.003 -42.172  20.310  1.00  0.00           C  
ATOM   1966  C   GLN B  41      26.103 -41.499  19.496  1.00  0.00           C  
ATOM   1967  O   GLN B  41      27.145 -41.140  20.053  1.00  0.00           O  
ATOM   1968  CB  GLN B  41      24.326 -41.185  21.262  1.00  0.00           C  
ATOM   1969  CG  GLN B  41      23.087 -41.783  21.948  1.00  0.00           C  
ATOM   1970  CD  GLN B  41      22.311 -40.732  22.739  1.00  0.00           C  
ATOM   1971  OE1 GLN B  41      22.791 -40.215  23.737  1.00  0.00           O  
ATOM   1972  NE2 GLN B  41      21.092 -40.400  22.331  1.00  0.00           N  
ATOM   1973  N   SER B  42      25.867 -41.350  18.187  1.00  0.00           N  
ATOM   1974  CA  SER B  42      26.788 -40.703  17.261  1.00  0.00           C  
ATOM   1975  C   SER B  42      26.126 -39.441  16.714  1.00  0.00           C  
ATOM   1976  O   SER B  42      24.973 -39.480  16.281  1.00  0.00           O  
ATOM   1977  CB  SER B  42      27.182 -41.678  16.145  1.00  0.00           C  
ATOM   1978  OG  SER B  42      28.314 -41.215  15.434  1.00  0.00           O  
ATOM   1979  N   TYR B  43      26.861 -38.330  16.733  1.00  0.00           N  
ATOM   1980  CA  TYR B  43      26.461 -37.042  16.185  1.00  0.00           C  
ATOM   1981  C   TYR B  43      27.547 -36.561  15.213  1.00  0.00           C  
ATOM   1982  O   TYR B  43      28.713 -36.940  15.326  1.00  0.00           O  
ATOM   1983  CB  TYR B  43      26.210 -36.062  17.340  1.00  0.00           C  
ATOM   1984  CG  TYR B  43      26.036 -34.623  16.902  1.00  0.00           C  
ATOM   1985  CD1 TYR B  43      27.115 -33.734  17.030  1.00  0.00           C  
ATOM   1986  CD2 TYR B  43      24.840 -34.191  16.300  1.00  0.00           C  
ATOM   1987  CE1 TYR B  43      27.036 -32.447  16.481  1.00  0.00           C  
ATOM   1988  CE2 TYR B  43      24.751 -32.892  15.762  1.00  0.00           C  
ATOM   1989  CZ  TYR B  43      25.869 -32.030  15.802  1.00  0.00           C  
ATOM   1990  OH  TYR B  43      25.842 -30.797  15.218  1.00  0.00           O  
ATOM   1991  N   THR B  44      27.147 -35.719  14.259  1.00  0.00           N  
ATOM   1992  CA  THR B  44      27.923 -35.353  13.081  1.00  0.00           C  
ATOM   1993  C   THR B  44      27.754 -33.846  12.895  1.00  0.00           C  
ATOM   1994  O   THR B  44      26.614 -33.377  12.852  1.00  0.00           O  
ATOM   1995  CB  THR B  44      27.366 -36.130  11.872  1.00  0.00           C  
ATOM   1996  OG1 THR B  44      27.191 -37.498  12.182  1.00  0.00           O  
ATOM   1997  CG2 THR B  44      28.239 -35.981  10.623  1.00  0.00           C  
ATOM   1998  N   SER B  45      28.851 -33.084  12.797  1.00  0.00           N  
ATOM   1999  CA  SER B  45      28.793 -31.627  12.689  1.00  0.00           C  
ATOM   2000  C   SER B  45      29.610 -31.137  11.511  1.00  0.00           C  
ATOM   2001  O   SER B  45      30.704 -31.632  11.267  1.00  0.00           O  
ATOM   2002  CB  SER B  45      29.323 -30.953  13.953  1.00  0.00           C  
ATOM   2003  OG  SER B  45      29.108 -29.551  13.897  1.00  0.00           O  
ATOM   2004  N   GLN B  46      29.067 -30.103  10.875  1.00  0.00           N  
ATOM   2005  CA  GLN B  46      29.658 -29.261   9.852  1.00  0.00           C  
ATOM   2006  C   GLN B  46      30.028 -27.870  10.414  1.00  0.00           C  
ATOM   2007  O   GLN B  46      30.391 -26.969   9.659  1.00  0.00           O  
ATOM   2008  CB  GLN B  46      28.658 -29.179   8.676  1.00  0.00           C  
ATOM   2009  CG  GLN B  46      27.338 -28.404   8.920  1.00  0.00           C  
ATOM   2010  CD  GLN B  46      26.255 -29.112   9.756  1.00  0.00           C  
ATOM   2011  OE1 GLN B  46      26.443 -29.515  10.897  1.00  0.00           O  
ATOM   2012  NE2 GLN B  46      25.058 -29.309   9.227  1.00  0.00           N  
ATOM   2013  N   HIE B  47      29.910 -27.662  11.737  1.00  0.00           N  
ATOM   2014  CA  HIE B  47      30.032 -26.356  12.383  1.00  0.00           C  
ATOM   2015  C   HIE B  47      30.968 -26.465  13.604  1.00  0.00           C  
ATOM   2016  O   HIE B  47      30.622 -27.155  14.567  1.00  0.00           O  
ATOM   2017  CB  HIE B  47      28.640 -25.867  12.816  1.00  0.00           C  
ATOM   2018  CG  HIE B  47      27.660 -25.521  11.723  1.00  0.00           C  
ATOM   2019  ND1 HIE B  47      26.380 -26.071  11.616  1.00  0.00           N  
ATOM   2020  CD2 HIE B  47      27.802 -24.547  10.776  1.00  0.00           C  
ATOM   2021  CE1 HIE B  47      25.802 -25.462  10.569  1.00  0.00           C  
ATOM   2022  NE2 HIE B  47      26.621 -24.526  10.067  1.00  0.00           N  
ATOM   2023  N   PRO B  48      32.137 -25.791  13.627  1.00  0.00           N  
ATOM   2024  CA  PRO B  48      33.101 -25.903  14.725  1.00  0.00           C  
ATOM   2025  C   PRO B  48      32.689 -25.152  16.008  1.00  0.00           C  
ATOM   2026  O   PRO B  48      33.289 -25.360  17.060  1.00  0.00           O  
ATOM   2027  CB  PRO B  48      34.425 -25.375  14.166  1.00  0.00           C  
ATOM   2028  CG  PRO B  48      33.979 -24.366  13.113  1.00  0.00           C  
ATOM   2029  CD  PRO B  48      32.698 -24.984  12.553  1.00  0.00           C  
ATOM   2030  N   LYS B  49      31.692 -24.261  15.945  1.00  0.00           N  
ATOM   2031  CA  LYS B  49      31.152 -23.577  17.125  1.00  0.00           C  
ATOM   2032  C   LYS B  49      30.176 -24.511  17.839  1.00  0.00           C  
ATOM   2033  O   LYS B  49      30.355 -24.808  19.018  1.00  0.00           O  
ATOM   2034  CB  LYS B  49      30.502 -22.239  16.734  1.00  0.00           C  
ATOM   2035  CG  LYS B  49      31.525 -21.105  16.537  1.00  0.00           C  
ATOM   2036  CD  LYS B  49      32.558 -21.353  15.428  1.00  0.00           C  
ATOM   2037  CE  LYS B  49      33.335 -20.073  15.100  1.00  0.00           C  
ATOM   2038  NZ  LYS B  49      34.324 -20.294  14.019  1.00  0.00           N  
ATOM   2039  N   THR B  50      29.189 -25.012  17.089  1.00  0.00           N  
ATOM   2040  CA  THR B  50      28.296 -26.104  17.449  1.00  0.00           C  
ATOM   2041  C   THR B  50      29.010 -27.183  18.260  1.00  0.00           C  
ATOM   2042  O   THR B  50      28.569 -27.459  19.377  1.00  0.00           O  
ATOM   2043  CB  THR B  50      27.690 -26.635  16.146  1.00  0.00           C  
ATOM   2044  OG1 THR B  50      26.866 -25.644  15.581  1.00  0.00           O  
ATOM   2045  CG2 THR B  50      26.901 -27.924  16.260  1.00  0.00           C  
ATOM   2046  N   ILE B  51      30.092 -27.781  17.729  1.00  0.00           N  
ATOM   2047  CA  ILE B  51      30.741 -28.901  18.407  1.00  0.00           C  
ATOM   2048  C   ILE B  51      31.051 -28.558  19.872  1.00  0.00           C  
ATOM   2049  O   ILE B  51      30.678 -29.340  20.736  1.00  0.00           O  
ATOM   2050  CB  ILE B  51      31.936 -29.512  17.625  1.00  0.00           C  
ATOM   2051  CG1 ILE B  51      33.165 -28.598  17.504  1.00  0.00           C  
ATOM   2052  CG2 ILE B  51      31.470 -30.020  16.260  1.00  0.00           C  
ATOM   2053  CD1 ILE B  51      34.371 -29.254  16.821  1.00  0.00           C  
ATOM   2054  N   ILE B  52      31.665 -27.406  20.175  1.00  0.00           N  
ATOM   2055  CA  ILE B  52      32.051 -27.019  21.540  1.00  0.00           C  
ATOM   2056  C   ILE B  52      30.892 -27.249  22.519  1.00  0.00           C  
ATOM   2057  O   ILE B  52      31.093 -27.814  23.595  1.00  0.00           O  
ATOM   2058  CB  ILE B  52      32.560 -25.555  21.568  1.00  0.00           C  
ATOM   2059  CG1 ILE B  52      33.828 -25.407  20.695  1.00  0.00           C  
ATOM   2060  CG2 ILE B  52      32.840 -25.083  23.009  1.00  0.00           C  
ATOM   2061  CD1 ILE B  52      34.239 -23.952  20.442  1.00  0.00           C  
ATOM   2062  N   PHE B  53      29.689 -26.809  22.144  1.00  0.00           N  
ATOM   2063  CA  PHE B  53      28.529 -26.902  23.007  1.00  0.00           C  
ATOM   2064  C   PHE B  53      27.892 -28.299  23.015  1.00  0.00           C  
ATOM   2065  O   PHE B  53      27.313 -28.651  24.039  1.00  0.00           O  
ATOM   2066  CB  PHE B  53      27.529 -25.804  22.638  1.00  0.00           C  
ATOM   2067  CG  PHE B  53      26.597 -25.453  23.781  1.00  0.00           C  
ATOM   2068  CD1 PHE B  53      25.353 -26.090  23.892  1.00  0.00           C  
ATOM   2069  CD2 PHE B  53      26.985 -24.522  24.760  1.00  0.00           C  
ATOM   2070  CE1 PHE B  53      24.476 -25.751  24.935  1.00  0.00           C  
ATOM   2071  CE2 PHE B  53      26.112 -24.192  25.812  1.00  0.00           C  
ATOM   2072  CZ  PHE B  53      24.847 -24.791  25.885  1.00  0.00           C  
ATOM   2073  N   LEU B  54      27.945 -29.076  21.914  1.00  0.00           N  
ATOM   2074  CA  LEU B  54      27.144 -30.308  21.776  1.00  0.00           C  
ATOM   2075  C   LEU B  54      27.879 -31.570  21.230  1.00  0.00           C  
ATOM   2076  O   LEU B  54      27.217 -32.482  20.739  1.00  0.00           O  
ATOM   2077  CB  LEU B  54      25.785 -29.980  21.125  1.00  0.00           C  
ATOM   2078  CG  LEU B  54      25.796 -29.349  19.725  1.00  0.00           C  
ATOM   2079  CD1 LEU B  54      26.454 -30.271  18.703  1.00  0.00           C  
ATOM   2080  CD2 LEU B  54      24.378 -29.026  19.248  1.00  0.00           C  
ATOM   2081  N   LYS B  55      29.218 -31.681  21.347  1.00  0.00           N  
ATOM   2082  CA  LYS B  55      30.016 -32.793  20.775  1.00  0.00           C  
ATOM   2083  C   LYS B  55      30.240 -34.011  21.700  1.00  0.00           C  
ATOM   2084  O   LYS B  55      29.373 -34.433  22.444  1.00  0.00           O  
ATOM   2085  CB  LYS B  55      31.339 -32.230  20.205  1.00  0.00           C  
ATOM   2086  CG  LYS B  55      32.380 -31.723  21.230  1.00  0.00           C  
ATOM   2087  CD  LYS B  55      33.548 -30.971  20.581  1.00  0.00           C  
ATOM   2088  CE  LYS B  55      34.586 -30.572  21.632  1.00  0.00           C  
ATOM   2089  NZ  LYS B  55      35.609 -29.658  21.080  1.00  0.00           N  
ATOM   2090  N   LYS B  56      31.418 -34.632  21.610  1.00  0.00           N  
ATOM   2091  CA  LYS B  56      31.961 -35.600  22.552  1.00  0.00           C  
ATOM   2092  C   LYS B  56      32.364 -34.890  23.852  1.00  0.00           C  
ATOM   2093  O   LYS B  56      31.735 -35.098  24.885  1.00  0.00           O  
ATOM   2094  CB  LYS B  56      33.107 -36.304  21.811  1.00  0.00           C  
ATOM   2095  CG  LYS B  56      33.838 -37.430  22.542  1.00  0.00           C  
ATOM   2096  CD  LYS B  56      35.100 -37.023  23.320  1.00  0.00           C  
ATOM   2097  CE  LYS B  56      35.872 -38.299  23.668  1.00  0.00           C  
ATOM   2098  NZ  LYS B  56      37.218 -38.064  24.229  1.00  0.00           N  
ATOM   2099  N   ILE B  57      33.415 -34.057  23.827  1.00  0.00           N  
ATOM   2100  CA  ILE B  57      33.767 -33.170  24.941  1.00  0.00           C  
ATOM   2101  C   ILE B  57      32.708 -32.056  24.971  1.00  0.00           C  
ATOM   2102  O   ILE B  57      32.859 -31.051  24.276  1.00  0.00           O  
ATOM   2103  CB  ILE B  57      35.216 -32.619  24.814  1.00  0.00           C  
ATOM   2104  CG1 ILE B  57      36.264 -33.737  24.597  1.00  0.00           C  
ATOM   2105  CG2 ILE B  57      35.571 -31.782  26.058  1.00  0.00           C  
ATOM   2106  CD1 ILE B  57      37.681 -33.232  24.299  1.00  0.00           C  
ATOM   2107  N   LEU B  58      31.631 -32.272  25.728  1.00  0.00           N  
ATOM   2108  CA  LEU B  58      30.376 -31.538  25.621  1.00  0.00           C  
ATOM   2109  C   LEU B  58      30.090 -30.842  26.953  1.00  0.00           C  
ATOM   2110  O   LEU B  58      29.977 -31.522  27.968  1.00  0.00           O  
ATOM   2111  CB  LEU B  58      29.281 -32.562  25.257  1.00  0.00           C  
ATOM   2112  CG  LEU B  58      27.984 -31.968  24.700  1.00  0.00           C  
ATOM   2113  CD1 LEU B  58      26.998 -32.996  24.115  1.00  0.00           C  
ATOM   2114  CD2 LEU B  58      27.184 -31.171  25.721  1.00  0.00           C  
ATOM   2115  N   ILE B  59      29.940 -29.512  26.941  1.00  0.00           N  
ATOM   2116  CA  ILE B  59      29.669 -28.668  28.115  1.00  0.00           C  
ATOM   2117  C   ILE B  59      28.575 -29.259  29.030  1.00  0.00           C  
ATOM   2118  O   ILE B  59      28.783 -29.369  30.235  1.00  0.00           O  
ATOM   2119  CB  ILE B  59      29.381 -27.212  27.650  1.00  0.00           C  
ATOM   2120  CG1 ILE B  59      30.677 -26.600  27.057  1.00  0.00           C  
ATOM   2121  CG2 ILE B  59      28.848 -26.323  28.792  1.00  0.00           C  
ATOM   2122  CD1 ILE B  59      30.516 -25.208  26.433  1.00  0.00           C  
ATOM   2123  N   LEU B  60      27.410 -29.620  28.476  1.00  0.00           N  
ATOM   2124  CA  LEU B  60      26.268 -30.162  29.219  1.00  0.00           C  
ATOM   2125  C   LEU B  60      26.514 -31.588  29.752  1.00  0.00           C  
ATOM   2126  O   LEU B  60      25.774 -32.016  30.638  1.00  0.00           O  
ATOM   2127  CB  LEU B  60      24.997 -30.169  28.336  1.00  0.00           C  
ATOM   2128  CG  LEU B  60      24.295 -28.830  28.010  1.00  0.00           C  
ATOM   2129  CD1 LEU B  60      25.144 -27.556  28.101  1.00  0.00           C  
ATOM   2130  CD2 LEU B  60      23.662 -28.911  26.616  1.00  0.00           C  
ATOM   2131  N   LEU B  61      27.463 -32.360  29.197  1.00  0.00           N  
ATOM   2132  CA  LEU B  61      27.707 -33.727  29.658  1.00  0.00           C  
ATOM   2133  C   LEU B  61      28.602 -33.695  30.890  1.00  0.00           C  
ATOM   2134  O   LEU B  61      29.652 -33.049  30.897  1.00  0.00           O  
ATOM   2135  CB  LEU B  61      28.373 -34.614  28.588  1.00  0.00           C  
ATOM   2136  CG  LEU B  61      27.479 -35.032  27.404  1.00  0.00           C  
ATOM   2137  CD1 LEU B  61      28.277 -35.911  26.424  1.00  0.00           C  
ATOM   2138  CD2 LEU B  61      26.210 -35.795  27.801  1.00  0.00           C  
ATOM   2139  N   ASN B  62      28.228 -34.481  31.901  1.00  0.00           N  
ATOM   2140  CA  ASN B  62      29.174 -34.906  32.922  1.00  0.00           C  
ATOM   2141  C   ASN B  62      30.365 -35.582  32.236  1.00  0.00           C  
ATOM   2142  O   ASN B  62      30.194 -36.363  31.296  1.00  0.00           O  
ATOM   2143  CB  ASN B  62      28.506 -35.825  33.952  1.00  0.00           C  
ATOM   2144  CG  ASN B  62      27.557 -35.035  34.848  1.00  0.00           C  
ATOM   2145  OD1 ASN B  62      27.994 -34.183  35.609  1.00  0.00           O  
ATOM   2146  ND2 ASN B  62      26.255 -35.279  34.764  1.00  0.00           N  
ATOM   2147  N   GLN B  63      31.569 -35.236  32.704  1.00  0.00           N  
ATOM   2148  CA  GLN B  63      32.837 -35.364  31.987  1.00  0.00           C  
ATOM   2149  C   GLN B  63      33.029 -36.739  31.336  1.00  0.00           C  
ATOM   2150  O   GLN B  63      33.584 -36.829  30.247  1.00  0.00           O  
ATOM   2151  CB  GLN B  63      34.011 -35.107  32.946  1.00  0.00           C  
ATOM   2152  CG  GLN B  63      33.944 -33.855  33.842  1.00  0.00           C  
ATOM   2153  CD  GLN B  63      34.851 -33.977  35.075  1.00  0.00           C  
ATOM   2154  OE1 GLN B  63      35.019 -35.054  35.646  1.00  0.00           O  
ATOM   2155  NE2 GLN B  63      35.437 -32.874  35.526  1.00  0.00           N  
ATOM   2156  N   GLN B  64      32.638 -37.804  32.042  1.00  0.00           N  
ATOM   2157  CA  GLN B  64      32.893 -39.202  31.722  1.00  0.00           C  
ATOM   2158  C   GLN B  64      32.018 -39.729  30.563  1.00  0.00           C  
ATOM   2159  O   GLN B  64      32.329 -40.772  29.981  1.00  0.00           O  
ATOM   2160  CB  GLN B  64      32.675 -40.042  33.000  1.00  0.00           C  
ATOM   2161  CG  GLN B  64      33.663 -39.769  34.162  1.00  0.00           C  
ATOM   2162  CD  GLN B  64      33.554 -38.379  34.810  1.00  0.00           C  
ATOM   2163  OE1 GLN B  64      32.492 -37.761  34.810  1.00  0.00           O  
ATOM   2164  NE2 GLN B  64      34.662 -37.841  35.311  1.00  0.00           N  
ATOM   2165  N   LEU B  65      30.921 -39.045  30.203  1.00  0.00           N  
ATOM   2166  CA  LEU B  65      29.889 -39.574  29.294  1.00  0.00           C  
ATOM   2167  C   LEU B  65      30.312 -39.632  27.808  1.00  0.00           C  
ATOM   2168  O   LEU B  65      29.492 -39.935  26.942  1.00  0.00           O  
ATOM   2169  CB  LEU B  65      28.593 -38.755  29.460  1.00  0.00           C  
ATOM   2170  CG  LEU B  65      27.951 -38.814  30.866  1.00  0.00           C  
ATOM   2171  CD1 LEU B  65      26.757 -37.856  30.933  1.00  0.00           C  
ATOM   2172  CD2 LEU B  65      27.484 -40.228  31.237  1.00  0.00           C  
ATOM   2173  N   LYS B  66      31.585 -39.374  27.495  1.00  0.00           N  
ATOM   2174  CA  LYS B  66      32.090 -39.057  26.158  1.00  0.00           C  
ATOM   2175  C   LYS B  66      33.023 -40.154  25.633  1.00  0.00           C  
ATOM   2176  O   LYS B  66      33.706 -40.779  26.447  1.00  0.00           O  
ATOM   2177  CB  LYS B  66      32.772 -37.684  26.255  1.00  0.00           C  
ATOM   2178  CG  LYS B  66      34.079 -37.675  27.067  1.00  0.00           C  
ATOM   2179  CD  LYS B  66      34.522 -36.242  27.386  1.00  0.00           C  
ATOM   2180  CE  LYS B  66      35.745 -36.271  28.311  1.00  0.00           C  
ATOM   2181  NZ  LYS B  66      35.924 -34.996  29.036  1.00  0.00           N  
ATOM   2182  N   ASN B  67      33.073 -40.386  24.306  1.00  0.00           N  
ATOM   2183  CA  ASN B  67      33.798 -41.520  23.714  1.00  0.00           C  
ATOM   2184  C   ASN B  67      34.816 -41.095  22.637  1.00  0.00           C  
ATOM   2185  O   ASN B  67      36.011 -41.159  22.922  1.00  0.00           O  
ATOM   2186  CB  ASN B  67      32.831 -42.612  23.216  1.00  0.00           C  
ATOM   2187  CG  ASN B  67      31.837 -43.077  24.283  1.00  0.00           C  
ATOM   2188  OD1 ASN B  67      32.143 -43.175  25.467  1.00  0.00           O  
ATOM   2189  ND2 ASN B  67      30.600 -43.344  23.895  1.00  0.00           N  
ATOM   2190  N   GLU B  68      34.408 -40.647  21.434  1.00  0.00           N  
ATOM   2191  CA  GLU B  68      35.311 -40.561  20.263  1.00  0.00           C  
ATOM   2192  C   GLU B  68      35.172 -39.269  19.419  1.00  0.00           C  
ATOM   2193  O   GLU B  68      34.066 -38.742  19.285  1.00  0.00           O  
ATOM   2194  CB  GLU B  68      35.102 -41.825  19.408  1.00  0.00           C  
ATOM   2195  CG  GLU B  68      36.103 -41.933  18.253  1.00  0.00           C  
ATOM   2196  CD  GLU B  68      36.222 -43.363  17.707  1.00  0.00           C  
ATOM   2197  OE1 GLU B  68      35.186 -43.918  17.293  1.00  0.00           O  
ATOM   2198  OE2 GLU B  68      37.372 -43.870  17.695  1.00  0.00           O  
ATOM   2199  N   ILE B  69      36.308 -38.780  18.868  1.00  0.00           N  
ATOM   2200  CA  ILE B  69      36.466 -37.722  17.847  1.00  0.00           C  
ATOM   2201  C   ILE B  69      37.631 -38.162  16.928  1.00  0.00           C  
ATOM   2202  O   ILE B  69      38.590 -38.761  17.432  1.00  0.00           O  
ATOM   2203  CB  ILE B  69      36.814 -36.335  18.465  1.00  0.00           C  
ATOM   2204  CG1 ILE B  69      35.893 -35.936  19.638  1.00  0.00           C  
ATOM   2205  CG2 ILE B  69      36.819 -35.241  17.371  1.00  0.00           C  
ATOM   2206  CD1 ILE B  69      36.217 -34.566  20.260  1.00  0.00           C  
ATOM   2207  N   ARG B  70      37.590 -37.876  15.610  1.00  0.00           N  
ATOM   2208  CA  ARG B  70      38.633 -38.279  14.647  1.00  0.00           C  
ATOM   2209  C   ARG B  70      38.967 -37.185  13.617  1.00  0.00           C  
ATOM   2210  O   ARG B  70      38.274 -36.174  13.543  1.00  0.00           O  
ATOM   2211  CB  ARG B  70      38.205 -39.588  13.939  1.00  0.00           C  
ATOM   2212  CG  ARG B  70      38.036 -40.796  14.876  1.00  0.00           C  
ATOM   2213  CD  ARG B  70      39.364 -41.235  15.510  1.00  0.00           C  
ATOM   2214  NE  ARG B  70      39.157 -42.067  16.703  1.00  0.00           N  
ATOM   2215  CZ  ARG B  70      39.693 -41.896  17.918  1.00  0.00           C  
ATOM   2216  NH1 ARG B  70      39.551 -42.883  18.795  1.00  0.00           N  
ATOM   2217  NH2 ARG B  70      40.299 -40.764  18.266  1.00  0.00           N  
ATOM   2218  N   HIP B  71      40.037 -37.424  12.841  1.00  0.00           N  
ATOM   2219  CA  HIP B  71      40.392 -36.758  11.585  1.00  0.00           C  
ATOM   2220  C   HIP B  71      40.413 -37.833  10.486  1.00  0.00           C  
ATOM   2221  O   HIP B  71      40.609 -39.011  10.791  1.00  0.00           O  
ATOM   2222  CB  HIP B  71      41.811 -36.153  11.658  1.00  0.00           C  
ATOM   2223  CG  HIP B  71      41.957 -34.800  12.304  1.00  0.00           C  
ATOM   2224  ND1 HIP B  71      42.651 -34.522  13.461  1.00  0.00           N  
ATOM   2225  CD2 HIP B  71      41.635 -33.594  11.736  1.00  0.00           C  
ATOM   2226  CE1 HIP B  71      42.727 -33.187  13.586  1.00  0.00           C  
ATOM   2227  NE2 HIP B  71      42.124 -32.573  12.557  1.00  0.00           N  
ATOM   2228  N   THR B  72      40.300 -37.420   9.217  1.00  0.00           N  
ATOM   2229  CA  THR B  72      40.384 -38.275   8.030  1.00  0.00           C  
ATOM   2230  C   THR B  72      41.198 -37.524   6.958  1.00  0.00           C  
ATOM   2231  O   THR B  72      41.237 -36.302   7.005  1.00  0.00           O  
ATOM   2232  CB  THR B  72      38.953 -38.603   7.546  1.00  0.00           C  
ATOM   2233  OG1 THR B  72      38.177 -39.120   8.609  1.00  0.00           O  
ATOM   2234  CG2 THR B  72      38.921 -39.642   6.419  1.00  0.00           C  
ATOM   2235  N   HIE B  73      41.866 -38.230   6.027  1.00  0.00           N  
ATOM   2236  CA  HIE B  73      42.443 -37.747   4.748  1.00  0.00           C  
ATOM   2237  C   HIE B  73      43.253 -36.427   4.725  1.00  0.00           C  
ATOM   2238  O   HIE B  73      43.572 -35.946   3.638  1.00  0.00           O  
ATOM   2239  CB  HIE B  73      41.353 -37.773   3.650  1.00  0.00           C  
ATOM   2240  CG  HIE B  73      41.310 -39.072   2.881  1.00  0.00           C  
ATOM   2241  ND1 HIE B  73      42.404 -39.669   2.239  1.00  0.00           N  
ATOM   2242  CD2 HIE B  73      40.191 -39.816   2.641  1.00  0.00           C  
ATOM   2243  CE1 HIE B  73      41.906 -40.753   1.621  1.00  0.00           C  
ATOM   2244  NE2 HIE B  73      40.587 -40.871   1.850  1.00  0.00           N  
ATOM   2245  N   ARG B  74      43.674 -35.888   5.875  1.00  0.00           N  
ATOM   2246  CA  ARG B  74      44.227 -34.535   6.032  1.00  0.00           C  
ATOM   2247  C   ARG B  74      45.206 -34.072   4.939  1.00  0.00           C  
ATOM   2248  O   ARG B  74      45.075 -32.948   4.472  1.00  0.00           O  
ATOM   2249  CB  ARG B  74      44.799 -34.338   7.451  1.00  0.00           C  
ATOM   2250  CG  ARG B  74      45.886 -35.354   7.847  1.00  0.00           C  
ATOM   2251  CD  ARG B  74      46.632 -34.937   9.121  1.00  0.00           C  
ATOM   2252  NE  ARG B  74      47.796 -35.811   9.357  1.00  0.00           N  
ATOM   2253  CZ  ARG B  74      48.801 -35.574  10.216  1.00  0.00           C  
ATOM   2254  NH1 ARG B  74      49.832 -36.417  10.276  1.00  0.00           N  
ATOM   2255  NH2 ARG B  74      48.779 -34.502  11.010  1.00  0.00           N  
ATOM   2256  N   ILE B  75      46.202 -34.885   4.562  1.00  0.00           N  
ATOM   2257  CA  ILE B  75      47.189 -34.530   3.535  1.00  0.00           C  
ATOM   2258  C   ILE B  75      46.561 -34.651   2.140  1.00  0.00           C  
ATOM   2259  O   ILE B  75      46.703 -33.743   1.326  1.00  0.00           O  
ATOM   2260  CB  ILE B  75      48.480 -35.376   3.690  1.00  0.00           C  
ATOM   2261  CG1 ILE B  75      49.193 -34.997   5.012  1.00  0.00           C  
ATOM   2262  CG2 ILE B  75      49.441 -35.171   2.500  1.00  0.00           C  
ATOM   2263  CD1 ILE B  75      50.373 -35.905   5.382  1.00  0.00           C  
ATOM   2264  N   ASN B  76      45.890 -35.774   1.851  1.00  0.00           N  
ATOM   2265  CA  ASN B  76      45.279 -36.036   0.549  1.00  0.00           C  
ATOM   2266  C   ASN B  76      44.266 -34.950   0.194  1.00  0.00           C  
ATOM   2267  O   ASN B  76      44.199 -34.519  -0.957  1.00  0.00           O  
ATOM   2268  CB  ASN B  76      44.602 -37.417   0.518  1.00  0.00           C  
ATOM   2269  CG  ASN B  76      45.598 -38.568   0.596  1.00  0.00           C  
ATOM   2270  OD1 ASN B  76      46.711 -38.474   0.094  1.00  0.00           O  
ATOM   2271  ND2 ASN B  76      45.223 -39.663   1.238  1.00  0.00           N  
ATOM   2272  N   GLN B  77      43.441 -34.532   1.160  1.00  0.00           N  
ATOM   2273  CA  GLN B  77      42.450 -33.482   0.981  1.00  0.00           C  
ATOM   2274  C   GLN B  77      42.533 -32.522   2.176  1.00  0.00           C  
ATOM   2275  O   GLN B  77      41.769 -32.651   3.131  1.00  0.00           O  
ATOM   2276  CB  GLN B  77      41.039 -34.090   0.802  1.00  0.00           C  
ATOM   2277  CG  GLN B  77      40.845 -35.064  -0.382  1.00  0.00           C  
ATOM   2278  CD  GLN B  77      40.761 -34.389  -1.752  1.00  0.00           C  
ATOM   2279  OE1 GLN B  77      39.675 -34.201  -2.301  1.00  0.00           O  
ATOM   2280  NE2 GLN B  77      41.886 -34.022  -2.351  1.00  0.00           N  
ATOM   2281  N   LEU B  78      43.416 -31.511   2.096  1.00  0.00           N  
ATOM   2282  CA  LEU B  78      43.504 -30.435   3.103  1.00  0.00           C  
ATOM   2283  C   LEU B  78      42.161 -29.725   3.308  1.00  0.00           C  
ATOM   2284  O   LEU B  78      41.922 -29.165   4.377  1.00  0.00           O  
ATOM   2285  CB  LEU B  78      44.582 -29.385   2.743  1.00  0.00           C  
ATOM   2286  CG  LEU B  78      45.960 -29.650   3.381  1.00  0.00           C  
ATOM   2287  CD1 LEU B  78      46.743 -30.717   2.613  1.00  0.00           C  
ATOM   2288  CD2 LEU B  78      46.790 -28.361   3.416  1.00  0.00           C  
ATOM   2289  N   LYS B  79      41.324 -29.704   2.263  1.00  0.00           N  
ATOM   2290  CA  LYS B  79      39.962 -29.201   2.303  1.00  0.00           C  
ATOM   2291  C   LYS B  79      39.055 -30.197   3.045  1.00  0.00           C  
ATOM   2292  O   LYS B  79      38.574 -29.897   4.132  1.00  0.00           O  
ATOM   2293  CB  LYS B  79      39.524 -28.890   0.860  1.00  0.00           C  
ATOM   2294  CG  LYS B  79      38.327 -27.936   0.796  1.00  0.00           C  
ATOM   2295  CD  LYS B  79      38.017 -27.566  -0.655  1.00  0.00           C  
ATOM   2296  CE  LYS B  79      36.901 -26.518  -0.691  1.00  0.00           C  
ATOM   2297  NZ  LYS B  79      36.714 -25.931  -2.024  1.00  0.00           N  
ATOM   2298  N   LYS B  80      38.840 -31.384   2.465  1.00  0.00           N  
ATOM   2299  CA  LYS B  80      37.827 -32.341   2.911  1.00  0.00           C  
ATOM   2300  C   LYS B  80      38.306 -33.163   4.115  1.00  0.00           C  
ATOM   2301  O   LYS B  80      38.850 -34.255   3.939  1.00  0.00           O  
ATOM   2302  CB  LYS B  80      37.435 -33.277   1.748  1.00  0.00           C  
ATOM   2303  CG  LYS B  80      37.033 -32.616   0.416  1.00  0.00           C  
ATOM   2304  CD  LYS B  80      36.835 -33.711  -0.638  1.00  0.00           C  
ATOM   2305  CE  LYS B  80      36.728 -33.167  -2.063  1.00  0.00           C  
ATOM   2306  NZ  LYS B  80      37.022 -34.241  -3.028  1.00  0.00           N  
ATOM   2307  N   HIE B  81      38.084 -32.680   5.340  1.00  0.00           N  
ATOM   2308  CA  HIE B  81      38.217 -33.495   6.553  1.00  0.00           C  
ATOM   2309  C   HIE B  81      37.290 -32.937   7.638  1.00  0.00           C  
ATOM   2310  O   HIE B  81      37.245 -31.727   7.843  1.00  0.00           O  
ATOM   2311  CB  HIE B  81      39.690 -33.634   6.995  1.00  0.00           C  
ATOM   2312  CG  HIE B  81      40.517 -32.390   7.208  1.00  0.00           C  
ATOM   2313  ND1 HIE B  81      41.378 -32.161   8.290  1.00  0.00           N  
ATOM   2314  CD2 HIE B  81      40.732 -31.417   6.279  1.00  0.00           C  
ATOM   2315  CE1 HIE B  81      42.044 -31.031   7.998  1.00  0.00           C  
ATOM   2316  NE2 HIE B  81      41.671 -30.563   6.792  1.00  0.00           N  
ATOM   2317  N   GLU B  82      36.504 -33.816   8.280  1.00  0.00           N  
ATOM   2318  CA  GLU B  82      35.263 -33.470   8.976  1.00  0.00           C  
ATOM   2319  C   GLU B  82      35.070 -34.249  10.288  1.00  0.00           C  
ATOM   2320  O   GLU B  82      35.855 -35.148  10.593  1.00  0.00           O  
ATOM   2321  CB  GLU B  82      34.080 -33.727   8.014  1.00  0.00           C  
ATOM   2322  CG  GLU B  82      33.604 -32.452   7.301  1.00  0.00           C  
ATOM   2323  CD  GLU B  82      32.785 -31.532   8.215  1.00  0.00           C  
ATOM   2324  OE1 GLU B  82      33.138 -31.449   9.418  1.00  0.00           O  
ATOM   2325  OE2 GLU B  82      31.803 -30.937   7.715  1.00  0.00           O  
ATOM   2326  N   TYR B  83      34.041 -33.883  11.069  1.00  0.00           N  
ATOM   2327  CA  TYR B  83      33.827 -34.364  12.442  1.00  0.00           C  
ATOM   2328  C   TYR B  83      32.711 -35.417  12.567  1.00  0.00           C  
ATOM   2329  O   TYR B  83      31.553 -35.150  12.240  1.00  0.00           O  
ATOM   2330  CB  TYR B  83      33.473 -33.191  13.371  1.00  0.00           C  
ATOM   2331  CG  TYR B  83      34.397 -31.989  13.319  1.00  0.00           C  
ATOM   2332  CD1 TYR B  83      34.064 -30.894  12.501  1.00  0.00           C  
ATOM   2333  CD2 TYR B  83      35.570 -31.952  14.095  1.00  0.00           C  
ATOM   2334  CE1 TYR B  83      34.889 -29.757  12.465  1.00  0.00           C  
ATOM   2335  CE2 TYR B  83      36.404 -30.819  14.065  1.00  0.00           C  
ATOM   2336  CZ  TYR B  83      36.062 -29.713  13.249  1.00  0.00           C  
ATOM   2337  OH  TYR B  83      36.853 -28.601  13.214  1.00  0.00           O  
ATOM   2338  N   GLU B  84      33.034 -36.567  13.178  1.00  0.00           N  
ATOM   2339  CA  GLU B  84      32.080 -37.528  13.744  1.00  0.00           C  
ATOM   2340  C   GLU B  84      32.386 -37.668  15.240  1.00  0.00           C  
ATOM   2341  O   GLU B  84      33.556 -37.624  15.636  1.00  0.00           O  
ATOM   2342  CB  GLU B  84      32.181 -38.892  13.040  1.00  0.00           C  
ATOM   2343  CG  GLU B  84      31.539 -38.925  11.645  1.00  0.00           C  
ATOM   2344  CD  GLU B  84      30.010 -39.045  11.674  1.00  0.00           C  
ATOM   2345  OE1 GLU B  84      29.360 -38.430  12.559  1.00  0.00           O  
ATOM   2346  OE2 GLU B  84      29.465 -39.746  10.801  1.00  0.00           O  
ATOM   2347  N   LEU B  85      31.336 -37.744  16.071  1.00  0.00           N  
ATOM   2348  CA  LEU B  85      31.396 -37.420  17.496  1.00  0.00           C  
ATOM   2349  C   LEU B  85      30.541 -38.424  18.276  1.00  0.00           C  
ATOM   2350  O   LEU B  85      29.330 -38.470  18.070  1.00  0.00           O  
ATOM   2351  CB  LEU B  85      30.859 -35.986  17.700  1.00  0.00           C  
ATOM   2352  CG  LEU B  85      31.606 -34.896  16.900  1.00  0.00           C  
ATOM   2353  CD1 LEU B  85      30.789 -33.604  16.851  1.00  0.00           C  
ATOM   2354  CD2 LEU B  85      33.009 -34.666  17.474  1.00  0.00           C  
ATOM   2355  N   ILE B  86      31.148 -39.222  19.168  1.00  0.00           N  
ATOM   2356  CA  ILE B  86      30.460 -40.344  19.827  1.00  0.00           C  
ATOM   2357  C   ILE B  86      30.472 -40.164  21.349  1.00  0.00           C  
ATOM   2358  O   ILE B  86      31.510 -39.830  21.937  1.00  0.00           O  
ATOM   2359  CB  ILE B  86      31.043 -41.713  19.387  1.00  0.00           C  
ATOM   2360  CG1 ILE B  86      31.158 -41.811  17.846  1.00  0.00           C  
ATOM   2361  CG2 ILE B  86      30.182 -42.875  19.933  1.00  0.00           C  
ATOM   2362  CD1 ILE B  86      31.666 -43.157  17.317  1.00  0.00           C  
ATOM   2363  N   PHE B  87      29.321 -40.414  21.987  1.00  0.00           N  
ATOM   2364  CA  PHE B  87      29.113 -40.369  23.435  1.00  0.00           C  
ATOM   2365  C   PHE B  87      28.130 -41.473  23.868  1.00  0.00           C  
ATOM   2366  O   PHE B  87      27.621 -42.241  23.042  1.00  0.00           O  
ATOM   2367  CB  PHE B  87      28.673 -38.956  23.864  1.00  0.00           C  
ATOM   2368  CG  PHE B  87      27.580 -38.362  23.006  1.00  0.00           C  
ATOM   2369  CD1 PHE B  87      27.932 -37.639  21.852  1.00  0.00           C  
ATOM   2370  CD2 PHE B  87      26.225 -38.578  23.319  1.00  0.00           C  
ATOM   2371  CE1 PHE B  87      26.936 -37.184  20.981  1.00  0.00           C  
ATOM   2372  CE2 PHE B  87      25.228 -38.101  22.453  1.00  0.00           C  
ATOM   2373  CZ  PHE B  87      25.587 -37.436  21.267  1.00  0.00           C  
ATOM   2374  N   LYS B  88      27.963 -41.626  25.187  1.00  0.00           N  
ATOM   2375  CA  LYS B  88      27.191 -42.697  25.822  1.00  0.00           C  
ATOM   2376  C   LYS B  88      25.709 -42.306  25.882  1.00  0.00           C  
ATOM   2377  O   LYS B  88      25.397 -41.155  26.186  1.00  0.00           O  
ATOM   2378  CB  LYS B  88      27.743 -42.948  27.240  1.00  0.00           C  
ATOM   2379  CG  LYS B  88      29.228 -43.369  27.236  1.00  0.00           C  
ATOM   2380  CD  LYS B  88      29.767 -43.594  28.657  1.00  0.00           C  
ATOM   2381  CE  LYS B  88      31.257 -43.978  28.689  1.00  0.00           C  
ATOM   2382  NZ  LYS B  88      32.167 -42.914  28.200  1.00  0.00           N  
ATOM   2383  N   LEU B  89      24.806 -43.255  25.600  1.00  0.00           N  
ATOM   2384  CA  LEU B  89      23.369 -43.080  25.812  1.00  0.00           C  
ATOM   2385  C   LEU B  89      23.059 -43.096  27.311  1.00  0.00           C  
ATOM   2386  O   LEU B  89      23.557 -43.968  28.023  1.00  0.00           O  
ATOM   2387  CB  LEU B  89      22.606 -44.223  25.115  1.00  0.00           C  
ATOM   2388  CG  LEU B  89      21.068 -44.194  25.260  1.00  0.00           C  
ATOM   2389  CD1 LEU B  89      20.420 -42.927  24.685  1.00  0.00           C  
ATOM   2390  CD2 LEU B  89      20.468 -45.413  24.544  1.00  0.00           C  
ATOM   2391  N   ASP B  90      22.191 -42.190  27.772  1.00  0.00           N  
ATOM   2392  CA  ASP B  90      21.618 -42.208  29.116  1.00  0.00           C  
ATOM   2393  C   ASP B  90      20.115 -41.961  28.983  1.00  0.00           C  
ATOM   2394  O   ASP B  90      19.720 -40.994  28.336  1.00  0.00           O  
ATOM   2395  CB  ASP B  90      22.278 -41.156  30.009  1.00  0.00           C  
ATOM   2396  CG  ASP B  90      22.784 -41.756  31.296  1.00  0.00           C  
ATOM   2397  OD1 ASP B  90      21.940 -42.377  31.980  1.00  0.00           O  
ATOM   2398  OD2 ASP B  90      23.985 -41.586  31.610  1.00  0.00           O  
ATOM   2399  N   LYS B  91      19.257 -42.813  29.562  1.00  0.00           N  
ATOM   2400  CA  LYS B  91      17.799 -42.729  29.360  1.00  0.00           C  
ATOM   2401  C   LYS B  91      17.225 -41.351  29.710  1.00  0.00           C  
ATOM   2402  O   LYS B  91      16.276 -40.906  29.062  1.00  0.00           O  
ATOM   2403  CB  LYS B  91      17.055 -43.835  30.128  1.00  0.00           C  
ATOM   2404  CG  LYS B  91      17.288 -45.226  29.515  1.00  0.00           C  
ATOM   2405  CD  LYS B  91      16.439 -46.292  30.223  1.00  0.00           C  
ATOM   2406  CE  LYS B  91      16.650 -47.659  29.560  1.00  0.00           C  
ATOM   2407  NZ  LYS B  91      15.846 -48.719  30.207  1.00  0.00           N  
ATOM   2408  N   SER B  92      17.804 -40.666  30.704  1.00  0.00           N  
ATOM   2409  CA  SER B  92      17.374 -39.330  31.117  1.00  0.00           C  
ATOM   2410  C   SER B  92      17.415 -38.284  29.988  1.00  0.00           C  
ATOM   2411  O   SER B  92      16.745 -37.258  30.094  1.00  0.00           O  
ATOM   2412  CB  SER B  92      18.138 -38.867  32.362  1.00  0.00           C  
ATOM   2413  OG  SER B  92      19.502 -38.571  32.114  1.00  0.00           O  
ATOM   2414  N   LEU B  93      18.174 -38.536  28.910  1.00  0.00           N  
ATOM   2415  CA  LEU B  93      18.185 -37.713  27.702  1.00  0.00           C  
ATOM   2416  C   LEU B  93      16.839 -37.727  26.970  1.00  0.00           C  
ATOM   2417  O   LEU B  93      16.568 -36.795  26.218  1.00  0.00           O  
ATOM   2418  CB  LEU B  93      19.279 -38.202  26.738  1.00  0.00           C  
ATOM   2419  CG  LEU B  93      20.680 -37.612  26.980  1.00  0.00           C  
ATOM   2420  CD1 LEU B  93      21.194 -37.749  28.418  1.00  0.00           C  
ATOM   2421  CD2 LEU B  93      21.684 -38.270  26.026  1.00  0.00           C  
ATOM   2422  N   LEU B  94      16.035 -38.787  27.129  1.00  0.00           N  
ATOM   2423  CA  LEU B  94      14.775 -38.967  26.409  1.00  0.00           C  
ATOM   2424  C   LEU B  94      13.562 -38.657  27.287  1.00  0.00           C  
ATOM   2425  O   LEU B  94      12.531 -38.261  26.745  1.00  0.00           O  
ATOM   2426  CB  LEU B  94      14.681 -40.388  25.825  1.00  0.00           C  
ATOM   2427  CG  LEU B  94      15.762 -40.732  24.777  1.00  0.00           C  
ATOM   2428  CD1 LEU B  94      15.546 -42.170  24.288  1.00  0.00           C  
ATOM   2429  CD2 LEU B  94      15.752 -39.779  23.573  1.00  0.00           C  
ATOM   2430  N   SER B  95      13.651 -38.848  28.612  1.00  0.00           N  
ATOM   2431  CA  SER B  95      12.557 -38.562  29.540  1.00  0.00           C  
ATOM   2432  C   SER B  95      12.364 -37.043  29.716  1.00  0.00           C  
ATOM   2433  O   SER B  95      12.712 -36.491  30.766  1.00  0.00           O  
ATOM   2434  CB  SER B  95      12.828 -39.287  30.871  1.00  0.00           C  
ATOM   2435  OG  SER B  95      13.976 -38.739  31.495  1.00  0.00           O  
ATOM   2436  N   LEU B  96      11.853 -36.393  28.674  1.00  0.00           N  
ATOM   2437  CA  LEU B  96      11.607 -34.961  28.596  1.00  0.00           C  
ATOM   2438  C   LEU B  96      10.117 -34.676  28.478  1.00  0.00           C  
ATOM   2439  O   LEU B  96       9.718 -33.555  28.217  1.00  0.00           O  
ATOM   2440  CB  LEU B  96      12.372 -34.379  27.392  1.00  0.00           C  
ATOM   2441  CG  LEU B  96      13.822 -33.916  27.653  1.00  0.00           C  
ATOM   2442  CD1 LEU B  96      13.885 -32.711  28.613  1.00  0.00           C  
ATOM   2443  CD2 LEU B  96      14.736 -35.023  28.199  1.00  0.00           C  
ATOM   2444  N   ASP B  97       9.266 -35.663  28.731  1.00  0.00           N  
ATOM   2445  CA  ASP B  97       7.860 -35.722  28.353  1.00  0.00           C  
ATOM   2446  C   ASP B  97       7.068 -34.468  28.743  1.00  0.00           C  
ATOM   2447  O   ASP B  97       6.419 -33.847  27.910  1.00  0.00           O  
ATOM   2448  CB  ASP B  97       7.208 -36.983  28.963  1.00  0.00           C  
ATOM   2449  CG  ASP B  97       7.988 -38.273  28.653  1.00  0.00           C  
ATOM   2450  OD1 ASP B  97       9.150 -38.361  29.135  1.00  0.00           O  
ATOM   2451  OD2 ASP B  97       7.433 -39.139  27.948  1.00  0.00           O  
ATOM   2452  N   ASN B  98       7.183 -34.047  30.007  1.00  0.00           N  
ATOM   2453  CA  ASN B  98       6.459 -32.894  30.558  1.00  0.00           C  
ATOM   2454  C   ASN B  98       7.194 -31.556  30.335  1.00  0.00           C  
ATOM   2455  O   ASN B  98       6.828 -30.544  30.929  1.00  0.00           O  
ATOM   2456  CB  ASN B  98       6.206 -33.099  32.068  1.00  0.00           C  
ATOM   2457  CG  ASN B  98       5.358 -34.327  32.399  1.00  0.00           C  
ATOM   2458  OD1 ASN B  98       4.547 -34.791  31.609  1.00  0.00           O  
ATOM   2459  ND2 ASN B  98       5.532 -34.890  33.590  1.00  0.00           N  
ATOM   2460  N   HIE B  99       8.265 -31.542  29.533  1.00  0.00           N  
ATOM   2461  CA  HIE B  99       9.177 -30.412  29.341  1.00  0.00           C  
ATOM   2462  C   HIE B  99       9.315 -30.063  27.857  1.00  0.00           C  
ATOM   2463  O   HIE B  99       9.315 -28.887  27.500  1.00  0.00           O  
ATOM   2464  CB  HIE B  99      10.546 -30.713  29.974  1.00  0.00           C  
ATOM   2465  CG  HIE B  99      10.527 -30.493  31.463  1.00  0.00           C  
ATOM   2466  ND1 HIE B  99      10.983 -29.335  32.087  1.00  0.00           N  
ATOM   2467  CD2 HIE B  99       9.827 -31.236  32.371  1.00  0.00           C  
ATOM   2468  CE1 HIE B  99      10.488 -29.370  33.333  1.00  0.00           C  
ATOM   2469  NE2 HIE B  99       9.806 -30.509  33.541  1.00  0.00           N  
ATOM   2470  N   GLU B 100       9.402 -31.099  27.016  1.00  0.00           N  
ATOM   2471  CA  GLU B 100       9.255 -31.075  25.573  1.00  0.00           C  
ATOM   2472  C   GLU B 100       8.058 -30.200  25.207  1.00  0.00           C  
ATOM   2473  O   GLU B 100       6.928 -30.559  25.532  1.00  0.00           O  
ATOM   2474  CB  GLU B 100       9.122 -32.532  25.073  1.00  0.00           C  
ATOM   2475  CG  GLU B 100       8.974 -32.713  23.549  1.00  0.00           C  
ATOM   2476  CD  GLU B 100      10.232 -32.299  22.780  1.00  0.00           C  
ATOM   2477  OE1 GLU B 100      10.254 -31.154  22.269  1.00  0.00           O  
ATOM   2478  OE2 GLU B 100      11.209 -33.085  22.773  1.00  0.00           O  
ATOM   2479  N   LEU B 101       8.316 -29.038  24.585  1.00  0.00           N  
ATOM   2480  CA  LEU B 101       7.333 -28.085  24.063  1.00  0.00           C  
ATOM   2481  C   LEU B 101       6.586 -27.306  25.160  1.00  0.00           C  
ATOM   2482  O   LEU B 101       6.374 -26.106  24.996  1.00  0.00           O  
ATOM   2483  CB  LEU B 101       6.373 -28.770  23.065  1.00  0.00           C  
ATOM   2484  CG  LEU B 101       7.092 -29.445  21.878  1.00  0.00           C  
ATOM   2485  CD1 LEU B 101       6.164 -30.475  21.238  1.00  0.00           C  
ATOM   2486  CD2 LEU B 101       7.582 -28.442  20.824  1.00  0.00           C  
ATOM   2487  N   GLU B 102       6.181 -27.979  26.241  1.00  0.00           N  
ATOM   2488  CA  GLU B 102       5.301 -27.483  27.297  1.00  0.00           C  
ATOM   2489  C   GLU B 102       5.809 -26.200  27.972  1.00  0.00           C  
ATOM   2490  O   GLU B 102       5.015 -25.296  28.229  1.00  0.00           O  
ATOM   2491  CB  GLU B 102       5.106 -28.585  28.357  1.00  0.00           C  
ATOM   2492  CG  GLU B 102       4.324 -29.817  27.875  1.00  0.00           C  
ATOM   2493  CD  GLU B 102       2.860 -29.495  27.561  1.00  0.00           C  
ATOM   2494  OE1 GLU B 102       2.015 -29.700  28.461  1.00  0.00           O  
ATOM   2495  OE2 GLU B 102       2.599 -29.037  26.425  1.00  0.00           O  
ATOM   2496  N   GLU B 103       7.097 -26.140  28.330  1.00  0.00           N  
ATOM   2497  CA  GLU B 103       7.643 -25.091  29.188  1.00  0.00           C  
ATOM   2498  C   GLU B 103       8.582 -24.144  28.415  1.00  0.00           C  
ATOM   2499  O   GLU B 103       9.015 -24.434  27.299  1.00  0.00           O  
ATOM   2500  CB  GLU B 103       8.417 -25.736  30.348  1.00  0.00           C  
ATOM   2501  CG  GLU B 103       7.634 -26.264  31.559  1.00  0.00           C  
ATOM   2502  CD  GLU B 103       8.561 -26.666  32.729  1.00  0.00           C  
ATOM   2503  OE1 GLU B 103       9.735 -26.216  32.765  1.00  0.00           O  
ATOM   2504  OE2 GLU B 103       8.090 -27.405  33.621  1.00  0.00           O  
ATOM   2505  N   GLN B 104       9.003 -23.049  29.079  1.00  0.00           N  
ATOM   2506  CA  GLN B 104      10.055 -22.110  28.653  1.00  0.00           C  
ATOM   2507  C   GLN B 104      11.327 -22.791  28.120  1.00  0.00           C  
ATOM   2508  O   GLN B 104      12.029 -22.213  27.283  1.00  0.00           O  
ATOM   2509  CB  GLN B 104      10.477 -21.213  29.827  1.00  0.00           C  
ATOM   2510  CG  GLN B 104       9.418 -20.209  30.294  1.00  0.00           C  
ATOM   2511  CD  GLN B 104      10.076 -19.138  31.161  1.00  0.00           C  
ATOM   2512  OE1 GLN B 104      10.874 -18.345  30.662  1.00  0.00           O  
ATOM   2513  NE2 GLN B 104       9.794 -19.105  32.456  1.00  0.00           N  
ATOM   2514  N   GLN B 105      11.594 -24.004  28.623  1.00  0.00           N  
ATOM   2515  CA  GLN B 105      12.565 -24.983  28.140  1.00  0.00           C  
ATOM   2516  C   GLN B 105      12.691 -24.926  26.605  1.00  0.00           C  
ATOM   2517  O   GLN B 105      13.799 -25.022  26.080  1.00  0.00           O  
ATOM   2518  CB  GLN B 105      12.157 -26.399  28.609  1.00  0.00           C  
ATOM   2519  CG  GLN B 105      11.703 -26.576  30.066  1.00  0.00           C  
ATOM   2520  CD  GLN B 105      12.792 -26.629  31.123  1.00  0.00           C  
ATOM   2521  OE1 GLN B 105      13.953 -26.887  30.839  1.00  0.00           O  
ATOM   2522  NE2 GLN B 105      12.420 -26.392  32.373  1.00  0.00           N  
ATOM   2523  N   LEU B 106      11.562 -24.751  25.898  1.00  0.00           N  
ATOM   2524  CA  LEU B 106      11.439 -24.462  24.467  1.00  0.00           C  
ATOM   2525  C   LEU B 106      12.634 -23.697  23.872  1.00  0.00           C  
ATOM   2526  O   LEU B 106      13.193 -24.123  22.860  1.00  0.00           O  
ATOM   2527  CB  LEU B 106      10.115 -23.702  24.269  1.00  0.00           C  
ATOM   2528  CG  LEU B 106       9.697 -23.565  22.799  1.00  0.00           C  
ATOM   2529  CD1 LEU B 106       9.194 -24.905  22.242  1.00  0.00           C  
ATOM   2530  CD2 LEU B 106       8.603 -22.495  22.677  1.00  0.00           C  
ATOM   2531  N   ARG B 107      13.033 -22.575  24.489  1.00  0.00           N  
ATOM   2532  CA  ARG B 107      14.152 -21.753  24.014  1.00  0.00           C  
ATOM   2533  C   ARG B 107      15.451 -22.558  23.917  1.00  0.00           C  
ATOM   2534  O   ARG B 107      16.175 -22.444  22.927  1.00  0.00           O  
ATOM   2535  CB  ARG B 107      14.359 -20.531  24.920  1.00  0.00           C  
ATOM   2536  CG  ARG B 107      13.149 -19.583  24.943  1.00  0.00           C  
ATOM   2537  CD  ARG B 107      13.460 -18.289  25.708  1.00  0.00           C  
ATOM   2538  NE  ARG B 107      13.771 -18.531  27.131  1.00  0.00           N  
ATOM   2539  CZ  ARG B 107      12.924 -18.422  28.167  1.00  0.00           C  
ATOM   2540  NH1 ARG B 107      13.341 -18.644  29.411  1.00  0.00           N  
ATOM   2541  NH2 ARG B 107      11.648 -18.079  28.006  1.00  0.00           N  
ATOM   2542  N   ALA B 108      15.753 -23.349  24.952  1.00  0.00           N  
ATOM   2543  CA  ALA B 108      16.939 -24.189  25.019  1.00  0.00           C  
ATOM   2544  C   ALA B 108      16.945 -25.182  23.853  1.00  0.00           C  
ATOM   2545  O   ALA B 108      17.934 -25.275  23.129  1.00  0.00           O  
ATOM   2546  CB  ALA B 108      16.994 -24.880  26.390  1.00  0.00           C  
ATOM   2547  N   PHE B 109      15.835 -25.897  23.647  1.00  0.00           N  
ATOM   2548  CA  PHE B 109      15.656 -26.816  22.524  1.00  0.00           C  
ATOM   2549  C   PHE B 109      15.841 -26.121  21.174  1.00  0.00           C  
ATOM   2550  O   PHE B 109      16.585 -26.642  20.347  1.00  0.00           O  
ATOM   2551  CB  PHE B 109      14.298 -27.496  22.654  1.00  0.00           C  
ATOM   2552  CG  PHE B 109      13.864 -28.397  21.514  1.00  0.00           C  
ATOM   2553  CD1 PHE B 109      14.369 -29.708  21.422  1.00  0.00           C  
ATOM   2554  CD2 PHE B 109      12.878 -27.963  20.606  1.00  0.00           C  
ATOM   2555  CE1 PHE B 109      13.890 -30.583  20.432  1.00  0.00           C  
ATOM   2556  CE2 PHE B 109      12.396 -28.838  19.618  1.00  0.00           C  
ATOM   2557  CZ  PHE B 109      12.900 -30.148  19.532  1.00  0.00           C  
ATOM   2558  N   PHE B 110      15.214 -24.957  20.946  1.00  0.00           N  
ATOM   2559  CA  PHE B 110      15.432 -24.163  19.732  1.00  0.00           C  
ATOM   2560  C   PHE B 110      16.918 -23.849  19.523  1.00  0.00           C  
ATOM   2561  O   PHE B 110      17.427 -24.034  18.416  1.00  0.00           O  
ATOM   2562  CB  PHE B 110      14.615 -22.863  19.763  1.00  0.00           C  
ATOM   2563  CG  PHE B 110      13.098 -22.961  19.721  1.00  0.00           C  
ATOM   2564  CD1 PHE B 110      12.423 -24.133  19.311  1.00  0.00           C  
ATOM   2565  CD2 PHE B 110      12.347 -21.818  20.061  1.00  0.00           C  
ATOM   2566  CE1 PHE B 110      11.020 -24.149  19.238  1.00  0.00           C  
ATOM   2567  CE2 PHE B 110      10.945 -21.837  19.985  1.00  0.00           C  
ATOM   2568  CZ  PHE B 110      10.282 -22.999  19.557  1.00  0.00           C  
ATOM   2569  N   GLY B 111      17.608 -23.384  20.575  1.00  0.00           N  
ATOM   2570  CA  GLY B 111      19.061 -23.231  20.590  1.00  0.00           C  
ATOM   2571  C   GLY B 111      19.758 -24.512  20.128  1.00  0.00           C  
ATOM   2572  O   GLY B 111      20.631 -24.454  19.261  1.00  0.00           O  
ATOM   2573  N   GLY B 112      19.345 -25.649  20.700  1.00  0.00           N  
ATOM   2574  CA  GLY B 112      19.694 -26.999  20.282  1.00  0.00           C  
ATOM   2575  C   GLY B 112      19.619 -27.162  18.769  1.00  0.00           C  
ATOM   2576  O   GLY B 112      20.666 -27.323  18.151  1.00  0.00           O  
ATOM   2577  N   LEU B 113      18.412 -27.091  18.186  1.00  0.00           N  
ATOM   2578  CA  LEU B 113      18.160 -27.259  16.744  1.00  0.00           C  
ATOM   2579  C   LEU B 113      19.076 -26.343  15.911  1.00  0.00           C  
ATOM   2580  O   LEU B 113      19.704 -26.760  14.928  1.00  0.00           O  
ATOM   2581  CB  LEU B 113      16.682 -26.963  16.391  1.00  0.00           C  
ATOM   2582  CG  LEU B 113      15.583 -27.692  17.193  1.00  0.00           C  
ATOM   2583  CD1 LEU B 113      14.204 -27.200  16.737  1.00  0.00           C  
ATOM   2584  CD2 LEU B 113      15.632 -29.214  17.082  1.00  0.00           C  
ATOM   2585  N   PHE B 114      19.118 -25.059  16.293  1.00  0.00           N  
ATOM   2586  CA  PHE B 114      19.898 -24.042  15.606  1.00  0.00           C  
ATOM   2587  C   PHE B 114      21.388 -24.391  15.600  1.00  0.00           C  
ATOM   2588  O   PHE B 114      22.008 -24.375  14.538  1.00  0.00           O  
ATOM   2589  CB  PHE B 114      19.643 -22.664  16.224  1.00  0.00           C  
ATOM   2590  CG  PHE B 114      20.531 -21.592  15.622  1.00  0.00           C  
ATOM   2591  CD1 PHE B 114      21.638 -21.109  16.345  1.00  0.00           C  
ATOM   2592  CD2 PHE B 114      20.298 -21.139  14.309  1.00  0.00           C  
ATOM   2593  CE1 PHE B 114      22.492 -20.155  15.771  1.00  0.00           C  
ATOM   2594  CE2 PHE B 114      21.168 -20.202  13.726  1.00  0.00           C  
ATOM   2595  CZ  PHE B 114      22.264 -19.708  14.459  1.00  0.00           C  
ATOM   2596  N   LEU B 115      21.979 -24.682  16.765  1.00  0.00           N  
ATOM   2597  CA  LEU B 115      23.373 -25.099  16.819  1.00  0.00           C  
ATOM   2598  C   LEU B 115      23.561 -26.412  16.063  1.00  0.00           C  
ATOM   2599  O   LEU B 115      24.451 -26.463  15.210  1.00  0.00           O  
ATOM   2600  CB  LEU B 115      23.901 -25.182  18.263  1.00  0.00           C  
ATOM   2601  CG  LEU B 115      24.387 -23.824  18.820  1.00  0.00           C  
ATOM   2602  CD1 LEU B 115      24.647 -23.928  20.328  1.00  0.00           C  
ATOM   2603  CD2 LEU B 115      25.696 -23.339  18.179  1.00  0.00           C  
ATOM   2604  N   SER B 116      22.766 -27.446  16.373  1.00  0.00           N  
ATOM   2605  CA  SER B 116      22.966 -28.831  15.949  1.00  0.00           C  
ATOM   2606  C   SER B 116      22.972 -29.003  14.433  1.00  0.00           C  
ATOM   2607  O   SER B 116      23.781 -29.798  13.936  1.00  0.00           O  
ATOM   2608  CB  SER B 116      21.950 -29.767  16.630  1.00  0.00           C  
ATOM   2609  OG  SER B 116      20.619 -29.567  16.200  1.00  0.00           O  
ATOM   2610  N   VAL B 117      22.096 -28.277  13.718  1.00  0.00           N  
ATOM   2611  CA  VAL B 117      22.041 -28.308  12.255  1.00  0.00           C  
ATOM   2612  C   VAL B 117      21.882 -26.920  11.637  1.00  0.00           C  
ATOM   2613  O   VAL B 117      22.492 -26.670  10.600  1.00  0.00           O  
ATOM   2614  CB  VAL B 117      20.934 -29.242  11.712  1.00  0.00           C  
ATOM   2615  CG1 VAL B 117      21.370 -29.769  10.334  1.00  0.00           C  
ATOM   2616  CG2 VAL B 117      20.604 -30.424  12.627  1.00  0.00           C  
ATOM   2617  N   GLY B 118      21.026 -26.069  12.220  1.00  0.00           N  
ATOM   2618  CA  GLY B 118      20.503 -24.864  11.581  1.00  0.00           C  
ATOM   2619  C   GLY B 118      21.558 -23.884  11.060  1.00  0.00           C  
ATOM   2620  O   GLY B 118      22.727 -23.936  11.439  1.00  0.00           O  
ATOM   2621  N   ASN B 119      21.137 -22.966  10.183  1.00  0.00           N  
ATOM   2622  CA  ASN B 119      22.007 -21.977   9.546  1.00  0.00           C  
ATOM   2623  C   ASN B 119      21.269 -20.650   9.370  1.00  0.00           C  
ATOM   2624  O   ASN B 119      20.062 -20.568   9.596  1.00  0.00           O  
ATOM   2625  CB  ASN B 119      22.509 -22.502   8.185  1.00  0.00           C  
ATOM   2626  CG  ASN B 119      23.798 -23.310   8.308  1.00  0.00           C  
ATOM   2627  OD1 ASN B 119      24.777 -22.840   8.896  1.00  0.00           O  
ATOM   2628  ND2 ASN B 119      23.816 -24.529   7.781  1.00  0.00           N  
ATOM   2629  N   LEU B 120      22.002 -19.613   8.950  1.00  0.00           N  
ATOM   2630  CA  LEU B 120      21.444 -18.364   8.453  1.00  0.00           C  
ATOM   2631  C   LEU B 120      22.320 -17.836   7.314  1.00  0.00           C  
ATOM   2632  O   LEU B 120      23.534 -18.053   7.334  1.00  0.00           O  
ATOM   2633  CB  LEU B 120      21.282 -17.313   9.567  1.00  0.00           C  
ATOM   2634  CG  LEU B 120      22.575 -16.938  10.328  1.00  0.00           C  
ATOM   2635  CD1 LEU B 120      22.562 -15.466  10.737  1.00  0.00           C  
ATOM   2636  CD2 LEU B 120      22.739 -17.767  11.606  1.00  0.00           C  
ATOM   2637  N   SER B 121      21.710 -17.154   6.336  1.00  0.00           N  
ATOM   2638  CA  SER B 121      22.446 -16.451   5.287  1.00  0.00           C  
ATOM   2639  C   SER B 121      23.198 -15.246   5.864  1.00  0.00           C  
ATOM   2640  O   SER B 121      22.884 -14.760   6.959  1.00  0.00           O  
ATOM   2641  CB  SER B 121      21.499 -16.036   4.152  1.00  0.00           C  
ATOM   2642  OG  SER B 121      20.437 -15.205   4.590  1.00  0.00           O  
ATOM   2643  N   LYS B 122      24.197 -14.733   5.135  1.00  0.00           N  
ATOM   2644  CA  LYS B 122      24.833 -13.479   5.536  1.00  0.00           C  
ATOM   2645  C   LYS B 122      23.876 -12.326   5.213  1.00  0.00           C  
ATOM   2646  O   LYS B 122      23.760 -11.925   4.057  1.00  0.00           O  
ATOM   2647  CB  LYS B 122      26.197 -13.328   4.850  1.00  0.00           C  
ATOM   2648  CG  LYS B 122      26.936 -12.095   5.393  1.00  0.00           C  
ATOM   2649  CD  LYS B 122      28.216 -11.825   4.596  1.00  0.00           C  
ATOM   2650  CE  LYS B 122      28.808 -10.479   5.024  1.00  0.00           C  
ATOM   2651  NZ  LYS B 122      29.993 -10.124   4.216  1.00  0.00           N  
ATOM   2652  N   PHE B 123      23.214 -11.752   6.227  1.00  0.00           N  
ATOM   2653  CA  PHE B 123      22.127 -10.776   6.056  1.00  0.00           C  
ATOM   2654  C   PHE B 123      22.518  -9.422   5.425  1.00  0.00           C  
ATOM   2655  O   PHE B 123      21.688  -8.509   5.385  1.00  0.00           O  
ATOM   2656  CB  PHE B 123      21.434 -10.526   7.406  1.00  0.00           C  
ATOM   2657  CG  PHE B 123      20.910 -11.735   8.158  1.00  0.00           C  
ATOM   2658  CD1 PHE B 123      20.264 -12.792   7.487  1.00  0.00           C  
ATOM   2659  CD2 PHE B 123      21.015 -11.768   9.562  1.00  0.00           C  
ATOM   2660  CE1 PHE B 123      19.745 -13.875   8.215  1.00  0.00           C  
ATOM   2661  CE2 PHE B 123      20.484 -12.845  10.289  1.00  0.00           C  
ATOM   2662  CZ  PHE B 123      19.852 -13.901   9.613  1.00  0.00           C  
ATOM   2663  N   SER B 124      23.733  -9.263   4.888  1.00  0.00           N  
ATOM   2664  CA  SER B 124      24.004  -8.261   3.864  1.00  0.00           C  
ATOM   2665  C   SER B 124      23.236  -8.583   2.571  1.00  0.00           C  
ATOM   2666  O   SER B 124      22.732  -7.665   1.927  1.00  0.00           O  
ATOM   2667  CB  SER B 124      25.517  -8.170   3.613  1.00  0.00           C  
ATOM   2668  OG  SER B 124      26.110  -9.442   3.414  1.00  0.00           O  
ATOM   2669  N   ALA B 125      23.174  -9.873   2.201  1.00  0.00           N  
ATOM   2670  CA  ALA B 125      22.775 -10.376   0.888  1.00  0.00           C  
ATOM   2671  C   ALA B 125      21.367  -9.953   0.452  1.00  0.00           C  
ATOM   2672  O   ALA B 125      21.185  -9.693  -0.735  1.00  0.00           O  
ATOM   2673  CB  ALA B 125      22.942 -11.899   0.876  1.00  0.00           C  
ATOM   2674  N   LYS B 126      20.417  -9.864   1.406  1.00  0.00           N  
ATOM   2675  CA  LYS B 126      19.037  -9.325   1.345  1.00  0.00           C  
ATOM   2676  C   LYS B 126      17.973 -10.408   1.548  1.00  0.00           C  
ATOM   2677  O   LYS B 126      16.808 -10.065   1.707  1.00  0.00           O  
ATOM   2678  CB  LYS B 126      18.688  -8.529   0.068  1.00  0.00           C  
ATOM   2679  CG  LYS B 126      19.493  -7.228  -0.116  1.00  0.00           C  
ATOM   2680  CD  LYS B 126      19.413  -6.776  -1.580  1.00  0.00           C  
ATOM   2681  CE  LYS B 126      20.331  -5.576  -1.826  1.00  0.00           C  
ATOM   2682  NZ  LYS B 126      20.355  -5.207  -3.255  1.00  0.00           N  
ATOM   2683  N   ASP B 127      18.345 -11.694   1.567  1.00  0.00           N  
ATOM   2684  CA  ASP B 127      17.427 -12.829   1.652  1.00  0.00           C  
ATOM   2685  C   ASP B 127      16.557 -12.732   2.908  1.00  0.00           C  
ATOM   2686  O   ASP B 127      15.346 -12.913   2.844  1.00  0.00           O  
ATOM   2687  CB  ASP B 127      18.187 -14.168   1.695  1.00  0.00           C  
ATOM   2688  CG  ASP B 127      19.297 -14.272   0.669  1.00  0.00           C  
ATOM   2689  OD1 ASP B 127      19.223 -15.174  -0.202  1.00  0.00           O  
ATOM   2690  OD2 ASP B 127      20.236 -13.471   0.760  1.00  0.00           O  
ATOM   2691  N   HIP B 128      17.216 -12.471   4.044  1.00  0.00           N  
ATOM   2692  CA  HIP B 128      16.717 -12.715   5.399  1.00  0.00           C  
ATOM   2693  C   HIP B 128      16.240 -14.163   5.530  1.00  0.00           C  
ATOM   2694  O   HIP B 128      15.063 -14.471   5.379  1.00  0.00           O  
ATOM   2695  CB  HIP B 128      15.658 -11.680   5.803  1.00  0.00           C  
ATOM   2696  CG  HIP B 128      16.102 -10.254   5.636  1.00  0.00           C  
ATOM   2697  ND1 HIP B 128      16.795  -9.518   6.563  1.00  0.00           N  
ATOM   2698  CD2 HIP B 128      15.870  -9.443   4.558  1.00  0.00           C  
ATOM   2699  CE1 HIP B 128      16.966  -8.290   6.052  1.00  0.00           C  
ATOM   2700  NE2 HIP B 128      16.439  -8.191   4.824  1.00  0.00           N  
ATOM   2701  N   HIE B 129      17.183 -15.078   5.777  1.00  0.00           N  
ATOM   2702  CA  HIE B 129      16.906 -16.504   5.824  1.00  0.00           C  
ATOM   2703  C   HIE B 129      17.644 -17.120   7.007  1.00  0.00           C  
ATOM   2704  O   HIE B 129      18.875 -17.103   7.031  1.00  0.00           O  
ATOM   2705  CB  HIE B 129      17.320 -17.137   4.491  1.00  0.00           C  
ATOM   2706  CG  HIE B 129      16.958 -18.592   4.404  1.00  0.00           C  
ATOM   2707  ND1 HIE B 129      15.668 -19.088   4.201  1.00  0.00           N  
ATOM   2708  CD2 HIE B 129      17.834 -19.635   4.500  1.00  0.00           C  
ATOM   2709  CE1 HIE B 129      15.806 -20.420   4.148  1.00  0.00           C  
ATOM   2710  NE2 HIE B 129      17.088 -20.775   4.332  1.00  0.00           N  
ATOM   2711  N   LEU B 130      16.895 -17.637   7.988  1.00  0.00           N  
ATOM   2712  CA  LEU B 130      17.396 -18.475   9.079  1.00  0.00           C  
ATOM   2713  C   LEU B 130      16.644 -19.799   8.996  1.00  0.00           C  
ATOM   2714  O   LEU B 130      15.431 -19.783   8.794  1.00  0.00           O  
ATOM   2715  CB  LEU B 130      17.212 -17.750  10.427  1.00  0.00           C  
ATOM   2716  CG  LEU B 130      17.686 -18.560  11.659  1.00  0.00           C  
ATOM   2717  CD1 LEU B 130      18.143 -17.611  12.776  1.00  0.00           C  
ATOM   2718  CD2 LEU B 130      16.594 -19.467  12.252  1.00  0.00           C  
ATOM   2719  N   GLU B 131      17.329 -20.936   9.128  1.00  0.00           N  
ATOM   2720  CA  GLU B 131      16.724 -22.248   8.928  1.00  0.00           C  
ATOM   2721  C   GLU B 131      17.196 -23.304   9.927  1.00  0.00           C  
ATOM   2722  O   GLU B 131      18.269 -23.186  10.519  1.00  0.00           O  
ATOM   2723  CB  GLU B 131      16.933 -22.710   7.481  1.00  0.00           C  
ATOM   2724  CG  GLU B 131      18.399 -22.912   7.064  1.00  0.00           C  
ATOM   2725  CD  GLU B 131      18.498 -23.714   5.762  1.00  0.00           C  
ATOM   2726  OE1 GLU B 131      17.863 -23.294   4.766  1.00  0.00           O  
ATOM   2727  OE2 GLU B 131      19.194 -24.749   5.779  1.00  0.00           O  
ATOM   2728  N   LEU B 132      16.368 -24.345  10.079  1.00  0.00           N  
ATOM   2729  CA  LEU B 132      16.550 -25.535  10.906  1.00  0.00           C  
ATOM   2730  C   LEU B 132      16.305 -26.755  10.003  1.00  0.00           C  
ATOM   2731  O   LEU B 132      15.426 -26.690   9.140  1.00  0.00           O  
ATOM   2732  CB  LEU B 132      15.529 -25.526  12.062  1.00  0.00           C  
ATOM   2733  CG  LEU B 132      15.518 -24.262  12.950  1.00  0.00           C  
ATOM   2734  CD1 LEU B 132      14.380 -24.360  13.975  1.00  0.00           C  
ATOM   2735  CD2 LEU B 132      16.849 -24.059  13.681  1.00  0.00           C  
ATOM   2736  N   ILE B 133      17.053 -27.851  10.192  1.00  0.00           N  
ATOM   2737  CA  ILE B 133      17.016 -29.054   9.348  1.00  0.00           C  
ATOM   2738  C   ILE B 133      16.812 -30.279  10.238  1.00  0.00           C  
ATOM   2739  O   ILE B 133      17.472 -30.405  11.266  1.00  0.00           O  
ATOM   2740  CB  ILE B 133      18.316 -29.159   8.512  1.00  0.00           C  
ATOM   2741  CG1 ILE B 133      18.230 -28.230   7.288  1.00  0.00           C  
ATOM   2742  CG2 ILE B 133      18.602 -30.606   8.050  1.00  0.00           C  
ATOM   2743  CD1 ILE B 133      19.578 -27.981   6.605  1.00  0.00           C  
ATOM   2744  N   PHE B 134      15.917 -31.183   9.826  1.00  0.00           N  
ATOM   2745  CA  PHE B 134      15.504 -32.363  10.586  1.00  0.00           C  
ATOM   2746  C   PHE B 134      14.839 -33.355   9.625  1.00  0.00           C  
ATOM   2747  O   PHE B 134      14.501 -33.017   8.487  1.00  0.00           O  
ATOM   2748  CB  PHE B 134      14.512 -31.948  11.693  1.00  0.00           C  
ATOM   2749  CG  PHE B 134      13.460 -31.008  11.155  1.00  0.00           C  
ATOM   2750  CD1 PHE B 134      12.385 -31.510  10.401  1.00  0.00           C  
ATOM   2751  CD2 PHE B 134      13.723 -29.628  11.180  1.00  0.00           C  
ATOM   2752  CE1 PHE B 134      11.641 -30.636   9.597  1.00  0.00           C  
ATOM   2753  CE2 PHE B 134      12.994 -28.769  10.354  1.00  0.00           C  
ATOM   2754  CZ  PHE B 134      11.961 -29.274   9.546  1.00  0.00           C  
ATOM   2755  N   ASN B 135      14.612 -34.579  10.113  1.00  0.00           N  
ATOM   2756  CA  ASN B 135      13.953 -35.640   9.353  1.00  0.00           C  
ATOM   2757  C   ASN B 135      12.477 -35.777   9.748  1.00  0.00           C  
ATOM   2758  O   ASN B 135      11.622 -35.951   8.885  1.00  0.00           O  
ATOM   2759  CB  ASN B 135      14.716 -36.965   9.529  1.00  0.00           C  
ATOM   2760  CG  ASN B 135      16.158 -36.883   9.024  1.00  0.00           C  
ATOM   2761  OD1 ASN B 135      16.469 -36.149   8.094  1.00  0.00           O  
ATOM   2762  ND2 ASN B 135      17.076 -37.612   9.645  1.00  0.00           N  
ATOM   2763  N   TYR B 136      12.180 -35.739  11.053  1.00  0.00           N  
ATOM   2764  CA  TYR B 136      10.858 -36.025  11.604  1.00  0.00           C  
ATOM   2765  C   TYR B 136       9.861 -34.886  11.346  1.00  0.00           C  
ATOM   2766  O   TYR B 136       9.979 -33.794  11.906  1.00  0.00           O  
ATOM   2767  CB  TYR B 136      10.963 -36.250  13.112  1.00  0.00           C  
ATOM   2768  CG  TYR B 136      11.555 -37.568  13.579  1.00  0.00           C  
ATOM   2769  CD1 TYR B 136      12.951 -37.764  13.620  1.00  0.00           C  
ATOM   2770  CD2 TYR B 136      10.696 -38.584  14.045  1.00  0.00           C  
ATOM   2771  CE1 TYR B 136      13.481 -38.967  14.122  1.00  0.00           C  
ATOM   2772  CE2 TYR B 136      11.218 -39.788  14.547  1.00  0.00           C  
ATOM   2773  CZ  TYR B 136      12.617 -39.986  14.584  1.00  0.00           C  
ATOM   2774  OH  TYR B 136      13.143 -41.140  15.081  1.00  0.00           O  
ATOM   2775  N   GLU B 137       8.822 -35.192  10.569  1.00  0.00           N  
ATOM   2776  CA  GLU B 137       7.713 -34.304  10.224  1.00  0.00           C  
ATOM   2777  C   GLU B 137       7.000 -33.767  11.474  1.00  0.00           C  
ATOM   2778  O   GLU B 137       6.821 -32.557  11.609  1.00  0.00           O  
ATOM   2779  CB  GLU B 137       6.743 -35.064   9.301  1.00  0.00           C  
ATOM   2780  CG  GLU B 137       7.429 -35.430   7.967  1.00  0.00           C  
ATOM   2781  CD  GLU B 137       6.579 -36.304   7.036  1.00  0.00           C  
ATOM   2782  OE1 GLU B 137       5.486 -36.712   7.411  1.00  0.00           O  
ATOM   2783  OE2 GLU B 137       7.109 -36.554   5.897  1.00  0.00           O  
ATOM   2784  N   HIP B 138       6.617 -34.649  12.409  1.00  0.00           N  
ATOM   2785  CA  HIP B 138       5.953 -34.262  13.657  1.00  0.00           C  
ATOM   2786  C   HIP B 138       6.748 -33.200  14.420  1.00  0.00           C  
ATOM   2787  O   HIP B 138       6.172 -32.217  14.883  1.00  0.00           O  
ATOM   2788  CB  HIP B 138       5.716 -35.484  14.553  1.00  0.00           C  
ATOM   2789  CG  HIP B 138       4.666 -36.430  14.032  1.00  0.00           C  
ATOM   2790  ND1 HIP B 138       3.328 -36.148  13.864  1.00  0.00           N  
ATOM   2791  CD2 HIP B 138       4.846 -37.745  13.692  1.00  0.00           C  
ATOM   2792  CE1 HIP B 138       2.725 -37.267  13.428  1.00  0.00           C  
ATOM   2793  NE2 HIP B 138       3.609 -38.270  13.308  1.00  0.00           N  
ATOM   2794  N   LYS B 139       8.065 -33.400  14.563  1.00  0.00           N  
ATOM   2795  CA  LYS B 139       8.940 -32.448  15.244  1.00  0.00           C  
ATOM   2796  C   LYS B 139       8.886 -31.095  14.543  1.00  0.00           C  
ATOM   2797  O   LYS B 139       8.784 -30.079  15.227  1.00  0.00           O  
ATOM   2798  CB  LYS B 139      10.385 -32.958  15.323  1.00  0.00           C  
ATOM   2799  CG  LYS B 139      10.493 -34.284  16.088  1.00  0.00           C  
ATOM   2800  CD  LYS B 139      11.958 -34.714  16.187  1.00  0.00           C  
ATOM   2801  CE  LYS B 139      12.051 -36.148  16.720  1.00  0.00           C  
ATOM   2802  NZ  LYS B 139      13.397 -36.728  16.538  1.00  0.00           N  
ATOM   2803  N   ALA B 140       8.950 -31.081  13.206  1.00  0.00           N  
ATOM   2804  CA  ALA B 140       8.826 -29.876  12.396  1.00  0.00           C  
ATOM   2805  C   ALA B 140       7.545 -29.115  12.734  1.00  0.00           C  
ATOM   2806  O   ALA B 140       7.595 -27.938  13.090  1.00  0.00           O  
ATOM   2807  CB  ALA B 140       8.839 -30.245  10.909  1.00  0.00           C  
ATOM   2808  N   LEU B 141       6.407 -29.809  12.609  1.00  0.00           N  
ATOM   2809  CA  LEU B 141       5.081 -29.260  12.858  1.00  0.00           C  
ATOM   2810  C   LEU B 141       5.029 -28.677  14.265  1.00  0.00           C  
ATOM   2811  O   LEU B 141       4.811 -27.479  14.411  1.00  0.00           O  
ATOM   2812  CB  LEU B 141       4.002 -30.335  12.635  1.00  0.00           C  
ATOM   2813  CG  LEU B 141       3.860 -30.780  11.164  1.00  0.00           C  
ATOM   2814  CD1 LEU B 141       2.960 -32.019  11.082  1.00  0.00           C  
ATOM   2815  CD2 LEU B 141       3.288 -29.671  10.270  1.00  0.00           C  
ATOM   2816  N   LEU B 142       5.308 -29.492  15.285  1.00  0.00           N  
ATOM   2817  CA  LEU B 142       5.271 -29.073  16.683  1.00  0.00           C  
ATOM   2818  C   LEU B 142       6.210 -27.892  16.956  1.00  0.00           C  
ATOM   2819  O   LEU B 142       5.848 -26.981  17.699  1.00  0.00           O  
ATOM   2820  CB  LEU B 142       5.597 -30.268  17.589  1.00  0.00           C  
ATOM   2821  CG  LEU B 142       4.503 -31.360  17.599  1.00  0.00           C  
ATOM   2822  CD1 LEU B 142       5.028 -32.633  18.276  1.00  0.00           C  
ATOM   2823  CD2 LEU B 142       3.223 -30.897  18.309  1.00  0.00           C  
ATOM   2824  N   THR B 143       7.411 -27.892  16.366  1.00  0.00           N  
ATOM   2825  CA  THR B 143       8.347 -26.774  16.442  1.00  0.00           C  
ATOM   2826  C   THR B 143       7.684 -25.504  15.889  1.00  0.00           C  
ATOM   2827  O   THR B 143       7.636 -24.506  16.605  1.00  0.00           O  
ATOM   2828  CB  THR B 143       9.672 -27.128  15.739  1.00  0.00           C  
ATOM   2829  OG1 THR B 143      10.208 -28.302  16.309  1.00  0.00           O  
ATOM   2830  CG2 THR B 143      10.748 -26.048  15.858  1.00  0.00           C  
ATOM   2831  N   HIP B 144       7.160 -25.529  14.654  1.00  0.00           N  
ATOM   2832  CA  HIP B 144       6.411 -24.411  14.074  1.00  0.00           C  
ATOM   2833  C   HIP B 144       5.266 -23.979  14.999  1.00  0.00           C  
ATOM   2834  O   HIP B 144       5.158 -22.797  15.322  1.00  0.00           O  
ATOM   2835  CB  HIP B 144       5.908 -24.761  12.664  1.00  0.00           C  
ATOM   2836  CG  HIP B 144       5.003 -23.703  12.075  1.00  0.00           C  
ATOM   2837  ND1 HIP B 144       5.394 -22.559  11.414  1.00  0.00           N  
ATOM   2838  CD2 HIP B 144       3.633 -23.672  12.151  1.00  0.00           C  
ATOM   2839  CE1 HIP B 144       4.289 -21.861  11.105  1.00  0.00           C  
ATOM   2840  NE2 HIP B 144       3.186 -22.502  11.524  1.00  0.00           N  
ATOM   2841  N   ASP B 145       4.437 -24.936  15.427  1.00  0.00           N  
ATOM   2842  CA  ASP B 145       3.273 -24.711  16.278  1.00  0.00           C  
ATOM   2843  C   ASP B 145       3.677 -23.950  17.541  1.00  0.00           C  
ATOM   2844  O   ASP B 145       3.012 -22.988  17.913  1.00  0.00           O  
ATOM   2845  CB  ASP B 145       2.575 -26.035  16.649  1.00  0.00           C  
ATOM   2846  CG  ASP B 145       1.990 -26.813  15.465  1.00  0.00           C  
ATOM   2847  OD1 ASP B 145       1.583 -26.161  14.476  1.00  0.00           O  
ATOM   2848  OD2 ASP B 145       1.935 -28.059  15.580  1.00  0.00           O  
ATOM   2849  N   LEU B 146       4.757 -24.363  18.214  1.00  0.00           N  
ATOM   2850  CA  LEU B 146       5.236 -23.684  19.417  1.00  0.00           C  
ATOM   2851  C   LEU B 146       5.969 -22.375  19.119  1.00  0.00           C  
ATOM   2852  O   LEU B 146       5.913 -21.469  19.946  1.00  0.00           O  
ATOM   2853  CB  LEU B 146       6.109 -24.616  20.271  1.00  0.00           C  
ATOM   2854  CG  LEU B 146       5.348 -25.413  21.349  1.00  0.00           C  
ATOM   2855  CD1 LEU B 146       4.786 -24.511  22.457  1.00  0.00           C  
ATOM   2856  CD2 LEU B 146       4.217 -26.284  20.782  1.00  0.00           C  
ATOM   2857  N   LEU B 147       6.657 -22.230  17.978  1.00  0.00           N  
ATOM   2858  CA  LEU B 147       7.328 -20.977  17.608  1.00  0.00           C  
ATOM   2859  C   LEU B 147       6.364 -19.780  17.645  1.00  0.00           C  
ATOM   2860  O   LEU B 147       6.782 -18.677  18.015  1.00  0.00           O  
ATOM   2861  CB  LEU B 147       8.048 -21.117  16.248  1.00  0.00           C  
ATOM   2862  CG  LEU B 147       9.406 -21.840  16.363  1.00  0.00           C  
ATOM   2863  CD1 LEU B 147       9.863 -22.408  15.016  1.00  0.00           C  
ATOM   2864  CD2 LEU B 147      10.503 -20.910  16.902  1.00  0.00           C  
ATOM   2865  N   VAL B 148       5.074 -19.987  17.337  1.00  0.00           N  
ATOM   2866  CA  VAL B 148       4.047 -18.946  17.438  1.00  0.00           C  
ATOM   2867  C   VAL B 148       3.884 -18.384  18.863  1.00  0.00           C  
ATOM   2868  O   VAL B 148       3.352 -17.284  18.992  1.00  0.00           O  
ATOM   2869  CB  VAL B 148       2.689 -19.364  16.822  1.00  0.00           C  
ATOM   2870  CG1 VAL B 148       2.849 -20.234  15.565  1.00  0.00           C  
ATOM   2871  CG2 VAL B 148       1.733 -20.034  17.823  1.00  0.00           C  
ATOM   2872  N   GLN B 149       4.347 -19.071  19.922  1.00  0.00           N  
ATOM   2873  CA  GLN B 149       4.382 -18.522  21.284  1.00  0.00           C  
ATOM   2874  C   GLN B 149       5.119 -17.181  21.311  1.00  0.00           C  
ATOM   2875  O   GLN B 149       4.692 -16.254  21.995  1.00  0.00           O  
ATOM   2876  CB  GLN B 149       5.058 -19.492  22.271  1.00  0.00           C  
ATOM   2877  CG  GLN B 149       4.252 -20.768  22.562  1.00  0.00           C  
ATOM   2878  CD  GLN B 149       2.955 -20.485  23.317  1.00  0.00           C  
ATOM   2879  OE1 GLN B 149       2.958 -19.884  24.384  1.00  0.00           O  
ATOM   2880  NE2 GLN B 149       1.817 -20.911  22.784  1.00  0.00           N  
ATOM   2881  N   ASN B 150       6.220 -17.070  20.557  1.00  0.00           N  
ATOM   2882  CA  ASN B 150       6.982 -15.828  20.438  1.00  0.00           C  
ATOM   2883  C   ASN B 150       6.376 -14.872  19.396  1.00  0.00           C  
ATOM   2884  O   ASN B 150       6.960 -13.826  19.124  1.00  0.00           O  
ATOM   2885  CB  ASN B 150       8.428 -16.156  20.052  1.00  0.00           C  
ATOM   2886  CG  ASN B 150       9.176 -16.997  21.080  1.00  0.00           C  
ATOM   2887  OD1 ASN B 150       9.054 -16.804  22.284  1.00  0.00           O  
ATOM   2888  ND2 ASN B 150       9.977 -17.950  20.622  1.00  0.00           N  
ATOM   2889  N   GLY B 151       5.242 -15.230  18.780  1.00  0.00           N  
ATOM   2890  CA  GLY B 151       4.619 -14.506  17.680  1.00  0.00           C  
ATOM   2891  C   GLY B 151       5.020 -15.042  16.301  1.00  0.00           C  
ATOM   2892  O   GLY B 151       4.461 -14.592  15.302  1.00  0.00           O  
ATOM   2893  N   PHE B 152       5.971 -15.983  16.220  1.00  0.00           N  
ATOM   2894  CA  PHE B 152       6.654 -16.320  14.971  1.00  0.00           C  
ATOM   2895  C   PHE B 152       5.835 -17.272  14.076  1.00  0.00           C  
ATOM   2896  O   PHE B 152       6.314 -18.325  13.650  1.00  0.00           O  
ATOM   2897  CB  PHE B 152       8.046 -16.904  15.269  1.00  0.00           C  
ATOM   2898  CG  PHE B 152       8.973 -16.180  16.227  1.00  0.00           C  
ATOM   2899  CD1 PHE B 152       8.915 -14.784  16.409  1.00  0.00           C  
ATOM   2900  CD2 PHE B 152       9.961 -16.925  16.901  1.00  0.00           C  
ATOM   2901  CE1 PHE B 152       9.838 -14.145  17.250  1.00  0.00           C  
ATOM   2902  CE2 PHE B 152      10.896 -16.285  17.729  1.00  0.00           C  
ATOM   2903  CZ  PHE B 152      10.833 -14.895  17.901  1.00  0.00           C  
ATOM   2904  N   SER B 153       4.620 -16.868  13.692  1.00  0.00           N  
ATOM   2905  CA  SER B 153       3.826 -17.519  12.647  1.00  0.00           C  
ATOM   2906  C   SER B 153       4.544 -17.524  11.286  1.00  0.00           C  
ATOM   2907  O   SER B 153       4.236 -18.338  10.416  1.00  0.00           O  
ATOM   2908  CB  SER B 153       2.472 -16.809  12.554  1.00  0.00           C  
ATOM   2909  OG  SER B 153       2.658 -15.411  12.411  1.00  0.00           O  
ATOM   2910  N   ASN B 154       5.492 -16.600  11.102  1.00  0.00           N  
ATOM   2911  CA  ASN B 154       6.213 -16.346   9.859  1.00  0.00           C  
ATOM   2912  C   ASN B 154       7.256 -17.415   9.487  1.00  0.00           C  
ATOM   2913  O   ASN B 154       7.871 -17.294   8.429  1.00  0.00           O  
ATOM   2914  CB  ASN B 154       6.828 -14.936   9.943  1.00  0.00           C  
ATOM   2915  CG  ASN B 154       5.740 -13.885   9.720  1.00  0.00           C  
ATOM   2916  OD1 ASN B 154       5.092 -13.894   8.680  1.00  0.00           O  
ATOM   2917  ND2 ASN B 154       5.480 -13.001  10.672  1.00  0.00           N  
ATOM   2918  N   PHE B 155       7.456 -18.454  10.308  1.00  0.00           N  
ATOM   2919  CA  PHE B 155       8.216 -19.639   9.904  1.00  0.00           C  
ATOM   2920  C   PHE B 155       7.435 -20.470   8.868  1.00  0.00           C  
ATOM   2921  O   PHE B 155       6.214 -20.587   8.969  1.00  0.00           O  
ATOM   2922  CB  PHE B 155       8.526 -20.515  11.123  1.00  0.00           C  
ATOM   2923  CG  PHE B 155       9.765 -20.142  11.919  1.00  0.00           C  
ATOM   2924  CD1 PHE B 155      11.021 -20.692  11.599  1.00  0.00           C  
ATOM   2925  CD2 PHE B 155       9.655 -19.302  13.038  1.00  0.00           C  
ATOM   2926  CE1 PHE B 155      12.129 -20.497  12.441  1.00  0.00           C  
ATOM   2927  CE2 PHE B 155      10.784 -19.030  13.831  1.00  0.00           C  
ATOM   2928  CZ  PHE B 155      12.014 -19.655  13.556  1.00  0.00           C  
ATOM   2929  N   LYS B 156       8.134 -21.096   7.910  1.00  0.00           N  
ATOM   2930  CA  LYS B 156       7.583 -21.995   6.882  1.00  0.00           C  
ATOM   2931  C   LYS B 156       8.445 -23.267   6.746  1.00  0.00           C  
ATOM   2932  O   LYS B 156       9.378 -23.456   7.526  1.00  0.00           O  
ATOM   2933  CB  LYS B 156       7.454 -21.224   5.550  1.00  0.00           C  
ATOM   2934  CG  LYS B 156       6.454 -20.057   5.558  1.00  0.00           C  
ATOM   2935  CD  LYS B 156       5.011 -20.492   5.849  1.00  0.00           C  
ATOM   2936  CE  LYS B 156       4.105 -19.260   5.879  1.00  0.00           C  
ATOM   2937  NZ  LYS B 156       2.761 -19.595   6.390  1.00  0.00           N  
ATOM   2938  N   LEU B 157       8.112 -24.160   5.799  1.00  0.00           N  
ATOM   2939  CA  LEU B 157       8.688 -25.502   5.639  1.00  0.00           C  
ATOM   2940  C   LEU B 157       9.117 -25.732   4.181  1.00  0.00           C  
ATOM   2941  O   LEU B 157       8.422 -25.262   3.283  1.00  0.00           O  
ATOM   2942  CB  LEU B 157       7.642 -26.573   6.021  1.00  0.00           C  
ATOM   2943  CG  LEU B 157       7.259 -26.650   7.514  1.00  0.00           C  
ATOM   2944  CD1 LEU B 157       6.021 -27.538   7.697  1.00  0.00           C  
ATOM   2945  CD2 LEU B 157       8.395 -27.228   8.364  1.00  0.00           C  
ATOM   2946  N   ILE B 158      10.212 -26.474   3.938  1.00  0.00           N  
ATOM   2947  CA  ILE B 158      10.629 -26.938   2.600  1.00  0.00           C  
ATOM   2948  C   ILE B 158      10.975 -28.431   2.678  1.00  0.00           C  
ATOM   2949  O   ILE B 158      11.770 -28.849   3.521  1.00  0.00           O  
ATOM   2950  CB  ILE B 158      11.824 -26.133   2.013  1.00  0.00           C  
ATOM   2951  CG1 ILE B 158      11.490 -24.640   1.870  1.00  0.00           C  
ATOM   2952  CG2 ILE B 158      12.269 -26.686   0.644  1.00  0.00           C  
ATOM   2953  CD1 ILE B 158      12.678 -23.723   1.553  1.00  0.00           C  
ATOM   2954  N   THR B 159      10.407 -29.227   1.772  1.00  0.00           N  
ATOM   2955  CA  THR B 159      10.825 -30.597   1.485  1.00  0.00           C  
ATOM   2956  C   THR B 159      12.135 -30.570   0.687  1.00  0.00           C  
ATOM   2957  O   THR B 159      12.175 -29.985  -0.395  1.00  0.00           O  
ATOM   2958  CB  THR B 159       9.713 -31.287   0.671  1.00  0.00           C  
ATOM   2959  OG1 THR B 159       8.466 -31.108   1.312  1.00  0.00           O  
ATOM   2960  CG2 THR B 159       9.965 -32.786   0.481  1.00  0.00           C  
ATOM   2961  N   ARG B 160      13.203 -31.225   1.170  1.00  0.00           N  
ATOM   2962  CA  ARG B 160      14.439 -31.412   0.397  1.00  0.00           C  
ATOM   2963  C   ARG B 160      14.727 -32.910   0.190  1.00  0.00           C  
ATOM   2964  O   ARG B 160      15.885 -33.300   0.062  1.00  0.00           O  
ATOM   2965  CB  ARG B 160      15.612 -30.688   1.090  1.00  0.00           C  
ATOM   2966  CG  ARG B 160      15.519 -29.157   1.224  1.00  0.00           C  
ATOM   2967  CD  ARG B 160      15.675 -28.359  -0.085  1.00  0.00           C  
ATOM   2968  NE  ARG B 160      16.012 -26.937   0.176  1.00  0.00           N  
ATOM   2969  CZ  ARG B 160      16.372 -26.008  -0.732  1.00  0.00           C  
ATOM   2970  NH1 ARG B 160      16.719 -24.773  -0.358  1.00  0.00           N  
ATOM   2971  NH2 ARG B 160      16.379 -26.299  -2.031  1.00  0.00           N  
ATOM   2972  N   LYS B 161      13.673 -33.744   0.120  1.00  0.00           N  
ATOM   2973  CA  LYS B 161      13.692 -35.211  -0.001  1.00  0.00           C  
ATOM   2974  C   LYS B 161      14.430 -35.901   1.150  1.00  0.00           C  
ATOM   2975  O   LYS B 161      13.791 -36.554   1.967  1.00  0.00           O  
ATOM   2976  CB  LYS B 161      14.216 -35.683  -1.371  1.00  0.00           C  
ATOM   2977  CG  LYS B 161      13.311 -35.278  -2.543  1.00  0.00           C  
ATOM   2978  CD  LYS B 161      13.881 -35.830  -3.856  1.00  0.00           C  
ATOM   2979  CE  LYS B 161      12.972 -35.463  -5.033  1.00  0.00           C  
ATOM   2980  NZ  LYS B 161      13.510 -35.964  -6.317  1.00  0.00           N  
ATOM   2981  N   ASN B 162      15.756 -35.764   1.197  1.00  0.00           N  
ATOM   2982  CA  ASN B 162      16.641 -36.360   2.196  1.00  0.00           C  
ATOM   2983  C   ASN B 162      16.219 -35.950   3.605  1.00  0.00           C  
ATOM   2984  O   ASN B 162      16.287 -36.751   4.534  1.00  0.00           O  
ATOM   2985  CB  ASN B 162      18.096 -35.918   1.948  1.00  0.00           C  
ATOM   2986  CG  ASN B 162      18.681 -36.423   0.633  1.00  0.00           C  
ATOM   2987  OD1 ASN B 162      18.096 -37.259  -0.045  1.00  0.00           O  
ATOM   2988  ND2 ASN B 162      19.835 -35.902   0.248  1.00  0.00           N  
ATOM   2989  N   LYS B 163      15.830 -34.681   3.753  1.00  0.00           N  
ATOM   2990  CA  LYS B 163      15.392 -34.065   4.994  1.00  0.00           C  
ATOM   2991  C   LYS B 163      14.305 -33.035   4.683  1.00  0.00           C  
ATOM   2992  O   LYS B 163      13.976 -32.791   3.512  1.00  0.00           O  
ATOM   2993  CB  LYS B 163      16.607 -33.427   5.694  1.00  0.00           C  
ATOM   2994  CG  LYS B 163      17.239 -32.281   4.880  1.00  0.00           C  
ATOM   2995  CD  LYS B 163      18.702 -32.566   4.545  1.00  0.00           C  
ATOM   2996  CE  LYS B 163      19.284 -31.367   3.799  1.00  0.00           C  
ATOM   2997  NZ  LYS B 163      20.635 -31.667   3.306  1.00  0.00           N  
ATOM   2998  N   TYR B 164      13.814 -32.382   5.732  1.00  0.00           N  
ATOM   2999  CA  TYR B 164      12.971 -31.206   5.646  1.00  0.00           C  
ATOM   3000  C   TYR B 164      13.709 -30.020   6.274  1.00  0.00           C  
ATOM   3001  O   TYR B 164      14.587 -30.199   7.126  1.00  0.00           O  
ATOM   3002  CB  TYR B 164      11.659 -31.492   6.375  1.00  0.00           C  
ATOM   3003  CG  TYR B 164      10.727 -32.480   5.703  1.00  0.00           C  
ATOM   3004  CD1 TYR B 164       9.841 -32.043   4.703  1.00  0.00           C  
ATOM   3005  CD2 TYR B 164      10.680 -33.817   6.139  1.00  0.00           C  
ATOM   3006  CE1 TYR B 164       8.903 -32.933   4.151  1.00  0.00           C  
ATOM   3007  CE2 TYR B 164       9.730 -34.706   5.604  1.00  0.00           C  
ATOM   3008  CZ  TYR B 164       8.822 -34.259   4.618  1.00  0.00           C  
ATOM   3009  OH  TYR B 164       7.828 -35.070   4.160  1.00  0.00           O  
ATOM   3010  N   ILE B 165      13.343 -28.813   5.837  1.00  0.00           N  
ATOM   3011  CA  ILE B 165      13.789 -27.540   6.395  1.00  0.00           C  
ATOM   3012  C   ILE B 165      12.569 -26.865   7.030  1.00  0.00           C  
ATOM   3013  O   ILE B 165      11.478 -26.921   6.462  1.00  0.00           O  
ATOM   3014  CB  ILE B 165      14.419 -26.631   5.309  1.00  0.00           C  
ATOM   3015  CG1 ILE B 165      15.507 -27.361   4.491  1.00  0.00           C  
ATOM   3016  CG2 ILE B 165      15.001 -25.367   5.959  1.00  0.00           C  
ATOM   3017  CD1 ILE B 165      16.291 -26.471   3.517  1.00  0.00           C  
ATOM   3018  N   LEU B 166      12.768 -26.209   8.178  1.00  0.00           N  
ATOM   3019  CA  LEU B 166      11.843 -25.259   8.794  1.00  0.00           C  
ATOM   3020  C   LEU B 166      12.598 -23.928   8.804  1.00  0.00           C  
ATOM   3021  O   LEU B 166      13.694 -23.860   9.360  1.00  0.00           O  
ATOM   3022  CB  LEU B 166      11.445 -25.781  10.190  1.00  0.00           C  
ATOM   3023  CG  LEU B 166      10.222 -25.182  10.898  1.00  0.00           C  
ATOM   3024  CD1 LEU B 166      10.043 -25.885  12.247  1.00  0.00           C  
ATOM   3025  CD2 LEU B 166      10.362 -23.695  11.145  1.00  0.00           C  
ATOM   3026  N   TYR B 167      12.078 -22.908   8.112  1.00  0.00           N  
ATOM   3027  CA  TYR B 167      12.818 -21.691   7.777  1.00  0.00           C  
ATOM   3028  C   TYR B 167      12.042 -20.430   8.141  1.00  0.00           C  
ATOM   3029  O   TYR B 167      10.816 -20.454   8.215  1.00  0.00           O  
ATOM   3030  CB  TYR B 167      13.227 -21.685   6.298  1.00  0.00           C  
ATOM   3031  CG  TYR B 167      12.125 -21.408   5.286  1.00  0.00           C  
ATOM   3032  CD1 TYR B 167      12.011 -20.127   4.708  1.00  0.00           C  
ATOM   3033  CD2 TYR B 167      11.243 -22.432   4.881  1.00  0.00           C  
ATOM   3034  CE1 TYR B 167      11.060 -19.883   3.700  1.00  0.00           C  
ATOM   3035  CE2 TYR B 167      10.293 -22.189   3.869  1.00  0.00           C  
ATOM   3036  CZ  TYR B 167      10.231 -20.931   3.239  1.00  0.00           C  
ATOM   3037  OH  TYR B 167       9.389 -20.698   2.195  1.00  0.00           O  
ATOM   3038  N   LEU B 168      12.771 -19.334   8.372  1.00  0.00           N  
ATOM   3039  CA  LEU B 168      12.265 -18.046   8.817  1.00  0.00           C  
ATOM   3040  C   LEU B 168      12.792 -16.937   7.922  1.00  0.00           C  
ATOM   3041  O   LEU B 168      14.002 -16.803   7.719  1.00  0.00           O  
ATOM   3042  CB  LEU B 168      12.696 -17.776  10.261  1.00  0.00           C  
ATOM   3043  CG  LEU B 168      12.161 -16.461  10.854  1.00  0.00           C  
ATOM   3044  CD1 LEU B 168      10.624 -16.389  10.838  1.00  0.00           C  
ATOM   3045  CD2 LEU B 168      12.683 -16.336  12.288  1.00  0.00           C  
ATOM   3046  N   LYS B 169      11.837 -16.137   7.449  1.00  0.00           N  
ATOM   3047  CA  LYS B 169      12.002 -14.925   6.664  1.00  0.00           C  
ATOM   3048  C   LYS B 169      12.332 -13.690   7.515  1.00  0.00           C  
ATOM   3049  O   LYS B 169      13.344 -13.028   7.322  1.00  0.00           O  
ATOM   3050  CB  LYS B 169      10.709 -14.744   5.851  1.00  0.00           C  
ATOM   3051  CG  LYS B 169       9.406 -14.632   6.684  1.00  0.00           C  
ATOM   3052  CD  LYS B 169       8.225 -15.100   5.858  1.00  0.00           C  
ATOM   3053  CE  LYS B 169       6.837 -14.743   6.368  1.00  0.00           C  
ATOM   3054  NZ  LYS B 169       5.847 -15.023   5.315  1.00  0.00           N  
ATOM   3055  N   LYS B 170      11.433 -13.317   8.424  1.00  0.00           N  
ATOM   3056  CA  LYS B 170      11.249 -11.910   8.757  1.00  0.00           C  
ATOM   3057  C   LYS B 170      12.303 -11.425   9.739  1.00  0.00           C  
ATOM   3058  O   LYS B 170      12.421 -11.947  10.845  1.00  0.00           O  
ATOM   3059  CB  LYS B 170       9.796 -11.728   9.201  1.00  0.00           C  
ATOM   3060  CG  LYS B 170       9.411 -10.335   9.718  1.00  0.00           C  
ATOM   3061  CD  LYS B 170       7.922 -10.365  10.099  1.00  0.00           C  
ATOM   3062  CE  LYS B 170       7.582  -9.344  11.189  1.00  0.00           C  
ATOM   3063  NZ  LYS B 170       6.389  -9.753  11.960  1.00  0.00           N  
ATOM   3064  N   THR B 171      13.040 -10.391   9.320  1.00  0.00           N  
ATOM   3065  CA  THR B 171      14.175  -9.789  10.016  1.00  0.00           C  
ATOM   3066  C   THR B 171      13.916  -9.591  11.522  1.00  0.00           C  
ATOM   3067  O   THR B 171      14.717 -10.043  12.339  1.00  0.00           O  
ATOM   3068  CB  THR B 171      14.612  -8.534   9.226  1.00  0.00           C  
ATOM   3069  OG1 THR B 171      15.848  -8.043   9.690  1.00  0.00           O  
ATOM   3070  CG2 THR B 171      13.600  -7.382   9.212  1.00  0.00           C  
ATOM   3071  N   GLN B 172      12.776  -8.987  11.886  1.00  0.00           N  
ATOM   3072  CA  GLN B 172      12.318  -8.815  13.266  1.00  0.00           C  
ATOM   3073  C   GLN B 172      12.318 -10.149  14.023  1.00  0.00           C  
ATOM   3074  O   GLN B 172      12.993 -10.289  15.043  1.00  0.00           O  
ATOM   3075  CB  GLN B 172      10.915  -8.179  13.228  1.00  0.00           C  
ATOM   3076  CG  GLN B 172      10.257  -7.988  14.604  1.00  0.00           C  
ATOM   3077  CD  GLN B 172      11.048  -7.038  15.500  1.00  0.00           C  
ATOM   3078  OE1 GLN B 172      11.286  -5.892  15.135  1.00  0.00           O  
ATOM   3079  NE2 GLN B 172      11.468  -7.488  16.672  1.00  0.00           N  
ATOM   3080  N   GLU B 173      11.563 -11.124  13.509  1.00  0.00           N  
ATOM   3081  CA  GLU B 173      11.390 -12.438  14.117  1.00  0.00           C  
ATOM   3082  C   GLU B 173      12.758 -13.117  14.265  1.00  0.00           C  
ATOM   3083  O   GLU B 173      13.008 -13.765  15.276  1.00  0.00           O  
ATOM   3084  CB  GLU B 173      10.461 -13.330  13.272  1.00  0.00           C  
ATOM   3085  CG  GLU B 173       9.241 -12.696  12.588  1.00  0.00           C  
ATOM   3086  CD  GLU B 173       8.032 -12.332  13.442  1.00  0.00           C  
ATOM   3087  OE1 GLU B 173       8.192 -12.037  14.634  1.00  0.00           O  
ATOM   3088  OE2 GLU B 173       6.935 -12.251  12.819  1.00  0.00           O  
ATOM   3089  N   ILE B 174      13.638 -12.994  13.255  1.00  0.00           N  
ATOM   3090  CA  ILE B 174      15.000 -13.531  13.295  1.00  0.00           C  
ATOM   3091  C   ILE B 174      15.762 -12.907  14.473  1.00  0.00           C  
ATOM   3092  O   ILE B 174      16.337 -13.653  15.265  1.00  0.00           O  
ATOM   3093  CB  ILE B 174      15.735 -13.354  11.942  1.00  0.00           C  
ATOM   3094  CG1 ILE B 174      15.068 -14.177  10.815  1.00  0.00           C  
ATOM   3095  CG2 ILE B 174      17.211 -13.781  12.059  1.00  0.00           C  
ATOM   3096  CD1 ILE B 174      15.643 -13.941   9.411  1.00  0.00           C  
ATOM   3097  N   ILE B 175      15.800 -11.570  14.581  1.00  0.00           N  
ATOM   3098  CA  ILE B 175      16.449 -10.867  15.696  1.00  0.00           C  
ATOM   3099  C   ILE B 175      15.923 -11.434  17.021  1.00  0.00           C  
ATOM   3100  O   ILE B 175      16.719 -11.833  17.873  1.00  0.00           O  
ATOM   3101  CB  ILE B 175      16.263  -9.330  15.574  1.00  0.00           C  
ATOM   3102  CG1 ILE B 175      17.048  -8.784  14.361  1.00  0.00           C  
ATOM   3103  CG2 ILE B 175      16.727  -8.594  16.847  1.00  0.00           C  
ATOM   3104  CD1 ILE B 175      16.605  -7.384  13.916  1.00  0.00           C  
ATOM   3105  N   ASP B 176      14.596 -11.483  17.181  1.00  0.00           N  
ATOM   3106  CA  ASP B 176      13.948 -11.969  18.395  1.00  0.00           C  
ATOM   3107  C   ASP B 176      14.332 -13.430  18.681  1.00  0.00           C  
ATOM   3108  O   ASP B 176      14.719 -13.755  19.802  1.00  0.00           O  
ATOM   3109  CB  ASP B 176      12.424 -11.792  18.298  1.00  0.00           C  
ATOM   3110  CG  ASP B 176      11.971 -10.331  18.274  1.00  0.00           C  
ATOM   3111  OD1 ASP B 176      11.044 -10.020  17.489  1.00  0.00           O  
ATOM   3112  OD2 ASP B 176      12.536  -9.520  19.036  1.00  0.00           O  
ATOM   3113  N   PHE B 177      14.237 -14.322  17.686  1.00  0.00           N  
ATOM   3114  CA  PHE B 177      14.637 -15.727  17.787  1.00  0.00           C  
ATOM   3115  C   PHE B 177      16.085 -15.848  18.269  1.00  0.00           C  
ATOM   3116  O   PHE B 177      16.354 -16.558  19.239  1.00  0.00           O  
ATOM   3117  CB  PHE B 177      14.428 -16.438  16.437  1.00  0.00           C  
ATOM   3118  CG  PHE B 177      14.883 -17.889  16.416  1.00  0.00           C  
ATOM   3119  CD1 PHE B 177      14.000 -18.919  16.798  1.00  0.00           C  
ATOM   3120  CD2 PHE B 177      16.198 -18.213  16.025  1.00  0.00           C  
ATOM   3121  CE1 PHE B 177      14.430 -20.258  16.791  1.00  0.00           C  
ATOM   3122  CE2 PHE B 177      16.631 -19.551  16.029  1.00  0.00           C  
ATOM   3123  CZ  PHE B 177      15.746 -20.575  16.412  1.00  0.00           C  
ATOM   3124  N   LEU B 178      17.010 -15.159  17.586  1.00  0.00           N  
ATOM   3125  CA  LEU B 178      18.424 -15.137  17.937  1.00  0.00           C  
ATOM   3126  C   LEU B 178      18.616 -14.670  19.384  1.00  0.00           C  
ATOM   3127  O   LEU B 178      19.335 -15.328  20.138  1.00  0.00           O  
ATOM   3128  CB  LEU B 178      19.218 -14.294  16.922  1.00  0.00           C  
ATOM   3129  CG  LEU B 178      19.375 -14.953  15.533  1.00  0.00           C  
ATOM   3130  CD1 LEU B 178      20.163 -14.013  14.610  1.00  0.00           C  
ATOM   3131  CD2 LEU B 178      20.084 -16.313  15.609  1.00  0.00           C  
ATOM   3132  N   ALA B 179      17.957 -13.575  19.788  1.00  0.00           N  
ATOM   3133  CA  ALA B 179      17.949 -13.120  21.174  1.00  0.00           C  
ATOM   3134  C   ALA B 179      17.505 -14.245  22.122  1.00  0.00           C  
ATOM   3135  O   ALA B 179      18.242 -14.585  23.047  1.00  0.00           O  
ATOM   3136  CB  ALA B 179      17.072 -11.871  21.323  1.00  0.00           C  
ATOM   3137  N   TYR B 180      16.327 -14.843  21.885  1.00  0.00           N  
ATOM   3138  CA  TYR B 180      15.766 -15.897  22.733  1.00  0.00           C  
ATOM   3139  C   TYR B 180      16.725 -17.074  22.954  1.00  0.00           C  
ATOM   3140  O   TYR B 180      16.741 -17.616  24.062  1.00  0.00           O  
ATOM   3141  CB  TYR B 180      14.417 -16.402  22.192  1.00  0.00           C  
ATOM   3142  CG  TYR B 180      13.218 -15.509  22.473  1.00  0.00           C  
ATOM   3143  CD1 TYR B 180      12.862 -15.197  23.800  1.00  0.00           C  
ATOM   3144  CD2 TYR B 180      12.425 -15.032  21.412  1.00  0.00           C  
ATOM   3145  CE1 TYR B 180      11.723 -14.415  24.064  1.00  0.00           C  
ATOM   3146  CE2 TYR B 180      11.296 -14.233  21.665  1.00  0.00           C  
ATOM   3147  CZ  TYR B 180      10.934 -13.929  22.997  1.00  0.00           C  
ATOM   3148  OH  TYR B 180       9.837 -13.166  23.264  1.00  0.00           O  
ATOM   3149  N   ILE B 181      17.489 -17.499  21.937  1.00  0.00           N  
ATOM   3150  CA  ILE B 181      18.443 -18.609  22.078  1.00  0.00           C  
ATOM   3151  C   ILE B 181      19.797 -18.195  22.700  1.00  0.00           C  
ATOM   3152  O   ILE B 181      20.611 -19.085  22.967  1.00  0.00           O  
ATOM   3153  CB  ILE B 181      18.620 -19.383  20.752  1.00  0.00           C  
ATOM   3154  CG1 ILE B 181      19.300 -18.541  19.656  1.00  0.00           C  
ATOM   3155  CG2 ILE B 181      17.267 -19.949  20.274  1.00  0.00           C  
ATOM   3156  CD1 ILE B 181      19.784 -19.374  18.467  1.00  0.00           C  
ATOM   3157  N   ASN B 182      20.018 -16.888  22.934  1.00  0.00           N  
ATOM   3158  CA  ASN B 182      21.111 -16.242  23.693  1.00  0.00           C  
ATOM   3159  C   ASN B 182      22.176 -15.611  22.775  1.00  0.00           C  
ATOM   3160  O   ASN B 182      23.345 -15.527  23.150  1.00  0.00           O  
ATOM   3161  CB  ASN B 182      21.745 -17.164  24.760  1.00  0.00           C  
ATOM   3162  CG  ASN B 182      22.538 -16.400  25.818  1.00  0.00           C  
ATOM   3163  OD1 ASN B 182      22.050 -15.430  26.385  1.00  0.00           O  
ATOM   3164  ND2 ASN B 182      23.743 -16.850  26.148  1.00  0.00           N  
ATOM   3165  N   ALA B 183      21.806 -15.149  21.573  1.00  0.00           N  
ATOM   3166  CA  ALA B 183      22.674 -14.244  20.811  1.00  0.00           C  
ATOM   3167  C   ALA B 183      22.560 -12.812  21.352  1.00  0.00           C  
ATOM   3168  O   ALA B 183      21.570 -12.481  22.008  1.00  0.00           O  
ATOM   3169  CB  ALA B 183      22.275 -14.269  19.337  1.00  0.00           C  
ATOM   3170  N   PHE B 184      23.559 -11.962  21.085  1.00  0.00           N  
ATOM   3171  CA  PHE B 184      23.582 -10.605  21.606  1.00  0.00           C  
ATOM   3172  C   PHE B 184      24.308  -9.653  20.658  1.00  0.00           C  
ATOM   3173  O   PHE B 184      23.692  -8.816  20.002  1.00  0.00           O  
ATOM   3174  CB  PHE B 184      24.204 -10.606  23.014  1.00  0.00           C  
ATOM   3175  CG  PHE B 184      24.284  -9.230  23.656  1.00  0.00           C  
ATOM   3176  CD1 PHE B 184      25.526  -8.579  23.795  1.00  0.00           C  
ATOM   3177  CD2 PHE B 184      23.111  -8.603  24.121  1.00  0.00           C  
ATOM   3178  CE1 PHE B 184      25.595  -7.316  24.411  1.00  0.00           C  
ATOM   3179  CE2 PHE B 184      23.182  -7.339  24.734  1.00  0.00           C  
ATOM   3180  CZ  PHE B 184      24.423  -6.696  24.878  1.00  0.00           C  
ATOM   3181  N   SER B 185      25.623  -9.802  20.546  1.00  0.00           N  
ATOM   3182  CA  SER B 185      26.512  -8.956  19.758  1.00  0.00           C  
ATOM   3183  C   SER B 185      26.066  -8.894  18.296  1.00  0.00           C  
ATOM   3184  O   SER B 185      26.104  -7.824  17.684  1.00  0.00           O  
ATOM   3185  CB  SER B 185      27.967  -9.450  19.852  1.00  0.00           C  
ATOM   3186  OG  SER B 185      28.288  -9.984  21.115  1.00  0.00           O  
ATOM   3187  N   CYS B 186      25.648 -10.035  17.725  1.00  0.00           N  
ATOM   3188  CA  CYS B 186      25.199 -10.069  16.338  1.00  0.00           C  
ATOM   3189  C   CYS B 186      23.930  -9.243  16.095  1.00  0.00           C  
ATOM   3190  O   CYS B 186      23.705  -8.824  14.958  1.00  0.00           O  
ATOM   3191  CB  CYS B 186      25.032 -11.514  15.852  1.00  0.00           C  
ATOM   3192  SG  CYS B 186      23.534 -12.290  16.521  1.00  0.00           S  
ATOM   3193  N   MET B 187      23.084  -9.042  17.120  1.00  0.00           N  
ATOM   3194  CA  MET B 187      21.825  -8.310  16.993  1.00  0.00           C  
ATOM   3195  C   MET B 187      22.118  -6.903  16.483  1.00  0.00           C  
ATOM   3196  O   MET B 187      21.614  -6.524  15.432  1.00  0.00           O  
ATOM   3197  CB  MET B 187      21.049  -8.260  18.319  1.00  0.00           C  
ATOM   3198  CG  MET B 187      20.683  -9.637  18.886  1.00  0.00           C  
ATOM   3199  SD  MET B 187      19.927  -9.580  20.536  1.00  0.00           S  
ATOM   3200  CE  MET B 187      18.443  -8.587  20.210  1.00  0.00           C  
ATOM   3201  N   PHE B 188      23.006  -6.176  17.172  1.00  0.00           N  
ATOM   3202  CA  PHE B 188      23.433  -4.832  16.802  1.00  0.00           C  
ATOM   3203  C   PHE B 188      23.912  -4.774  15.348  1.00  0.00           C  
ATOM   3204  O   PHE B 188      23.426  -3.950  14.584  1.00  0.00           O  
ATOM   3205  CB  PHE B 188      24.506  -4.339  17.780  1.00  0.00           C  
ATOM   3206  CG  PHE B 188      24.034  -4.319  19.223  1.00  0.00           C  
ATOM   3207  CD1 PHE B 188      23.203  -3.275  19.677  1.00  0.00           C  
ATOM   3208  CD2 PHE B 188      24.376  -5.369  20.097  1.00  0.00           C  
ATOM   3209  CE1 PHE B 188      22.725  -3.279  20.999  1.00  0.00           C  
ATOM   3210  CE2 PHE B 188      23.893  -5.374  21.417  1.00  0.00           C  
ATOM   3211  CZ  PHE B 188      23.070  -4.328  21.870  1.00  0.00           C  
ATOM   3212  N   ARG B 189      24.819  -5.677  14.943  1.00  0.00           N  
ATOM   3213  CA  ARG B 189      25.303  -5.753  13.560  1.00  0.00           C  
ATOM   3214  C   ARG B 189      24.145  -5.900  12.562  1.00  0.00           C  
ATOM   3215  O   ARG B 189      24.147  -5.267  11.499  1.00  0.00           O  
ATOM   3216  CB  ARG B 189      26.276  -6.927  13.373  1.00  0.00           C  
ATOM   3217  CG  ARG B 189      27.551  -6.881  14.231  1.00  0.00           C  
ATOM   3218  CD  ARG B 189      28.411  -8.091  13.840  1.00  0.00           C  
ATOM   3219  NE  ARG B 189      29.663  -8.194  14.606  1.00  0.00           N  
ATOM   3220  CZ  ARG B 189      30.604  -9.129  14.374  1.00  0.00           C  
ATOM   3221  NH1 ARG B 189      31.691  -9.207  15.137  1.00  0.00           N  
ATOM   3222  NH2 ARG B 189      30.463  -9.995  13.378  1.00  0.00           N  
ATOM   3223  N   TYR B 190      23.190  -6.787  12.861  1.00  0.00           N  
ATOM   3224  CA  TYR B 190      22.028  -7.006  12.018  1.00  0.00           C  
ATOM   3225  C   TYR B 190      21.147  -5.753  11.984  1.00  0.00           C  
ATOM   3226  O   TYR B 190      20.774  -5.307  10.901  1.00  0.00           O  
ATOM   3227  CB  TYR B 190      21.265  -8.250  12.495  1.00  0.00           C  
ATOM   3228  CG  TYR B 190      20.191  -8.811  11.576  1.00  0.00           C  
ATOM   3229  CD1 TYR B 190      20.036  -8.397  10.234  1.00  0.00           C  
ATOM   3230  CD2 TYR B 190      19.352  -9.820  12.083  1.00  0.00           C  
ATOM   3231  CE1 TYR B 190      19.071  -9.000   9.410  1.00  0.00           C  
ATOM   3232  CE2 TYR B 190      18.387 -10.427  11.264  1.00  0.00           C  
ATOM   3233  CZ  TYR B 190      18.267 -10.048   9.910  1.00  0.00           C  
ATOM   3234  OH  TYR B 190      17.415 -10.705   9.073  1.00  0.00           O  
ATOM   3235  N   GLU B 191      20.823  -5.178  13.146  1.00  0.00           N  
ATOM   3236  CA  GLU B 191      20.079  -3.930  13.294  1.00  0.00           C  
ATOM   3237  C   GLU B 191      20.717  -2.812  12.466  1.00  0.00           C  
ATOM   3238  O   GLU B 191      20.020  -2.216  11.648  1.00  0.00           O  
ATOM   3239  CB  GLU B 191      19.958  -3.559  14.780  1.00  0.00           C  
ATOM   3240  CG  GLU B 191      18.971  -4.479  15.518  1.00  0.00           C  
ATOM   3241  CD  GLU B 191      19.103  -4.357  17.039  1.00  0.00           C  
ATOM   3242  OE1 GLU B 191      19.025  -3.212  17.537  1.00  0.00           O  
ATOM   3243  OE2 GLU B 191      19.279  -5.413  17.688  1.00  0.00           O  
ATOM   3244  N   ASP B 192      22.025  -2.574  12.618  1.00  0.00           N  
ATOM   3245  CA  ASP B 192      22.799  -1.617  11.821  1.00  0.00           C  
ATOM   3246  C   ASP B 192      22.567  -1.873  10.330  1.00  0.00           C  
ATOM   3247  O   ASP B 192      22.173  -0.971   9.591  1.00  0.00           O  
ATOM   3248  CB  ASP B 192      24.306  -1.716  12.127  1.00  0.00           C  
ATOM   3249  CG  ASP B 192      24.731  -1.140  13.479  1.00  0.00           C  
ATOM   3250  OD1 ASP B 192      24.166  -0.093  13.865  1.00  0.00           O  
ATOM   3251  OD2 ASP B 192      25.660  -1.730  14.078  1.00  0.00           O  
ATOM   3252  N   SER B 193      22.803  -3.116   9.897  1.00  0.00           N  
ATOM   3253  CA  SER B 193      22.643  -3.558   8.514  1.00  0.00           C  
ATOM   3254  C   SER B 193      21.223  -3.272   7.993  1.00  0.00           C  
ATOM   3255  O   SER B 193      21.058  -2.768   6.882  1.00  0.00           O  
ATOM   3256  CB  SER B 193      22.980  -5.052   8.400  1.00  0.00           C  
ATOM   3257  OG  SER B 193      24.256  -5.363   8.938  1.00  0.00           O  
ATOM   3258  N   ASN B 194      20.195  -3.607   8.784  1.00  0.00           N  
ATOM   3259  CA  ASN B 194      18.795  -3.343   8.471  1.00  0.00           C  
ATOM   3260  C   ASN B 194      18.534  -1.848   8.345  1.00  0.00           C  
ATOM   3261  O   ASN B 194      18.013  -1.409   7.323  1.00  0.00           O  
ATOM   3262  CB  ASN B 194      17.867  -3.955   9.531  1.00  0.00           C  
ATOM   3263  CG  ASN B 194      17.823  -5.473   9.467  1.00  0.00           C  
ATOM   3264  OD1 ASN B 194      17.725  -6.055   8.388  1.00  0.00           O  
ATOM   3265  ND2 ASN B 194      17.859  -6.145  10.605  1.00  0.00           N  
ATOM   3266  N   LEU B 195      18.864  -1.074   9.383  1.00  0.00           N  
ATOM   3267  CA  LEU B 195      18.661   0.368   9.418  1.00  0.00           C  
ATOM   3268  C   LEU B 195      19.331   1.025   8.213  1.00  0.00           C  
ATOM   3269  O   LEU B 195      18.675   1.787   7.507  1.00  0.00           O  
ATOM   3270  CB  LEU B 195      19.171   0.950  10.748  1.00  0.00           C  
ATOM   3271  CG  LEU B 195      18.301   0.576  11.969  1.00  0.00           C  
ATOM   3272  CD1 LEU B 195      19.024   0.975  13.261  1.00  0.00           C  
ATOM   3273  CD2 LEU B 195      16.920   1.248  11.929  1.00  0.00           C  
ATOM   3274  N   LYS B 196      20.599   0.697   7.938  1.00  0.00           N  
ATOM   3275  CA  LYS B 196      21.361   1.253   6.821  1.00  0.00           C  
ATOM   3276  C   LYS B 196      20.665   1.073   5.464  1.00  0.00           C  
ATOM   3277  O   LYS B 196      20.829   1.926   4.595  1.00  0.00           O  
ATOM   3278  CB  LYS B 196      22.786   0.676   6.845  1.00  0.00           C  
ATOM   3279  CG  LYS B 196      23.729   1.410   5.880  1.00  0.00           C  
ATOM   3280  CD  LYS B 196      25.189   1.004   6.115  1.00  0.00           C  
ATOM   3281  CE  LYS B 196      26.101   1.795   5.170  1.00  0.00           C  
ATOM   3282  NZ  LYS B 196      27.532   1.508   5.412  1.00  0.00           N  
ATOM   3283  N   ARG B 197      19.905  -0.013   5.253  1.00  0.00           N  
ATOM   3284  CA  ARG B 197      19.103  -0.179   4.036  1.00  0.00           C  
ATOM   3285  C   ARG B 197      17.978   0.858   3.925  1.00  0.00           C  
ATOM   3286  O   ARG B 197      17.646   1.262   2.814  1.00  0.00           O  
ATOM   3287  CB  ARG B 197      18.510  -1.599   3.945  1.00  0.00           C  
ATOM   3288  CG  ARG B 197      19.551  -2.664   3.572  1.00  0.00           C  
ATOM   3289  CD  ARG B 197      18.919  -4.065   3.509  1.00  0.00           C  
ATOM   3290  NE  ARG B 197      18.921  -4.747   4.818  1.00  0.00           N  
ATOM   3291  CZ  ARG B 197      19.753  -5.733   5.194  1.00  0.00           C  
ATOM   3292  NH1 ARG B 197      19.659  -6.303   6.395  1.00  0.00           N  
ATOM   3293  NH2 ARG B 197      20.698  -6.190   4.374  1.00  0.00           N  
ATOM   3294  N   LYS B 198      17.323   1.218   5.035  1.00  0.00           N  
ATOM   3295  CA  LYS B 198      16.050   1.932   5.019  1.00  0.00           C  
ATOM   3296  C   LYS B 198      16.276   3.424   4.757  1.00  0.00           C  
ATOM   3297  O   LYS B 198      16.774   4.139   5.625  1.00  0.00           O  
ATOM   3298  CB  LYS B 198      15.304   1.708   6.344  1.00  0.00           C  
ATOM   3299  CG  LYS B 198      14.882   0.239   6.506  1.00  0.00           C  
ATOM   3300  CD  LYS B 198      14.157  -0.006   7.833  1.00  0.00           C  
ATOM   3301  CE  LYS B 198      13.767  -1.488   7.919  1.00  0.00           C  
ATOM   3302  NZ  LYS B 198      12.982  -1.793   9.134  1.00  0.00           N  
ATOM   3303  N   LEU B 199      15.871   3.911   3.581  1.00  0.00           N  
ATOM   3304  CA  LEU B 199      15.688   5.345   3.350  1.00  0.00           C  
ATOM   3305  C   LEU B 199      14.386   5.779   4.032  1.00  0.00           C  
ATOM   3306  O   LEU B 199      13.331   5.215   3.747  1.00  0.00           O  
ATOM   3307  CB  LEU B 199      15.662   5.629   1.836  1.00  0.00           C  
ATOM   3308  CG  LEU B 199      15.481   7.121   1.479  1.00  0.00           C  
ATOM   3309  CD1 LEU B 199      16.559   8.019   2.107  1.00  0.00           C  
ATOM   3310  CD2 LEU B 199      15.518   7.287  -0.044  1.00  0.00           C  
ATOM   3311  N   VAL B 200      14.453   6.761   4.941  1.00  0.00           N  
ATOM   3312  CA  VAL B 200      13.345   7.109   5.828  1.00  0.00           C  
ATOM   3313  C   VAL B 200      12.819   8.514   5.518  1.00  0.00           C  
ATOM   3314  O   VAL B 200      13.238   9.512   6.104  1.00  0.00           O  
ATOM   3315  CB  VAL B 200      13.752   6.862   7.301  1.00  0.00           C  
ATOM   3316  CG1 VAL B 200      12.692   7.337   8.306  1.00  0.00           C  
ATOM   3317  CG2 VAL B 200      13.965   5.354   7.541  1.00  0.00           C  
ATOM   3318  N   ARG B 201      11.843   8.570   4.612  1.00  0.00           N  
ATOM   3319  CA  ARG B 201      10.692   9.462   4.699  1.00  0.00           C  
ATOM   3320  C   ARG B 201       9.525   8.640   4.123  1.00  0.00           C  
ATOM   3321  O   ARG B 201       9.752   7.530   3.651  1.00  0.00           O  
ATOM   3322  CB  ARG B 201      10.955  10.782   3.952  1.00  0.00           C  
ATOM   3323  CG  ARG B 201      10.046  11.934   4.439  1.00  0.00           C  
ATOM   3324  CD  ARG B 201      10.272  13.241   3.669  1.00  0.00           C  
ATOM   3325  NE  ARG B 201       9.897  13.122   2.252  1.00  0.00           N  
ATOM   3326  CZ  ARG B 201      10.065  14.063   1.313  1.00  0.00           C  
ATOM   3327  NH1 ARG B 201       9.759  13.788   0.049  1.00  0.00           N  
ATOM   3328  NH2 ARG B 201      10.539  15.265   1.631  1.00  0.00           N  
ATOM   3329  N   LYS B 202       8.296   9.170   4.136  1.00  0.00           N  
ATOM   3330  CA  LYS B 202       7.095   8.449   3.723  1.00  0.00           C  
ATOM   3331  C   LYS B 202       6.929   7.156   4.535  1.00  0.00           C  
ATOM   3332  O   LYS B 202       6.735   6.092   3.956  1.00  0.00           O  
ATOM   3333  CB  LYS B 202       7.094   8.180   2.183  1.00  0.00           C  
ATOM   3334  CG  LYS B 202       7.206   9.443   1.299  1.00  0.00           C  
ATOM   3335  CD  LYS B 202       6.920   9.104  -0.172  1.00  0.00           C  
ATOM   3336  CE  LYS B 202       6.377  10.320  -0.929  1.00  0.00           C  
ATOM   3337  NZ  LYS B 202       5.596   9.923  -2.110  1.00  0.00           N  
ATOM   3338  N   VAL B 203       6.968   7.263   5.874  1.00  0.00           N  
ATOM   3339  CA  VAL B 203       6.786   6.112   6.783  1.00  0.00           C  
ATOM   3340  C   VAL B 203       5.967   6.410   8.040  1.00  0.00           C  
ATOM   3341  O   VAL B 203       5.405   5.473   8.610  1.00  0.00           O  
ATOM   3342  CB  VAL B 203       8.142   5.488   7.186  1.00  0.00           C  
ATOM   3343  CG1 VAL B 203       8.946   4.953   5.998  1.00  0.00           C  
ATOM   3344  CG2 VAL B 203       9.010   6.436   8.023  1.00  0.00           C  
ATOM   3345  N   GLN B 204       5.940   7.653   8.561  1.00  0.00           N  
ATOM   3346  CA  GLN B 204       5.160   7.931   9.776  1.00  0.00           C  
ATOM   3347  C   GLN B 204       3.690   7.652   9.537  1.00  0.00           C  
ATOM   3348  O   GLN B 204       3.124   6.880  10.314  1.00  0.00           O  
ATOM   3349  CB  GLN B 204       5.442   9.343  10.320  1.00  0.00           C  
ATOM   3350  CG  GLN B 204       4.667   9.648  11.626  1.00  0.00           C  
ATOM   3351  CD  GLN B 204       4.954   8.670  12.765  1.00  0.00           C  
ATOM   3352  OE1 GLN B 204       5.786   8.935  13.626  1.00  0.00           O  
ATOM   3353  NE2 GLN B 204       4.282   7.522  12.799  1.00  0.00           N  
ATOM   3354  N   LEU B 205       3.152   8.187   8.433  1.00  0.00           N  
ATOM   3355  CA  LEU B 205       2.178   7.520   7.567  1.00  0.00           C  
ATOM   3356  C   LEU B 205       1.037   6.819   8.330  1.00  0.00           C  
ATOM   3357  O   LEU B 205       0.495   7.394   9.273  1.00  0.00           O  
ATOM   3358  CB  LEU B 205       2.955   6.616   6.573  1.00  0.00           C  
ATOM   3359  CG  LEU B 205       2.568   6.696   5.090  1.00  0.00           C  
ATOM   3360  CD1 LEU B 205       1.073   6.547   4.796  1.00  0.00           C  
ATOM   3361  CD2 LEU B 205       3.137   7.983   4.485  1.00  0.00           C  
ATOM   3362  N   SER B 206       0.581   5.655   7.840  1.00  0.00           N  
ATOM   3363  CA  SER B 206      -0.698   5.033   8.184  1.00  0.00           C  
ATOM   3364  C   SER B 206      -1.851   6.053   8.148  1.00  0.00           C  
ATOM   3365  O   SER B 206      -2.777   5.981   8.954  1.00  0.00           O  
ATOM   3366  CB  SER B 206      -0.938   3.853   7.231  1.00  0.00           C  
ATOM   3367  OG  SER B 206       0.097   2.890   7.350  1.00  0.00           O  
ATOM   3368  N   ASN B 207      -1.748   7.038   7.246  1.00  0.00           N  
ATOM   3369  CA  ASN B 207      -2.359   8.367   7.272  1.00  0.00           C  
ATOM   3370  C   ASN B 207      -1.771   9.044   6.017  1.00  0.00           C  
ATOM   3371  O   ASN B 207      -1.734   8.396   4.971  1.00  0.00           O  
ATOM   3372  CB  ASN B 207      -2.018   9.091   8.605  1.00  0.00           C  
ATOM   3373  CG  ASN B 207      -2.802  10.375   8.867  1.00  0.00           C  
ATOM   3374  OD1 ASN B 207      -3.078  11.151   7.963  1.00  0.00           O  
ATOM   3375  ND2 ASN B 207      -3.126  10.658  10.121  1.00  0.00           N  
ATOM   3376  N   ASN B 208      -1.218  10.261   6.123  1.00  0.00           N  
ATOM   3377  CA  ASN B 208      -0.667  11.089   5.049  1.00  0.00           C  
ATOM   3378  C   ASN B 208      -1.698  11.343   3.960  1.00  0.00           C  
ATOM   3379  O   ASN B 208      -2.247  12.440   3.933  1.00  0.00           O  
ATOM   3380  CB  ASN B 208       0.667  10.560   4.486  1.00  0.00           C  
ATOM   3381  CG  ASN B 208       1.879  11.118   5.224  1.00  0.00           C  
ATOM   3382  OD1 ASN B 208       1.897  11.225   6.444  1.00  0.00           O  
ATOM   3383  ND2 ASN B 208       2.937  11.460   4.498  1.00  0.00           N  
ATOM   3384  N   LEU B 209      -1.911  10.350   3.084  1.00  0.00           N  
ATOM   3385  CA  LEU B 209      -2.828  10.318   1.927  1.00  0.00           C  
ATOM   3386  C   LEU B 209      -3.155  11.710   1.401  1.00  0.00           C  
ATOM   3387  O   LEU B 209      -2.451  12.273   0.552  1.00  0.00           O  
ATOM   3388  CB  LEU B 209      -4.093   9.511   2.311  1.00  0.00           C  
ATOM   3389  CG  LEU B 209      -3.986   8.001   2.049  1.00  0.00           C  
ATOM   3390  CD1 LEU B 209      -5.140   7.250   2.728  1.00  0.00           C  
ATOM   3391  CD2 LEU B 209      -4.048   7.714   0.546  1.00  0.00           C  
ATOM   3392  N   ASP B 210      -4.247  12.282   1.918  1.00  0.00           N  
ATOM   3393  CA  ASP B 210      -4.902  13.481   1.471  1.00  0.00           C  
ATOM   3394  C   ASP B 210      -3.970  14.695   1.519  1.00  0.00           C  
ATOM   3395  O   ASP B 210      -4.094  15.554   0.655  1.00  0.00           O  
ATOM   3396  CB  ASP B 210      -6.180  13.687   2.292  1.00  0.00           C  
ATOM   3397  CG  ASP B 210      -6.995  12.388   2.309  1.00  0.00           C  
ATOM   3398  OD1 ASP B 210      -7.801  12.192   1.370  1.00  0.00           O  
ATOM   3399  OD2 ASP B 210      -6.689  11.550   3.184  1.00  0.00           O  
ATOM   3400  N   ILE B 211      -3.025  14.738   2.461  1.00  0.00           N  
ATOM   3401  CA  ILE B 211      -1.971  15.761   2.503  1.00  0.00           C  
ATOM   3402  C   ILE B 211      -1.289  15.855   1.134  1.00  0.00           C  
ATOM   3403  O   ILE B 211      -1.087  16.961   0.627  1.00  0.00           O  
ATOM   3404  CB  ILE B 211      -0.953  15.462   3.637  1.00  0.00           C  
ATOM   3405  CG1 ILE B 211      -1.645  15.554   5.019  1.00  0.00           C  
ATOM   3406  CG2 ILE B 211       0.250  16.428   3.584  1.00  0.00           C  
ATOM   3407  CD1 ILE B 211      -0.742  15.192   6.207  1.00  0.00           C  
ATOM   3408  N   VAL B 212      -0.893  14.721   0.546  1.00  0.00           N  
ATOM   3409  CA  VAL B 212      -0.127  14.716  -0.692  1.00  0.00           C  
ATOM   3410  C   VAL B 212      -1.044  15.021  -1.885  1.00  0.00           C  
ATOM   3411  O   VAL B 212      -0.656  15.795  -2.760  1.00  0.00           O  
ATOM   3412  CB  VAL B 212       0.721  13.430  -0.857  1.00  0.00           C  
ATOM   3413  CG1 VAL B 212       2.052  13.823  -1.516  1.00  0.00           C  
ATOM   3414  CG2 VAL B 212       1.070  12.714   0.464  1.00  0.00           C  
ATOM   3415  N   ASN B 213      -2.281  14.493  -1.894  1.00  0.00           N  
ATOM   3416  CA  ASN B 213      -3.300  14.845  -2.892  1.00  0.00           C  
ATOM   3417  C   ASN B 213      -3.550  16.352  -2.910  1.00  0.00           C  
ATOM   3418  O   ASN B 213      -3.515  16.985  -3.969  1.00  0.00           O  
ATOM   3419  CB  ASN B 213      -4.633  14.115  -2.641  1.00  0.00           C  
ATOM   3420  CG  ASN B 213      -4.523  12.609  -2.825  1.00  0.00           C  
ATOM   3421  OD1 ASN B 213      -3.736  12.145  -3.640  1.00  0.00           O  
ATOM   3422  ND2 ASN B 213      -5.276  11.841  -2.049  1.00  0.00           N  
ATOM   3423  N   LEU B 214      -3.821  16.924  -1.732  1.00  0.00           N  
ATOM   3424  CA  LEU B 214      -3.988  18.354  -1.539  1.00  0.00           C  
ATOM   3425  C   LEU B 214      -2.733  19.075  -2.012  1.00  0.00           C  
ATOM   3426  O   LEU B 214      -2.866  20.008  -2.791  1.00  0.00           O  
ATOM   3427  CB  LEU B 214      -4.317  18.685  -0.074  1.00  0.00           C  
ATOM   3428  CG  LEU B 214      -5.741  18.265   0.354  1.00  0.00           C  
ATOM   3429  CD1 LEU B 214      -5.868  18.331   1.882  1.00  0.00           C  
ATOM   3430  CD2 LEU B 214      -6.826  19.149  -0.280  1.00  0.00           C  
ATOM   3431  N   THR B 215      -1.537  18.645  -1.600  1.00  0.00           N  
ATOM   3432  CA  THR B 215      -0.269  19.225  -2.050  1.00  0.00           C  
ATOM   3433  C   THR B 215      -0.210  19.289  -3.582  1.00  0.00           C  
ATOM   3434  O   THR B 215      -0.055  20.381  -4.123  1.00  0.00           O  
ATOM   3435  CB  THR B 215       0.937  18.480  -1.444  1.00  0.00           C  
ATOM   3436  OG1 THR B 215       0.860  18.474  -0.031  1.00  0.00           O  
ATOM   3437  CG2 THR B 215       2.271  19.136  -1.820  1.00  0.00           C  
ATOM   3438  N   LYS B 216      -0.377  18.165  -4.296  1.00  0.00           N  
ATOM   3439  CA  LYS B 216      -0.352  18.154  -5.762  1.00  0.00           C  
ATOM   3440  C   LYS B 216      -1.436  19.069  -6.350  1.00  0.00           C  
ATOM   3441  O   LYS B 216      -1.175  19.790  -7.314  1.00  0.00           O  
ATOM   3442  CB  LYS B 216      -0.455  16.710  -6.286  1.00  0.00           C  
ATOM   3443  CG  LYS B 216      -0.329  16.678  -7.819  1.00  0.00           C  
ATOM   3444  CD  LYS B 216      -0.221  15.254  -8.375  1.00  0.00           C  
ATOM   3445  CE  LYS B 216      -0.241  15.329  -9.910  1.00  0.00           C  
ATOM   3446  NZ  LYS B 216      -0.191  14.003 -10.559  1.00  0.00           N  
ATOM   3447  N   THR B 217      -2.650  19.035  -5.798  1.00  0.00           N  
ATOM   3448  CA  THR B 217      -3.768  19.876  -6.228  1.00  0.00           C  
ATOM   3449  C   THR B 217      -3.404  21.365  -6.084  1.00  0.00           C  
ATOM   3450  O   THR B 217      -3.555  22.144  -7.028  1.00  0.00           O  
ATOM   3451  CB  THR B 217      -5.031  19.500  -5.428  1.00  0.00           C  
ATOM   3452  OG1 THR B 217      -5.266  18.108  -5.503  1.00  0.00           O  
ATOM   3453  CG2 THR B 217      -6.281  20.205  -5.964  1.00  0.00           C  
ATOM   3454  N   ILE B 218      -2.924  21.754  -4.900  1.00  0.00           N  
ATOM   3455  CA  ILE B 218      -2.437  23.087  -4.571  1.00  0.00           C  
ATOM   3456  C   ILE B 218      -1.311  23.464  -5.535  1.00  0.00           C  
ATOM   3457  O   ILE B 218      -1.387  24.537  -6.123  1.00  0.00           O  
ATOM   3458  CB  ILE B 218      -2.044  23.152  -3.073  1.00  0.00           C  
ATOM   3459  CG1 ILE B 218      -3.317  23.087  -2.193  1.00  0.00           C  
ATOM   3460  CG2 ILE B 218      -1.249  24.427  -2.739  1.00  0.00           C  
ATOM   3461  CD1 ILE B 218      -3.035  22.761  -0.719  1.00  0.00           C  
ATOM   3462  N   ASP B 219      -0.303  22.605  -5.738  1.00  0.00           N  
ATOM   3463  CA  ASP B 219       0.786  22.829  -6.690  1.00  0.00           C  
ATOM   3464  C   ASP B 219       0.226  23.142  -8.075  1.00  0.00           C  
ATOM   3465  O   ASP B 219       0.624  24.133  -8.682  1.00  0.00           O  
ATOM   3466  CB  ASP B 219       1.732  21.617  -6.797  1.00  0.00           C  
ATOM   3467  CG  ASP B 219       2.759  21.493  -5.676  1.00  0.00           C  
ATOM   3468  OD1 ASP B 219       3.169  22.545  -5.140  1.00  0.00           O  
ATOM   3469  OD2 ASP B 219       3.194  20.341  -5.451  1.00  0.00           O  
ATOM   3470  N   LEU B 220      -0.678  22.300  -8.589  1.00  0.00           N  
ATOM   3471  CA  LEU B 220      -1.312  22.507  -9.887  1.00  0.00           C  
ATOM   3472  C   LEU B 220      -1.997  23.877  -9.939  1.00  0.00           C  
ATOM   3473  O   LEU B 220      -1.705  24.660 -10.843  1.00  0.00           O  
ATOM   3474  CB  LEU B 220      -2.267  21.343 -10.201  1.00  0.00           C  
ATOM   3475  CG  LEU B 220      -2.960  21.447 -11.576  1.00  0.00           C  
ATOM   3476  CD1 LEU B 220      -1.965  21.533 -12.744  1.00  0.00           C  
ATOM   3477  CD2 LEU B 220      -3.859  20.221 -11.778  1.00  0.00           C  
ATOM   3478  N   ASN B 221      -2.872  24.184  -8.975  1.00  0.00           N  
ATOM   3479  CA  ASN B 221      -3.540  25.486  -8.875  1.00  0.00           C  
ATOM   3480  C   ASN B 221      -2.521  26.633  -8.884  1.00  0.00           C  
ATOM   3481  O   ASN B 221      -2.613  27.554  -9.701  1.00  0.00           O  
ATOM   3482  CB  ASN B 221      -4.418  25.553  -7.608  1.00  0.00           C  
ATOM   3483  CG  ASN B 221      -5.663  24.674  -7.670  1.00  0.00           C  
ATOM   3484  OD1 ASN B 221      -6.206  24.422  -8.743  1.00  0.00           O  
ATOM   3485  ND2 ASN B 221      -6.192  24.253  -6.530  1.00  0.00           N  
ATOM   3486  N   ASN B 222      -1.545  26.558  -7.974  1.00  0.00           N  
ATOM   3487  CA  ASN B 222      -0.492  27.543  -7.756  1.00  0.00           C  
ATOM   3488  C   ASN B 222       0.447  27.675  -8.953  1.00  0.00           C  
ATOM   3489  O   ASN B 222       1.149  28.675  -9.041  1.00  0.00           O  
ATOM   3490  CB  ASN B 222       0.334  27.192  -6.506  1.00  0.00           C  
ATOM   3491  CG  ASN B 222      -0.413  27.384  -5.188  1.00  0.00           C  
ATOM   3492  OD1 ASN B 222      -1.563  27.808  -5.142  1.00  0.00           O  
ATOM   3493  ND2 ASN B 222       0.249  27.096  -4.076  1.00  0.00           N  
ATOM   3494  N   LYS B 223       0.509  26.687  -9.849  1.00  0.00           N  
ATOM   3495  CA  LYS B 223       1.173  26.807 -11.143  1.00  0.00           C  
ATOM   3496  C   LYS B 223       0.244  27.533 -12.116  1.00  0.00           C  
ATOM   3497  O   LYS B 223       0.626  28.571 -12.650  1.00  0.00           O  
ATOM   3498  CB  LYS B 223       1.618  25.417 -11.633  1.00  0.00           C  
ATOM   3499  CG  LYS B 223       2.858  24.961 -10.841  1.00  0.00           C  
ATOM   3500  CD  LYS B 223       3.090  23.446 -10.882  1.00  0.00           C  
ATOM   3501  CE  LYS B 223       4.234  23.118  -9.911  1.00  0.00           C  
ATOM   3502  NZ  LYS B 223       4.431  21.663  -9.725  1.00  0.00           N  
ATOM   3503  N   LEU B 224      -0.968  27.007 -12.342  1.00  0.00           N  
ATOM   3504  CA  LEU B 224      -1.926  27.540 -13.316  1.00  0.00           C  
ATOM   3505  C   LEU B 224      -2.160  29.045 -13.154  1.00  0.00           C  
ATOM   3506  O   LEU B 224      -2.178  29.758 -14.157  1.00  0.00           O  
ATOM   3507  CB  LEU B 224      -3.266  26.784 -13.254  1.00  0.00           C  
ATOM   3508  CG  LEU B 224      -3.227  25.323 -13.747  1.00  0.00           C  
ATOM   3509  CD1 LEU B 224      -4.613  24.694 -13.553  1.00  0.00           C  
ATOM   3510  CD2 LEU B 224      -2.791  25.192 -15.213  1.00  0.00           C  
ATOM   3511  N   ILE B 225      -2.364  29.521 -11.920  1.00  0.00           N  
ATOM   3512  CA  ILE B 225      -2.643  30.931 -11.640  1.00  0.00           C  
ATOM   3513  C   ILE B 225      -1.520  31.840 -12.206  1.00  0.00           C  
ATOM   3514  O   ILE B 225      -1.829  32.604 -13.121  1.00  0.00           O  
ATOM   3515  CB  ILE B 225      -3.029  31.108 -10.149  1.00  0.00           C  
ATOM   3516  CG1 ILE B 225      -4.408  30.448  -9.895  1.00  0.00           C  
ATOM   3517  CG2 ILE B 225      -3.067  32.591  -9.740  1.00  0.00           C  
ATOM   3518  CD1 ILE B 225      -4.715  30.221  -8.410  1.00  0.00           C  
ATOM   3519  N   PRO B 226      -0.243  31.764 -11.770  1.00  0.00           N  
ATOM   3520  CA  PRO B 226       0.899  32.404 -12.428  1.00  0.00           C  
ATOM   3521  C   PRO B 226       0.919  32.275 -13.950  1.00  0.00           C  
ATOM   3522  O   PRO B 226       1.196  33.264 -14.633  1.00  0.00           O  
ATOM   3523  CB  PRO B 226       2.151  31.780 -11.815  1.00  0.00           C  
ATOM   3524  CG  PRO B 226       1.694  31.500 -10.394  1.00  0.00           C  
ATOM   3525  CD  PRO B 226       0.227  31.098 -10.570  1.00  0.00           C  
ATOM   3526  N   MET B 227       0.652  31.069 -14.471  1.00  0.00           N  
ATOM   3527  CA  MET B 227       0.680  30.809 -15.909  1.00  0.00           C  
ATOM   3528  C   MET B 227      -0.274  31.772 -16.624  1.00  0.00           C  
ATOM   3529  O   MET B 227       0.126  32.476 -17.553  1.00  0.00           O  
ATOM   3530  CB  MET B 227       0.413  29.331 -16.254  1.00  0.00           C  
ATOM   3531  CG  MET B 227       1.329  28.366 -15.481  1.00  0.00           C  
ATOM   3532  SD  MET B 227       2.546  27.420 -16.413  1.00  0.00           S  
ATOM   3533  CE  MET B 227       3.674  26.976 -15.067  1.00  0.00           C  
ATOM   3534  N   ILE B 228      -1.523  31.828 -16.150  1.00  0.00           N  
ATOM   3535  CA  ILE B 228      -2.534  32.772 -16.615  1.00  0.00           C  
ATOM   3536  C   ILE B 228      -2.063  34.213 -16.378  1.00  0.00           C  
ATOM   3537  O   ILE B 228      -2.090  35.004 -17.318  1.00  0.00           O  
ATOM   3538  CB  ILE B 228      -3.894  32.471 -15.944  1.00  0.00           C  
ATOM   3539  CG1 ILE B 228      -4.413  31.073 -16.352  1.00  0.00           C  
ATOM   3540  CG2 ILE B 228      -4.927  33.550 -16.322  1.00  0.00           C  
ATOM   3541  CD1 ILE B 228      -5.405  30.504 -15.336  1.00  0.00           C  
ATOM   3542  N   GLN B 229      -1.665  34.566 -15.148  1.00  0.00           N  
ATOM   3543  CA  GLN B 229      -1.280  35.927 -14.772  1.00  0.00           C  
ATOM   3544  C   GLN B 229      -0.237  36.502 -15.733  1.00  0.00           C  
ATOM   3545  O   GLN B 229      -0.426  37.605 -16.240  1.00  0.00           O  
ATOM   3546  CB  GLN B 229      -0.761  35.976 -13.327  1.00  0.00           C  
ATOM   3547  CG  GLN B 229      -1.874  35.820 -12.280  1.00  0.00           C  
ATOM   3548  CD  GLN B 229      -1.315  35.704 -10.859  1.00  0.00           C  
ATOM   3549  OE1 GLN B 229      -0.409  34.926 -10.586  1.00  0.00           O  
ATOM   3550  NE2 GLN B 229      -1.851  36.462  -9.910  1.00  0.00           N  
ATOM   3551  N   MET B 230       0.864  35.786 -15.985  1.00  0.00           N  
ATOM   3552  CA  MET B 230       1.911  36.305 -16.858  1.00  0.00           C  
ATOM   3553  C   MET B 230       1.434  36.410 -18.310  1.00  0.00           C  
ATOM   3554  O   MET B 230       1.743  37.398 -18.973  1.00  0.00           O  
ATOM   3555  CB  MET B 230       3.194  35.482 -16.732  1.00  0.00           C  
ATOM   3556  CG  MET B 230       4.423  36.336 -17.050  1.00  0.00           C  
ATOM   3557  SD  MET B 230       4.852  37.515 -15.735  1.00  0.00           S  
ATOM   3558  CE  MET B 230       5.687  38.771 -16.737  1.00  0.00           C  
ATOM   3559  N   ILE B 231       0.664  35.430 -18.804  1.00  0.00           N  
ATOM   3560  CA  ILE B 231       0.015  35.528 -20.112  1.00  0.00           C  
ATOM   3561  C   ILE B 231      -0.833  36.811 -20.178  1.00  0.00           C  
ATOM   3562  O   ILE B 231      -0.690  37.564 -21.138  1.00  0.00           O  
ATOM   3563  CB  ILE B 231      -0.760  34.226 -20.437  1.00  0.00           C  
ATOM   3564  CG1 ILE B 231       0.248  33.103 -20.783  1.00  0.00           C  
ATOM   3565  CG2 ILE B 231      -1.760  34.424 -21.592  1.00  0.00           C  
ATOM   3566  CD1 ILE B 231      -0.387  31.711 -20.894  1.00  0.00           C  
ATOM   3567  N   VAL B 232      -1.689  37.060 -19.179  1.00  0.00           N  
ATOM   3568  CA  VAL B 232      -2.499  38.275 -19.055  1.00  0.00           C  
ATOM   3569  C   VAL B 232      -1.620  39.534 -19.050  1.00  0.00           C  
ATOM   3570  O   VAL B 232      -1.979  40.505 -19.713  1.00  0.00           O  
ATOM   3571  CB  VAL B 232      -3.430  38.167 -17.822  1.00  0.00           C  
ATOM   3572  CG1 VAL B 232      -4.081  39.500 -17.417  1.00  0.00           C  
ATOM   3573  CG2 VAL B 232      -4.557  37.154 -18.090  1.00  0.00           C  
ATOM   3574  N   ASN B 233      -0.502  39.540 -18.310  1.00  0.00           N  
ATOM   3575  CA  ASN B 233       0.441  40.659 -18.308  1.00  0.00           C  
ATOM   3576  C   ASN B 233       0.962  40.932 -19.723  1.00  0.00           C  
ATOM   3577  O   ASN B 233       0.986  42.081 -20.156  1.00  0.00           O  
ATOM   3578  CB  ASN B 233       1.645  40.418 -17.376  1.00  0.00           C  
ATOM   3579  CG  ASN B 233       1.303  40.343 -15.891  1.00  0.00           C  
ATOM   3580  OD1 ASN B 233       0.337  40.930 -15.419  1.00  0.00           O  
ATOM   3581  ND2 ASN B 233       2.118  39.641 -15.112  1.00  0.00           N  
ATOM   3582  N   ASP B 234       1.445  39.881 -20.397  1.00  0.00           N  
ATOM   3583  CA  ASP B 234       2.387  40.035 -21.502  1.00  0.00           C  
ATOM   3584  C   ASP B 234       1.716  39.982 -22.877  1.00  0.00           C  
ATOM   3585  O   ASP B 234       2.205  40.630 -23.802  1.00  0.00           O  
ATOM   3586  CB  ASP B 234       3.497  38.969 -21.407  1.00  0.00           C  
ATOM   3587  CG  ASP B 234       4.436  39.120 -20.200  1.00  0.00           C  
ATOM   3588  OD1 ASP B 234       4.437  40.200 -19.566  1.00  0.00           O  
ATOM   3589  OD2 ASP B 234       5.169  38.143 -19.924  1.00  0.00           O  
ATOM   3590  N   GLN B 235       0.668  39.161 -23.062  1.00  0.00           N  
ATOM   3591  CA  GLN B 235       0.169  38.783 -24.388  1.00  0.00           C  
ATOM   3592  C   GLN B 235      -1.367  38.719 -24.440  1.00  0.00           C  
ATOM   3593  O   GLN B 235      -2.063  39.109 -23.504  1.00  0.00           O  
ATOM   3594  CB  GLN B 235       0.811  37.443 -24.817  1.00  0.00           C  
ATOM   3595  CG  GLN B 235       2.342  37.512 -24.908  1.00  0.00           C  
ATOM   3596  CD  GLN B 235       2.937  36.319 -25.649  1.00  0.00           C  
ATOM   3597  OE1 GLN B 235       3.581  36.476 -26.683  1.00  0.00           O  
ATOM   3598  NE2 GLN B 235       2.769  35.109 -25.132  1.00  0.00           N  
ATOM   3599  N   VAL B 236      -1.903  38.225 -25.564  1.00  0.00           N  
ATOM   3600  CA  VAL B 236      -3.322  38.007 -25.813  1.00  0.00           C  
ATOM   3601  C   VAL B 236      -3.492  36.573 -26.333  1.00  0.00           C  
ATOM   3602  O   VAL B 236      -2.593  36.023 -26.967  1.00  0.00           O  
ATOM   3603  CB  VAL B 236      -3.872  39.099 -26.760  1.00  0.00           C  
ATOM   3604  CG1 VAL B 236      -3.231  39.073 -28.156  1.00  0.00           C  
ATOM   3605  CG2 VAL B 236      -5.401  39.016 -26.895  1.00  0.00           C  
ATOM   3606  N   PHE B 237      -4.636  35.965 -26.015  1.00  0.00           N  
ATOM   3607  CA  PHE B 237      -4.878  34.529 -26.141  1.00  0.00           C  
ATOM   3608  C   PHE B 237      -6.078  34.238 -27.043  1.00  0.00           C  
ATOM   3609  O   PHE B 237      -5.985  33.356 -27.899  1.00  0.00           O  
ATOM   3610  CB  PHE B 237      -5.005  33.899 -24.742  1.00  0.00           C  
ATOM   3611  CG  PHE B 237      -5.641  34.792 -23.686  1.00  0.00           C  
ATOM   3612  CD1 PHE B 237      -4.839  35.681 -22.945  1.00  0.00           C  
ATOM   3613  CD2 PHE B 237      -7.029  34.771 -23.476  1.00  0.00           C  
ATOM   3614  CE1 PHE B 237      -5.417  36.528 -21.985  1.00  0.00           C  
ATOM   3615  CE2 PHE B 237      -7.610  35.614 -22.508  1.00  0.00           C  
ATOM   3616  CZ  PHE B 237      -6.804  36.490 -21.762  1.00  0.00           C  
ATOM   3617  N   HIE B 238      -7.186  34.987 -26.884  1.00  0.00           N  
ATOM   3618  CA  HIE B 238      -8.380  34.912 -27.740  1.00  0.00           C  
ATOM   3619  C   HIE B 238      -8.002  34.827 -29.222  1.00  0.00           C  
ATOM   3620  O   HIE B 238      -8.481  33.943 -29.929  1.00  0.00           O  
ATOM   3621  CB  HIE B 238      -9.304  36.120 -27.469  1.00  0.00           C  
ATOM   3622  CG  HIE B 238     -10.303  36.372 -28.577  1.00  0.00           C  
ATOM   3623  ND1 HIE B 238     -11.355  35.524 -28.959  1.00  0.00           N  
ATOM   3624  CD2 HIE B 238     -10.226  37.416 -29.454  1.00  0.00           C  
ATOM   3625  CE1 HIE B 238     -11.855  36.078 -30.079  1.00  0.00           C  
ATOM   3626  NE2 HIE B 238     -11.211  37.218 -30.386  1.00  0.00           N  
ATOM   3627  N   GLU B 239      -7.145  35.743 -29.685  1.00  0.00           N  
ATOM   3628  CA  GLU B 239      -6.764  35.925 -31.074  1.00  0.00           C  
ATOM   3629  C   GLU B 239      -5.955  34.740 -31.649  1.00  0.00           C  
ATOM   3630  O   GLU B 239      -5.619  34.788 -32.817  1.00  0.00           O  
ATOM   3631  CB  GLU B 239      -5.955  37.230 -31.192  1.00  0.00           C  
ATOM   3632  CG  GLU B 239      -6.759  38.465 -30.728  1.00  0.00           C  
ATOM   3633  CD  GLU B 239      -5.994  39.792 -30.791  1.00  0.00           C  
ATOM   3634  OE1 GLU B 239      -4.820  39.794 -31.230  1.00  0.00           O  
ATOM   3635  OE2 GLU B 239      -6.616  40.790 -30.360  1.00  0.00           O  
ATOM   3636  N   GLN B 240      -5.590  33.754 -30.831  1.00  0.00           N  
ATOM   3637  CA  GLN B 240      -4.774  32.607 -31.233  1.00  0.00           C  
ATOM   3638  C   GLN B 240      -5.444  31.297 -30.862  1.00  0.00           C  
ATOM   3639  O   GLN B 240      -5.465  30.366 -31.670  1.00  0.00           O  
ATOM   3640  CB  GLN B 240      -3.359  32.755 -30.594  1.00  0.00           C  
ATOM   3641  CG  GLN B 240      -2.569  34.007 -31.066  1.00  0.00           C  
ATOM   3642  CD  GLN B 240      -2.149  33.856 -32.577  1.00  0.00           C  
ATOM   3643  OE1 GLN B 240      -1.047  33.438 -32.803  1.00  0.00           O  
ATOM   3644  NE2 GLN B 240      -3.003  34.279 -33.489  1.00  0.00           N  
ATOM   3645  N   LYS B 241      -5.936  31.168 -29.614  1.00  0.00           N  
ATOM   3646  CA  LYS B 241      -6.681  30.005 -29.149  1.00  0.00           C  
ATOM   3647  C   LYS B 241      -7.964  30.481 -28.430  1.00  0.00           C  
ATOM   3648  O   LYS B 241      -7.972  30.556 -27.197  1.00  0.00           O  
ATOM   3649  CB  LYS B 241      -5.778  29.124 -28.254  1.00  0.00           C  
ATOM   3650  CG  LYS B 241      -4.517  28.587 -28.965  1.00  0.00           C  
ATOM   3651  CD  LYS B 241      -4.818  27.594 -30.100  1.00  0.00           C  
ATOM   3652  CE  LYS B 241      -3.550  27.355 -30.926  1.00  0.00           C  
ATOM   3653  NZ  LYS B 241      -3.838  26.611 -32.171  1.00  0.00           N  
ATOM   3654  N   PRO B 242      -9.031  30.826 -29.189  1.00  0.00           N  
ATOM   3655  CA  PRO B 242     -10.305  31.314 -28.662  1.00  0.00           C  
ATOM   3656  C   PRO B 242     -10.816  30.495 -27.481  1.00  0.00           C  
ATOM   3657  O   PRO B 242     -11.313  31.070 -26.517  1.00  0.00           O  
ATOM   3658  CB  PRO B 242     -11.289  31.294 -29.832  1.00  0.00           C  
ATOM   3659  CG  PRO B 242     -10.398  31.463 -31.055  1.00  0.00           C  
ATOM   3660  CD  PRO B 242      -9.097  30.770 -30.650  1.00  0.00           C  
ATOM   3661  N   LEU B 243     -10.703  29.164 -27.582  1.00  0.00           N  
ATOM   3662  CA  LEU B 243     -11.084  28.198 -26.559  1.00  0.00           C  
ATOM   3663  C   LEU B 243     -10.651  28.642 -25.162  1.00  0.00           C  
ATOM   3664  O   LEU B 243     -11.476  28.657 -24.252  1.00  0.00           O  
ATOM   3665  CB  LEU B 243     -10.476  26.822 -26.893  1.00  0.00           C  
ATOM   3666  CG  LEU B 243     -11.046  26.126 -28.145  1.00  0.00           C  
ATOM   3667  CD1 LEU B 243     -10.271  24.829 -28.409  1.00  0.00           C  
ATOM   3668  CD2 LEU B 243     -12.542  25.808 -28.012  1.00  0.00           C  
ATOM   3669  N   PHE B 244      -9.367  28.969 -24.979  1.00  0.00           N  
ATOM   3670  CA  PHE B 244      -8.758  29.071 -23.657  1.00  0.00           C  
ATOM   3671  C   PHE B 244      -9.161  30.343 -22.904  1.00  0.00           C  
ATOM   3672  O   PHE B 244      -8.948  30.410 -21.693  1.00  0.00           O  
ATOM   3673  CB  PHE B 244      -7.227  28.980 -23.772  1.00  0.00           C  
ATOM   3674  CG  PHE B 244      -6.647  27.792 -24.531  1.00  0.00           C  
ATOM   3675  CD1 PHE B 244      -7.374  26.597 -24.730  1.00  0.00           C  
ATOM   3676  CD2 PHE B 244      -5.342  27.894 -25.051  1.00  0.00           C  
ATOM   3677  CE1 PHE B 244      -6.832  25.554 -25.500  1.00  0.00           C  
ATOM   3678  CE2 PHE B 244      -4.793  26.844 -25.807  1.00  0.00           C  
ATOM   3679  CZ  PHE B 244      -5.549  25.686 -26.056  1.00  0.00           C  
ATOM   3680  N   LYS B 245      -9.716  31.360 -23.581  1.00  0.00           N  
ATOM   3681  CA  LYS B 245      -9.932  32.681 -22.984  1.00  0.00           C  
ATOM   3682  C   LYS B 245     -10.808  32.617 -21.732  1.00  0.00           C  
ATOM   3683  O   LYS B 245     -10.427  33.123 -20.674  1.00  0.00           O  
ATOM   3684  CB  LYS B 245     -10.430  33.679 -24.048  1.00  0.00           C  
ATOM   3685  CG  LYS B 245     -11.890  33.512 -24.503  1.00  0.00           C  
ATOM   3686  CD  LYS B 245     -12.127  34.291 -25.800  1.00  0.00           C  
ATOM   3687  CE  LYS B 245     -13.505  33.990 -26.390  1.00  0.00           C  
ATOM   3688  NZ  LYS B 245     -13.777  34.863 -27.550  1.00  0.00           N  
ATOM   3689  N   SER B 246     -11.966  31.964 -21.849  1.00  0.00           N  
ATOM   3690  CA  SER B 246     -12.901  31.781 -20.752  1.00  0.00           C  
ATOM   3691  C   SER B 246     -12.284  30.934 -19.635  1.00  0.00           C  
ATOM   3692  O   SER B 246     -12.592  31.160 -18.468  1.00  0.00           O  
ATOM   3693  CB  SER B 246     -14.233  31.205 -21.263  1.00  0.00           C  
ATOM   3694  OG  SER B 246     -14.072  30.162 -22.215  1.00  0.00           O  
ATOM   3695  N   TYR B 247     -11.424  29.970 -19.977  1.00  0.00           N  
ATOM   3696  CA  TYR B 247     -10.805  29.022 -19.059  1.00  0.00           C  
ATOM   3697  C   TYR B 247      -9.807  29.782 -18.187  1.00  0.00           C  
ATOM   3698  O   TYR B 247      -9.890  29.709 -16.961  1.00  0.00           O  
ATOM   3699  CB  TYR B 247     -10.144  27.854 -19.828  1.00  0.00           C  
ATOM   3700  CG  TYR B 247     -11.103  26.946 -20.591  1.00  0.00           C  
ATOM   3701  CD1 TYR B 247     -12.002  27.473 -21.534  1.00  0.00           C  
ATOM   3702  CD2 TYR B 247     -11.100  25.554 -20.379  1.00  0.00           C  
ATOM   3703  CE1 TYR B 247     -12.935  26.656 -22.169  1.00  0.00           C  
ATOM   3704  CE2 TYR B 247     -12.056  24.722 -20.996  1.00  0.00           C  
ATOM   3705  CZ  TYR B 247     -12.998  25.283 -21.887  1.00  0.00           C  
ATOM   3706  OH  TYR B 247     -13.929  24.526 -22.527  1.00  0.00           O  
ATOM   3707  N   CYS B 248      -8.923  30.557 -18.831  1.00  0.00           N  
ATOM   3708  CA  CYS B 248      -8.001  31.481 -18.185  1.00  0.00           C  
ATOM   3709  C   CYS B 248      -8.759  32.401 -17.226  1.00  0.00           C  
ATOM   3710  O   CYS B 248      -8.464  32.413 -16.030  1.00  0.00           O  
ATOM   3711  CB  CYS B 248      -7.241  32.301 -19.241  1.00  0.00           C  
ATOM   3712  SG  CYS B 248      -6.248  31.229 -20.313  1.00  0.00           S  
ATOM   3713  N   TYR B 249      -9.739  33.153 -17.749  1.00  0.00           N  
ATOM   3714  CA  TYR B 249     -10.549  34.070 -16.954  1.00  0.00           C  
ATOM   3715  C   TYR B 249     -11.169  33.361 -15.747  1.00  0.00           C  
ATOM   3716  O   TYR B 249     -10.993  33.810 -14.616  1.00  0.00           O  
ATOM   3717  CB  TYR B 249     -11.627  34.728 -17.826  1.00  0.00           C  
ATOM   3718  CG  TYR B 249     -12.578  35.592 -17.018  1.00  0.00           C  
ATOM   3719  CD1 TYR B 249     -13.847  35.099 -16.655  1.00  0.00           C  
ATOM   3720  CD2 TYR B 249     -12.157  36.854 -16.555  1.00  0.00           C  
ATOM   3721  CE1 TYR B 249     -14.691  35.862 -15.828  1.00  0.00           C  
ATOM   3722  CE2 TYR B 249     -12.993  37.621 -15.724  1.00  0.00           C  
ATOM   3723  CZ  TYR B 249     -14.265  37.122 -15.353  1.00  0.00           C  
ATOM   3724  OH  TYR B 249     -15.082  37.840 -14.532  1.00  0.00           O  
ATOM   3725  N   THR B 250     -11.893  32.264 -15.984  1.00  0.00           N  
ATOM   3726  CA  THR B 250     -12.619  31.543 -14.946  1.00  0.00           C  
ATOM   3727  C   THR B 250     -11.642  31.027 -13.889  1.00  0.00           C  
ATOM   3728  O   THR B 250     -11.868  31.269 -12.707  1.00  0.00           O  
ATOM   3729  CB  THR B 250     -13.497  30.431 -15.549  1.00  0.00           C  
ATOM   3730  OG1 THR B 250     -14.269  30.962 -16.603  1.00  0.00           O  
ATOM   3731  CG2 THR B 250     -14.479  29.846 -14.532  1.00  0.00           C  
ATOM   3732  N   LYS B 251     -10.545  30.357 -14.272  1.00  0.00           N  
ATOM   3733  CA  LYS B 251      -9.563  29.892 -13.293  1.00  0.00           C  
ATOM   3734  C   LYS B 251      -8.983  31.053 -12.483  1.00  0.00           C  
ATOM   3735  O   LYS B 251      -8.831  30.916 -11.273  1.00  0.00           O  
ATOM   3736  CB  LYS B 251      -8.457  29.055 -13.958  1.00  0.00           C  
ATOM   3737  CG  LYS B 251      -7.412  28.497 -12.961  1.00  0.00           C  
ATOM   3738  CD  LYS B 251      -8.088  27.635 -11.885  1.00  0.00           C  
ATOM   3739  CE  LYS B 251      -7.143  26.902 -10.934  1.00  0.00           C  
ATOM   3740  NZ  LYS B 251      -7.903  26.225  -9.856  1.00  0.00           N  
ATOM   3741  N   LEU B 252      -8.641  32.176 -13.125  1.00  0.00           N  
ATOM   3742  CA  LEU B 252      -8.126  33.344 -12.416  1.00  0.00           C  
ATOM   3743  C   LEU B 252      -9.164  33.881 -11.423  1.00  0.00           C  
ATOM   3744  O   LEU B 252      -8.836  34.115 -10.262  1.00  0.00           O  
ATOM   3745  CB  LEU B 252      -7.685  34.416 -13.425  1.00  0.00           C  
ATOM   3746  CG  LEU B 252      -6.891  35.575 -12.792  1.00  0.00           C  
ATOM   3747  CD1 LEU B 252      -5.544  35.109 -12.217  1.00  0.00           C  
ATOM   3748  CD2 LEU B 252      -6.634  36.655 -13.851  1.00  0.00           C  
ATOM   3749  N   ASN B 253     -10.404  34.090 -11.884  1.00  0.00           N  
ATOM   3750  CA  ASN B 253     -11.499  34.633 -11.084  1.00  0.00           C  
ATOM   3751  C   ASN B 253     -11.908  33.689  -9.941  1.00  0.00           C  
ATOM   3752  O   ASN B 253     -12.294  34.164  -8.877  1.00  0.00           O  
ATOM   3753  CB  ASN B 253     -12.684  34.987 -12.000  1.00  0.00           C  
ATOM   3754  CG  ASN B 253     -13.709  35.861 -11.284  1.00  0.00           C  
ATOM   3755  OD1 ASN B 253     -13.452  37.037 -11.060  1.00  0.00           O  
ATOM   3756  ND2 ASN B 253     -14.883  35.348 -10.934  1.00  0.00           N  
ATOM   3757  N   HIP B 254     -11.822  32.369 -10.153  1.00  0.00           N  
ATOM   3758  CA  HIP B 254     -12.219  31.325  -9.211  1.00  0.00           C  
ATOM   3759  C   HIP B 254     -10.977  30.467  -8.872  1.00  0.00           C  
ATOM   3760  O   HIP B 254     -10.832  29.353  -9.380  1.00  0.00           O  
ATOM   3761  CB  HIP B 254     -13.384  30.515  -9.817  1.00  0.00           C  
ATOM   3762  CG  HIP B 254     -14.577  31.337 -10.227  1.00  0.00           C  
ATOM   3763  ND1 HIP B 254     -15.806  31.350  -9.620  1.00  0.00           N  
ATOM   3764  CD2 HIP B 254     -14.715  32.113 -11.334  1.00  0.00           C  
ATOM   3765  CE1 HIP B 254     -16.621  32.153 -10.301  1.00  0.00           C  
ATOM   3766  NE2 HIP B 254     -15.989  32.673 -11.361  1.00  0.00           N  
ATOM   3767  N   PRO B 255     -10.037  30.968  -8.041  1.00  0.00           N  
ATOM   3768  CA  PRO B 255      -8.685  30.416  -7.926  1.00  0.00           C  
ATOM   3769  C   PRO B 255      -8.643  29.018  -7.296  1.00  0.00           C  
ATOM   3770  O   PRO B 255      -8.117  28.091  -7.912  1.00  0.00           O  
ATOM   3771  CB  PRO B 255      -7.872  31.448  -7.135  1.00  0.00           C  
ATOM   3772  CG  PRO B 255      -8.924  32.233  -6.355  1.00  0.00           C  
ATOM   3773  CD  PRO B 255     -10.125  32.217  -7.298  1.00  0.00           C  
ATOM   3774  N   SER B 256      -9.151  28.855  -6.071  1.00  0.00           N  
ATOM   3775  CA  SER B 256      -9.132  27.602  -5.318  1.00  0.00           C  
ATOM   3776  C   SER B 256     -10.104  26.543  -5.867  1.00  0.00           C  
ATOM   3777  O   SER B 256     -10.005  25.379  -5.483  1.00  0.00           O  
ATOM   3778  CB  SER B 256      -9.393  27.919  -3.836  1.00  0.00           C  
ATOM   3779  OG  SER B 256     -10.274  29.021  -3.695  1.00  0.00           O  
ATOM   3780  N   ALA B 257     -11.009  26.930  -6.777  1.00  0.00           N  
ATOM   3781  CA  ALA B 257     -12.046  26.079  -7.336  1.00  0.00           C  
ATOM   3782  C   ALA B 257     -11.466  24.813  -7.975  1.00  0.00           C  
ATOM   3783  O   ALA B 257     -10.432  24.856  -8.655  1.00  0.00           O  
ATOM   3784  CB  ALA B 257     -12.862  26.876  -8.352  1.00  0.00           C  
ATOM   3785  N   SER B 258     -12.151  23.685  -7.743  1.00  0.00           N  
ATOM   3786  CA  SER B 258     -11.773  22.391  -8.294  1.00  0.00           C  
ATOM   3787  C   SER B 258     -11.923  22.399  -9.823  1.00  0.00           C  
ATOM   3788  O   SER B 258     -12.721  23.156 -10.383  1.00  0.00           O  
ATOM   3789  CB  SER B 258     -12.597  21.263  -7.635  1.00  0.00           C  
ATOM   3790  OG  SER B 258     -13.717  20.878  -8.404  1.00  0.00           O  
ATOM   3791  N   LEU B 259     -11.171  21.524 -10.504  1.00  0.00           N  
ATOM   3792  CA  LEU B 259     -11.294  21.342 -11.943  1.00  0.00           C  
ATOM   3793  C   LEU B 259     -12.696  20.868 -12.335  1.00  0.00           C  
ATOM   3794  O   LEU B 259     -13.154  21.223 -13.418  1.00  0.00           O  
ATOM   3795  CB  LEU B 259     -10.220  20.383 -12.487  1.00  0.00           C  
ATOM   3796  CG  LEU B 259      -8.768  20.885 -12.344  1.00  0.00           C  
ATOM   3797  CD1 LEU B 259      -7.813  19.825 -12.910  1.00  0.00           C  
ATOM   3798  CD2 LEU B 259      -8.509  22.214 -13.072  1.00  0.00           C  
ATOM   3799  N   ALA B 260     -13.376  20.067 -11.508  1.00  0.00           N  
ATOM   3800  CA  ALA B 260     -14.769  19.711 -11.765  1.00  0.00           C  
ATOM   3801  C   ALA B 260     -15.620  20.984 -11.783  1.00  0.00           C  
ATOM   3802  O   ALA B 260     -16.205  21.323 -12.807  1.00  0.00           O  
ATOM   3803  CB  ALA B 260     -15.268  18.694 -10.730  1.00  0.00           C  
ATOM   3804  N   GLU B 261     -15.608  21.718 -10.668  1.00  0.00           N  
ATOM   3805  CA  GLU B 261     -16.423  22.906 -10.439  1.00  0.00           C  
ATOM   3806  C   GLU B 261     -16.224  23.943 -11.550  1.00  0.00           C  
ATOM   3807  O   GLU B 261     -17.184  24.353 -12.199  1.00  0.00           O  
ATOM   3808  CB  GLU B 261     -16.079  23.469  -9.051  1.00  0.00           C  
ATOM   3809  CG  GLU B 261     -16.861  22.784  -7.920  1.00  0.00           C  
ATOM   3810  CD  GLU B 261     -16.671  21.266  -7.821  1.00  0.00           C  
ATOM   3811  OE1 GLU B 261     -15.715  20.831  -7.130  1.00  0.00           O  
ATOM   3812  OE2 GLU B 261     -17.435  20.533  -8.477  1.00  0.00           O  
ATOM   3813  N   LEU B 262     -14.966  24.290 -11.829  1.00  0.00           N  
ATOM   3814  CA  LEU B 262     -14.594  25.189 -12.915  1.00  0.00           C  
ATOM   3815  C   LEU B 262     -15.144  24.735 -14.262  1.00  0.00           C  
ATOM   3816  O   LEU B 262     -15.514  25.568 -15.087  1.00  0.00           O  
ATOM   3817  CB  LEU B 262     -13.074  25.244 -13.004  1.00  0.00           C  
ATOM   3818  CG  LEU B 262     -12.426  26.046 -11.874  1.00  0.00           C  
ATOM   3819  CD1 LEU B 262     -10.943  25.687 -11.793  1.00  0.00           C  
ATOM   3820  CD2 LEU B 262     -12.563  27.555 -12.107  1.00  0.00           C  
ATOM   3821  N   SER B 263     -15.136  23.428 -14.524  1.00  0.00           N  
ATOM   3822  CA  SER B 263     -15.630  22.874 -15.775  1.00  0.00           C  
ATOM   3823  C   SER B 263     -17.137  23.099 -15.922  1.00  0.00           C  
ATOM   3824  O   SER B 263     -17.567  23.477 -17.011  1.00  0.00           O  
ATOM   3825  CB  SER B 263     -15.270  21.392 -15.901  1.00  0.00           C  
ATOM   3826  OG  SER B 263     -13.875  21.216 -15.793  1.00  0.00           O  
ATOM   3827  N   GLU B 264     -17.919  22.936 -14.844  1.00  0.00           N  
ATOM   3828  CA  GLU B 264     -19.368  23.166 -14.851  1.00  0.00           C  
ATOM   3829  C   GLU B 264     -19.712  24.554 -15.412  1.00  0.00           C  
ATOM   3830  O   GLU B 264     -20.611  24.671 -16.243  1.00  0.00           O  
ATOM   3831  CB  GLU B 264     -19.994  22.953 -13.460  1.00  0.00           C  
ATOM   3832  CG  GLU B 264     -19.777  21.551 -12.865  1.00  0.00           C  
ATOM   3833  CD  GLU B 264     -20.207  20.423 -13.809  1.00  0.00           C  
ATOM   3834  OE1 GLU B 264     -21.393  20.419 -14.213  1.00  0.00           O  
ATOM   3835  OE2 GLU B 264     -19.349  19.579 -14.152  1.00  0.00           O  
ATOM   3836  N   LEU B 265     -18.979  25.598 -14.997  1.00  0.00           N  
ATOM   3837  CA  LEU B 265     -19.141  26.961 -15.513  1.00  0.00           C  
ATOM   3838  C   LEU B 265     -18.880  27.078 -17.025  1.00  0.00           C  
ATOM   3839  O   LEU B 265     -19.392  27.996 -17.669  1.00  0.00           O  
ATOM   3840  CB  LEU B 265     -18.198  27.930 -14.771  1.00  0.00           C  
ATOM   3841  CG  LEU B 265     -18.611  28.302 -13.332  1.00  0.00           C  
ATOM   3842  CD1 LEU B 265     -17.517  29.178 -12.706  1.00  0.00           C  
ATOM   3843  CD2 LEU B 265     -19.939  29.074 -13.303  1.00  0.00           C  
ATOM   3844  N   LEU B 266     -18.021  26.228 -17.598  1.00  0.00           N  
ATOM   3845  CA  LEU B 266     -17.408  26.455 -18.903  1.00  0.00           C  
ATOM   3846  C   LEU B 266     -18.161  25.698 -20.002  1.00  0.00           C  
ATOM   3847  O   LEU B 266     -17.671  24.712 -20.555  1.00  0.00           O  
ATOM   3848  CB  LEU B 266     -15.910  26.102 -18.827  1.00  0.00           C  
ATOM   3849  CG  LEU B 266     -15.066  27.167 -18.102  1.00  0.00           C  
ATOM   3850  CD1 LEU B 266     -13.682  26.599 -17.771  1.00  0.00           C  
ATOM   3851  CD2 LEU B 266     -14.893  28.419 -18.971  1.00  0.00           C  
ATOM   3852  N   THR B 267     -19.335  26.215 -20.372  1.00  0.00           N  
ATOM   3853  CA  THR B 267     -20.184  25.677 -21.433  1.00  0.00           C  
ATOM   3854  C   THR B 267     -19.454  25.637 -22.787  1.00  0.00           C  
ATOM   3855  O   THR B 267     -18.873  26.647 -23.202  1.00  0.00           O  
ATOM   3856  CB  THR B 267     -21.470  26.518 -21.529  1.00  0.00           C  
ATOM   3857  OG1 THR B 267     -21.962  26.784 -20.231  1.00  0.00           O  
ATOM   3858  CG2 THR B 267     -22.567  25.811 -22.336  1.00  0.00           C  
ATOM   3859  N   LYS B 268     -19.502  24.495 -23.488  1.00  0.00           N  
ATOM   3860  CA  LYS B 268     -19.137  24.323 -24.897  1.00  0.00           C  
ATOM   3861  C   LYS B 268     -20.142  23.375 -25.547  1.00  0.00           C  
ATOM   3862  O   LYS B 268     -20.642  22.466 -24.895  1.00  0.00           O  
ATOM   3863  CB  LYS B 268     -17.715  23.743 -25.051  1.00  0.00           C  
ATOM   3864  CG  LYS B 268     -16.592  24.640 -24.516  1.00  0.00           C  
ATOM   3865  CD  LYS B 268     -16.497  25.996 -25.245  1.00  0.00           C  
ATOM   3866  CE  LYS B 268     -15.680  27.035 -24.475  1.00  0.00           C  
ATOM   3867  NZ  LYS B 268     -16.211  27.261 -23.109  1.00  0.00           N  
ATOM   3868  N   GLN B 269     -20.453  23.590 -26.833  1.00  0.00           N  
ATOM   3869  CA  GLN B 269     -21.378  22.750 -27.604  1.00  0.00           C  
ATOM   3870  C   GLN B 269     -22.740  22.538 -26.897  1.00  0.00           C  
ATOM   3871  O   GLN B 269     -23.415  21.538 -27.136  1.00  0.00           O  
ATOM   3872  CB  GLN B 269     -20.699  21.403 -27.926  1.00  0.00           C  
ATOM   3873  CG  GLN B 269     -19.357  21.458 -28.669  1.00  0.00           C  
ATOM   3874  CD  GLN B 269     -18.791  20.049 -28.892  1.00  0.00           C  
ATOM   3875  OE1 GLN B 269     -18.918  19.159 -28.051  1.00  0.00           O  
ATOM   3876  NE2 GLN B 269     -18.144  19.809 -30.024  1.00  0.00           N  
ATOM   3877  N   GLY B 270     -23.164  23.480 -26.042  1.00  0.00           N  
ATOM   3878  CA  GLY B 270     -24.433  23.419 -25.322  1.00  0.00           C  
ATOM   3879  C   GLY B 270     -24.402  22.635 -24.001  1.00  0.00           C  
ATOM   3880  O   GLY B 270     -25.450  22.530 -23.369  1.00  0.00           O  
ATOM   3881  N   TYR B 271     -23.250  22.114 -23.555  1.00  0.00           N  
ATOM   3882  CA  TYR B 271     -23.103  21.428 -22.265  1.00  0.00           C  
ATOM   3883  C   TYR B 271     -21.820  21.913 -21.572  1.00  0.00           C  
ATOM   3884  O   TYR B 271     -21.032  22.637 -22.171  1.00  0.00           O  
ATOM   3885  CB  TYR B 271     -23.168  19.900 -22.463  1.00  0.00           C  
ATOM   3886  CG  TYR B 271     -22.089  19.301 -23.352  1.00  0.00           C  
ATOM   3887  CD1 TYR B 271     -22.221  19.327 -24.753  1.00  0.00           C  
ATOM   3888  CD2 TYR B 271     -20.952  18.711 -22.775  1.00  0.00           C  
ATOM   3889  CE1 TYR B 271     -21.186  18.838 -25.571  1.00  0.00           C  
ATOM   3890  CE2 TYR B 271     -19.895  18.255 -23.585  1.00  0.00           C  
ATOM   3891  CZ  TYR B 271     -19.990  18.354 -24.989  1.00  0.00           C  
ATOM   3892  OH  TYR B 271     -18.918  18.010 -25.761  1.00  0.00           O  
ATOM   3893  N   GLN B 272     -21.610  21.595 -20.293  1.00  0.00           N  
ATOM   3894  CA  GLN B 272     -20.367  21.942 -19.603  1.00  0.00           C  
ATOM   3895  C   GLN B 272     -19.184  21.182 -20.215  1.00  0.00           C  
ATOM   3896  O   GLN B 272     -19.317  20.003 -20.541  1.00  0.00           O  
ATOM   3897  CB  GLN B 272     -20.472  21.687 -18.090  1.00  0.00           C  
ATOM   3898  CG  GLN B 272     -20.870  20.270 -17.640  1.00  0.00           C  
ATOM   3899  CD  GLN B 272     -22.385  20.081 -17.559  1.00  0.00           C  
ATOM   3900  OE1 GLN B 272     -23.060  19.950 -18.578  1.00  0.00           O  
ATOM   3901  NE2 GLN B 272     -22.952  20.078 -16.362  1.00  0.00           N  
ATOM   3902  N   ILE B 273     -18.013  21.820 -20.361  1.00  0.00           N  
ATOM   3903  CA  ILE B 273     -16.786  21.063 -20.620  1.00  0.00           C  
ATOM   3904  C   ILE B 273     -16.580  20.036 -19.492  1.00  0.00           C  
ATOM   3905  O   ILE B 273     -17.078  20.208 -18.380  1.00  0.00           O  
ATOM   3906  CB  ILE B 273     -15.579  22.013 -20.819  1.00  0.00           C  
ATOM   3907  CG1 ILE B 273     -14.348  21.332 -21.458  1.00  0.00           C  
ATOM   3908  CG2 ILE B 273     -15.127  22.662 -19.502  1.00  0.00           C  
ATOM   3909  CD1 ILE B 273     -14.588  20.825 -22.886  1.00  0.00           C  
ATOM   3910  N   THR B 274     -15.860  18.948 -19.770  1.00  0.00           N  
ATOM   3911  CA  THR B 274     -15.489  17.987 -18.744  1.00  0.00           C  
ATOM   3912  C   THR B 274     -14.293  18.492 -17.930  1.00  0.00           C  
ATOM   3913  O   THR B 274     -13.461  19.264 -18.421  1.00  0.00           O  
ATOM   3914  CB  THR B 274     -15.185  16.626 -19.391  1.00  0.00           C  
ATOM   3915  OG1 THR B 274     -14.196  16.759 -20.397  1.00  0.00           O  
ATOM   3916  CG2 THR B 274     -16.449  16.009 -20.001  1.00  0.00           C  
ATOM   3917  N   ARG B 275     -14.178  17.954 -16.708  1.00  0.00           N  
ATOM   3918  CA  ARG B 275     -12.992  17.986 -15.853  1.00  0.00           C  
ATOM   3919  C   ARG B 275     -11.722  17.758 -16.688  1.00  0.00           C  
ATOM   3920  O   ARG B 275     -10.791  18.567 -16.659  1.00  0.00           O  
ATOM   3921  CB  ARG B 275     -13.221  16.939 -14.742  1.00  0.00           C  
ATOM   3922  CG  ARG B 275     -12.186  16.957 -13.613  1.00  0.00           C  
ATOM   3923  CD  ARG B 275     -12.549  15.969 -12.484  1.00  0.00           C  
ATOM   3924  NE  ARG B 275     -12.535  14.547 -12.891  1.00  0.00           N  
ATOM   3925  CZ  ARG B 275     -11.468  13.813 -13.228  1.00  0.00           C  
ATOM   3926  NH1 ARG B 275     -11.640  12.526 -13.519  1.00  0.00           N  
ATOM   3927  NH2 ARG B 275     -10.256  14.360 -13.230  1.00  0.00           N  
ATOM   3928  N   THR B 276     -11.710  16.673 -17.464  1.00  0.00           N  
ATOM   3929  CA  THR B 276     -10.651  16.291 -18.389  1.00  0.00           C  
ATOM   3930  C   THR B 276     -10.376  17.381 -19.435  1.00  0.00           C  
ATOM   3931  O   THR B 276      -9.217  17.739 -19.643  1.00  0.00           O  
ATOM   3932  CB  THR B 276     -11.039  14.956 -19.053  1.00  0.00           C  
ATOM   3933  OG1 THR B 276     -11.682  14.118 -18.108  1.00  0.00           O  
ATOM   3934  CG2 THR B 276      -9.819  14.231 -19.628  1.00  0.00           C  
ATOM   3935  N   GLY B 277     -11.418  17.895 -20.104  1.00  0.00           N  
ATOM   3936  CA  GLY B 277     -11.304  18.935 -21.121  1.00  0.00           C  
ATOM   3937  C   GLY B 277     -10.646  20.200 -20.571  1.00  0.00           C  
ATOM   3938  O   GLY B 277      -9.668  20.677 -21.148  1.00  0.00           O  
ATOM   3939  N   LEU B 278     -11.156  20.720 -19.444  1.00  0.00           N  
ATOM   3940  CA  LEU B 278     -10.517  21.817 -18.717  1.00  0.00           C  
ATOM   3941  C   LEU B 278      -9.054  21.483 -18.428  1.00  0.00           C  
ATOM   3942  O   LEU B 278      -8.186  22.296 -18.735  1.00  0.00           O  
ATOM   3943  CB  LEU B 278     -11.289  22.141 -17.430  1.00  0.00           C  
ATOM   3944  CG  LEU B 278     -10.583  23.165 -16.514  1.00  0.00           C  
ATOM   3945  CD1 LEU B 278     -10.360  24.533 -17.162  1.00  0.00           C  
ATOM   3946  CD2 LEU B 278     -11.389  23.367 -15.242  1.00  0.00           C  
ATOM   3947  N   GLY B 279      -8.781  20.305 -17.853  1.00  0.00           N  
ATOM   3948  CA  GLY B 279      -7.432  19.791 -17.646  1.00  0.00           C  
ATOM   3949  C   GLY B 279      -6.546  19.953 -18.886  1.00  0.00           C  
ATOM   3950  O   GLY B 279      -5.469  20.543 -18.797  1.00  0.00           O  
ATOM   3951  N   HIP B 280      -6.983  19.428 -20.035  1.00  0.00           N  
ATOM   3952  CA  HIP B 280      -6.250  19.526 -21.293  1.00  0.00           C  
ATOM   3953  C   HIP B 280      -6.009  20.986 -21.696  1.00  0.00           C  
ATOM   3954  O   HIP B 280      -4.879  21.355 -22.014  1.00  0.00           O  
ATOM   3955  CB  HIP B 280      -6.973  18.744 -22.399  1.00  0.00           C  
ATOM   3956  CG  HIP B 280      -6.125  18.580 -23.637  1.00  0.00           C  
ATOM   3957  ND1 HIP B 280      -5.336  17.492 -23.943  1.00  0.00           N  
ATOM   3958  CD2 HIP B 280      -5.960  19.486 -24.652  1.00  0.00           C  
ATOM   3959  CE1 HIP B 280      -4.724  17.741 -25.111  1.00  0.00           C  
ATOM   3960  NE2 HIP B 280      -5.063  18.951 -25.583  1.00  0.00           N  
ATOM   3961  N   TYR B 281      -7.055  21.818 -21.703  1.00  0.00           N  
ATOM   3962  CA  TYR B 281      -6.947  23.220 -22.110  1.00  0.00           C  
ATOM   3963  C   TYR B 281      -5.974  23.954 -21.173  1.00  0.00           C  
ATOM   3964  O   TYR B 281      -5.087  24.669 -21.637  1.00  0.00           O  
ATOM   3965  CB  TYR B 281      -8.334  23.884 -22.147  1.00  0.00           C  
ATOM   3966  CG  TYR B 281      -9.300  23.483 -23.266  1.00  0.00           C  
ATOM   3967  CD1 TYR B 281      -9.251  22.227 -23.914  1.00  0.00           C  
ATOM   3968  CD2 TYR B 281     -10.324  24.383 -23.620  1.00  0.00           C  
ATOM   3969  CE1 TYR B 281     -10.227  21.866 -24.858  1.00  0.00           C  
ATOM   3970  CE2 TYR B 281     -11.318  24.023 -24.547  1.00  0.00           C  
ATOM   3971  CZ  TYR B 281     -11.278  22.754 -25.167  1.00  0.00           C  
ATOM   3972  OH  TYR B 281     -12.240  22.375 -26.054  1.00  0.00           O  
ATOM   3973  N   ASN B 282      -6.088  23.729 -19.859  1.00  0.00           N  
ATOM   3974  CA  ASN B 282      -5.143  24.220 -18.863  1.00  0.00           C  
ATOM   3975  C   ASN B 282      -3.713  23.770 -19.173  1.00  0.00           C  
ATOM   3976  O   ASN B 282      -2.806  24.594 -19.109  1.00  0.00           O  
ATOM   3977  CB  ASN B 282      -5.563  23.796 -17.445  1.00  0.00           C  
ATOM   3978  CG  ASN B 282      -6.686  24.649 -16.860  1.00  0.00           C  
ATOM   3979  OD1 ASN B 282      -6.970  25.752 -17.310  1.00  0.00           O  
ATOM   3980  ND2 ASN B 282      -7.329  24.167 -15.805  1.00  0.00           N  
ATOM   3981  N   LYS B 283      -3.476  22.494 -19.515  1.00  0.00           N  
ATOM   3982  CA  LYS B 283      -2.150  22.025 -19.945  1.00  0.00           C  
ATOM   3983  C   LYS B 283      -1.628  22.815 -21.155  1.00  0.00           C  
ATOM   3984  O   LYS B 283      -0.425  23.088 -21.220  1.00  0.00           O  
ATOM   3985  CB  LYS B 283      -2.145  20.512 -20.225  1.00  0.00           C  
ATOM   3986  CG  LYS B 283      -2.258  19.662 -18.950  1.00  0.00           C  
ATOM   3987  CD  LYS B 283      -2.539  18.191 -19.292  1.00  0.00           C  
ATOM   3988  CE  LYS B 283      -2.760  17.374 -18.016  1.00  0.00           C  
ATOM   3989  NZ  LYS B 283      -3.060  15.951 -18.299  1.00  0.00           N  
ATOM   3990  N   LYS B 284      -2.484  23.180 -22.118  1.00  0.00           N  
ATOM   3991  CA  LYS B 284      -2.086  24.052 -23.228  1.00  0.00           C  
ATOM   3992  C   LYS B 284      -1.688  25.443 -22.718  1.00  0.00           C  
ATOM   3993  O   LYS B 284      -0.598  25.898 -23.055  1.00  0.00           O  
ATOM   3994  CB  LYS B 284      -3.171  24.129 -24.312  1.00  0.00           C  
ATOM   3995  CG  LYS B 284      -3.510  22.783 -24.976  1.00  0.00           C  
ATOM   3996  CD  LYS B 284      -2.380  22.238 -25.860  1.00  0.00           C  
ATOM   3997  CE  LYS B 284      -2.847  20.926 -26.499  1.00  0.00           C  
ATOM   3998  NZ  LYS B 284      -1.850  20.355 -27.429  1.00  0.00           N  
ATOM   3999  N   VAL B 285      -2.514  26.102 -21.894  1.00  0.00           N  
ATOM   4000  CA  VAL B 285      -2.177  27.389 -21.259  1.00  0.00           C  
ATOM   4001  C   VAL B 285      -0.824  27.294 -20.528  1.00  0.00           C  
ATOM   4002  O   VAL B 285       0.076  28.104 -20.752  1.00  0.00           O  
ATOM   4003  CB  VAL B 285      -3.327  27.842 -20.329  1.00  0.00           C  
ATOM   4004  CG1 VAL B 285      -2.999  29.130 -19.558  1.00  0.00           C  
ATOM   4005  CG2 VAL B 285      -4.617  28.090 -21.127  1.00  0.00           C  
ATOM   4006  N   ARG B 286      -0.672  26.268 -19.682  1.00  0.00           N  
ATOM   4007  CA  ARG B 286       0.550  25.937 -18.955  1.00  0.00           C  
ATOM   4008  C   ARG B 286       1.753  25.825 -19.902  1.00  0.00           C  
ATOM   4009  O   ARG B 286       2.850  26.265 -19.573  1.00  0.00           O  
ATOM   4010  CB  ARG B 286       0.305  24.637 -18.169  1.00  0.00           C  
ATOM   4011  CG  ARG B 286       1.370  24.304 -17.116  1.00  0.00           C  
ATOM   4012  CD  ARG B 286       1.168  22.897 -16.543  1.00  0.00           C  
ATOM   4013  NE  ARG B 286       1.495  21.841 -17.522  1.00  0.00           N  
ATOM   4014  CZ  ARG B 286       2.692  21.266 -17.699  1.00  0.00           C  
ATOM   4015  NH1 ARG B 286       2.821  20.268 -18.578  1.00  0.00           N  
ATOM   4016  NH2 ARG B 286       3.761  21.676 -17.013  1.00  0.00           N  
ATOM   4017  N   THR B 287       1.555  25.197 -21.061  1.00  0.00           N  
ATOM   4018  CA  THR B 287       2.571  25.068 -22.099  1.00  0.00           C  
ATOM   4019  C   THR B 287       2.918  26.445 -22.685  1.00  0.00           C  
ATOM   4020  O   THR B 287       4.095  26.798 -22.700  1.00  0.00           O  
ATOM   4021  CB  THR B 287       2.119  24.047 -23.159  1.00  0.00           C  
ATOM   4022  OG1 THR B 287       1.778  22.824 -22.530  1.00  0.00           O  
ATOM   4023  CG2 THR B 287       3.219  23.756 -24.184  1.00  0.00           C  
ATOM   4024  N   LEU B 288       1.923  27.221 -23.145  1.00  0.00           N  
ATOM   4025  CA  LEU B 288       2.116  28.552 -23.743  1.00  0.00           C  
ATOM   4026  C   LEU B 288       2.996  29.441 -22.858  1.00  0.00           C  
ATOM   4027  O   LEU B 288       3.958  30.040 -23.340  1.00  0.00           O  
ATOM   4028  CB  LEU B 288       0.761  29.244 -24.006  1.00  0.00           C  
ATOM   4029  CG  LEU B 288      -0.071  28.659 -25.164  1.00  0.00           C  
ATOM   4030  CD1 LEU B 288      -1.470  29.290 -25.163  1.00  0.00           C  
ATOM   4031  CD2 LEU B 288       0.586  28.902 -26.530  1.00  0.00           C  
ATOM   4032  N   TYR B 289       2.680  29.505 -21.559  1.00  0.00           N  
ATOM   4033  CA  TYR B 289       3.396  30.311 -20.573  1.00  0.00           C  
ATOM   4034  C   TYR B 289       4.921  30.106 -20.576  1.00  0.00           C  
ATOM   4035  O   TYR B 289       5.645  31.045 -20.246  1.00  0.00           O  
ATOM   4036  CB  TYR B 289       2.800  30.033 -19.192  1.00  0.00           C  
ATOM   4037  CG  TYR B 289       3.654  30.490 -18.030  1.00  0.00           C  
ATOM   4038  CD1 TYR B 289       4.550  29.583 -17.440  1.00  0.00           C  
ATOM   4039  CD2 TYR B 289       3.538  31.789 -17.507  1.00  0.00           C  
ATOM   4040  CE1 TYR B 289       5.240  29.925 -16.273  1.00  0.00           C  
ATOM   4041  CE2 TYR B 289       4.228  32.134 -16.332  1.00  0.00           C  
ATOM   4042  CZ  TYR B 289       5.080  31.205 -15.700  1.00  0.00           C  
ATOM   4043  OH  TYR B 289       5.743  31.568 -14.565  1.00  0.00           O  
ATOM   4044  N   LYS B 290       5.425  28.922 -20.959  1.00  0.00           N  
ATOM   4045  CA  LYS B 290       6.866  28.649 -21.037  1.00  0.00           C  
ATOM   4046  C   LYS B 290       7.619  29.654 -21.915  1.00  0.00           C  
ATOM   4047  O   LYS B 290       8.814  29.848 -21.711  1.00  0.00           O  
ATOM   4048  CB  LYS B 290       7.128  27.238 -21.574  1.00  0.00           C  
ATOM   4049  CG  LYS B 290       6.596  26.120 -20.667  1.00  0.00           C  
ATOM   4050  CD  LYS B 290       6.871  24.775 -21.345  1.00  0.00           C  
ATOM   4051  CE  LYS B 290       6.399  23.616 -20.469  1.00  0.00           C  
ATOM   4052  NZ  LYS B 290       6.734  22.317 -21.090  1.00  0.00           N  
ATOM   4053  N   GLN B 291       6.940  30.284 -22.882  1.00  0.00           N  
ATOM   4054  CA  GLN B 291       7.473  31.397 -23.661  1.00  0.00           C  
ATOM   4055  C   GLN B 291       8.010  32.523 -22.760  1.00  0.00           C  
ATOM   4056  O   GLN B 291       8.946  33.220 -23.144  1.00  0.00           O  
ATOM   4057  CB  GLN B 291       6.344  31.914 -24.567  1.00  0.00           C  
ATOM   4058  CG  GLN B 291       6.795  32.925 -25.633  1.00  0.00           C  
ATOM   4059  CD  GLN B 291       5.614  33.711 -26.205  1.00  0.00           C  
ATOM   4060  OE1 GLN B 291       4.477  33.246 -26.237  1.00  0.00           O  
ATOM   4061  NE2 GLN B 291       5.849  34.949 -26.620  1.00  0.00           N  
ATOM   4062  N   LEU B 292       7.370  32.744 -21.606  1.00  0.00           N  
ATOM   4063  CA  LEU B 292       7.501  33.941 -20.790  1.00  0.00           C  
ATOM   4064  C   LEU B 292       8.398  33.689 -19.578  1.00  0.00           C  
ATOM   4065  O   LEU B 292       9.337  34.452 -19.353  1.00  0.00           O  
ATOM   4066  CB  LEU B 292       6.104  34.436 -20.353  1.00  0.00           C  
ATOM   4067  CG  LEU B 292       5.098  34.654 -21.505  1.00  0.00           C  
ATOM   4068  CD1 LEU B 292       3.731  35.046 -20.937  1.00  0.00           C  
ATOM   4069  CD2 LEU B 292       5.580  35.706 -22.514  1.00  0.00           C  
ATOM   4070  N   LYS B 293       8.084  32.681 -18.749  1.00  0.00           N  
ATOM   4071  CA  LYS B 293       8.682  32.536 -17.419  1.00  0.00           C  
ATOM   4072  C   LYS B 293       8.679  31.064 -16.975  1.00  0.00           C  
ATOM   4073  O   LYS B 293       8.015  30.233 -17.596  1.00  0.00           O  
ATOM   4074  CB  LYS B 293       7.914  33.481 -16.470  1.00  0.00           C  
ATOM   4075  CG  LYS B 293       8.523  33.657 -15.072  1.00  0.00           C  
ATOM   4076  CD  LYS B 293       7.777  34.754 -14.302  1.00  0.00           C  
ATOM   4077  CE  LYS B 293       8.400  34.933 -12.915  1.00  0.00           C  
ATOM   4078  NZ  LYS B 293       7.714  35.990 -12.142  1.00  0.00           N  
ATOM   4079  N   ASN B 294       9.451  30.751 -15.924  1.00  0.00           N  
ATOM   4080  CA  ASN B 294       9.467  29.445 -15.257  1.00  0.00           C  
ATOM   4081  C   ASN B 294       8.103  29.143 -14.656  1.00  0.00           C  
ATOM   4082  O   ASN B 294       7.533  30.083 -14.048  1.00  0.00           O  
ATOM   4083  CB  ASN B 294      10.508  29.393 -14.126  1.00  0.00           C  
ATOM   4084  CG  ASN B 294      11.954  29.495 -14.597  1.00  0.00           C  
ATOM   4085  OD1 ASN B 294      12.308  29.063 -15.685  1.00  0.00           O  
ATOM   4086  ND2 ASN B 294      12.823  30.067 -13.776  1.00  0.00           N  
ATOM   4087  OXT ASN B 294       7.758  27.947 -14.594  1.00  0.00           O  
TER    4088      ASN B 294                                                      
CONECT 1637 1638                                                                
CONECT 1638 1637 1639 1641                                                      
MASTER        0    0    0    0    0    0    0    0 4085    3    2   31          
END                                                                             
