# Supplementary material for: WhiA transcription factor provides feedback loop between translation and energy production in a genome-reduced bacterium
Source: Front Microbiol. 2024 Dec 23;15:1504418. doi: 10.3389/fmicb.2024.1504418 (PMC11701221; doi:10.3389/fmicb.2024.1504418)
Supplement: Supplementary file 2 [file Data_Sheet_2.ZIP › Supplementary_structure 2.pdb]

HEADER    BEL_DNA_80.04NS                                                       
COMPND    BEL_DNA_80.04NS                                                       
REMARK    GENERATED BY SYBYL (TRIPOS, INC.)       26-JUL-21                     
SEQRES   1 A   40   DA  DA  DA  DG  DA  DT  DT  DG  DC  DT  DG  DA  DT          
SEQRES   2 A   40   DA  DC  DA  DC  DC  DA  DA  DA  DA  DA  DC  DC  DG          
SEQRES   3 A   40   DT  DT  DG  DT  DC  DA  DA  DG  DT  DA  DT  DC  DA          
SEQRES   4 A   40   DG                                                          
SEQRES   1 A   40   DC  DT  DG  DA  DT  DA  DC  DT  DT  DG  DA  DC  DA          
SEQRES   2 A   40   DA  DC  DG  DG  DT  DT  DT  DT  DT  DG  DG  DT  DG          
SEQRES   3 A   40   DT  DA  DT  DC  DA  DG  DC  DA  DA  DT  DC  DT  DT          
SEQRES   4 A   40   DT                                                          
SEQRES   1 B  295  AMN VAL THR PHE SER GLN GLU VAL LYS SER GLU ILE CYS          
SEQRES   2 B  295  ASP GLN SER LEU ASP GLU LYS ASN ALA LYS TYR PHE LEU          
SEQRES   3 B  295  ASN GLY MET ILE PHE ASP LYS LEU GLN LEU VAL ASP GLN          
SEQRES   4 B  295  SER TYR GLN SER TYR THR SER GLN HIE PRO LYS THR ILE          
SEQRES   5 B  295  ILE PHE LEU LYS LYS ILE LEU ILE LEU LEU ASN GLN GLN          
SEQRES   6 B  295  LEU LYS ASN GLU ILE ARG HIP THR HIE ARG ILE ASN GLN          
SEQRES   7 B  295  LEU LYS LYS HIE GLU TYR GLU LEU ILE PHE LYS LEU ASP          
SEQRES   8 B  295  LYS SER LEU LEU SER LEU ASP ASN HIE GLU LEU GLU GLU          
SEQRES   9 B  295  GLN GLN LEU ARG ALA PHE PHE GLY GLY LEU PHE LEU SER          
SEQRES  10 B  295  VAL GLY ASN LEU SER LYS PHE SER ALA LYS ASP HIP HIE          
SEQRES  11 B  295  LEU GLU LEU ILE PHE ASN TYR GLU HIP LYS ALA LEU LEU          
SEQRES  12 B  295  THR HIP ASP LEU LEU VAL GLN ASN GLY PHE SER ASN PHE          
SEQRES  13 B  295  LYS LEU ILE THR ARG LYS ASN LYS TYR ILE LEU TYR LEU          
SEQRES  14 B  295  LYS LYS THR GLN GLU ILE ILE ASP PHE LEU ALA TYR ILE          
SEQRES  15 B  295  ASN ALA PHE SER CYS MET PHE ARG TYR GLU ASP SER ASN          
SEQRES  16 B  295  LEU LYS ARG LYS LEU VAL ARG LYS VAL GLN LEU SER ASN          
SEQRES  17 B  295  ASN LEU ASP ILE VAL ASN LEU THR LYS THR ILE ASP LEU          
SEQRES  18 B  295  ASN ASN LYS LEU ILE PRO MET ILE GLN MET ILE VAL ASN          
SEQRES  19 B  295  ASP GLN VAL PHE HIE GLU GLN LYS PRO LEU PHE LYS SER          
SEQRES  20 B  295  TYR CYS TYR THR LYS LEU ASN HIP PRO SER ALA SER LEU          
SEQRES  21 B  295  ALA GLU LEU SER GLU LEU LEU THR LYS GLN GLY TYR GLN          
SEQRES  22 B  295  ILE THR ARG THR GLY LEU GLY HIP TYR ASN LYS LYS VAL          
SEQRES  23 B  295  ARG THR LEU TYR LYS GLN LEU LYS ASN                          
ATOM      1  O5'  DA A   1     -52.117  29.419 -33.045  1.00  0.00           O  
ATOM      2  C5'  DA A   1     -51.075  30.371 -33.047  1.00  0.00           C  
ATOM      3  C4'  DA A   1     -50.553  30.855 -31.692  1.00  0.00           C  
ATOM      4  O4'  DA A   1     -51.630  31.247 -30.879  1.00  0.00           O  
ATOM      5  C3'  DA A   1     -49.689  29.853 -30.891  1.00  0.00           C  
ATOM      6  O3'  DA A   1     -48.525  30.542 -30.436  1.00  0.00           O  
ATOM      7  C2'  DA A   1     -50.634  29.511 -29.679  1.00  0.00           C  
ATOM      8  C1'  DA A   1     -51.358  30.853 -29.528  1.00  0.00           C  
ATOM      9  N9   DA A   1     -52.569  30.843 -28.664  1.00  0.00           N  
ATOM     10  C8   DA A   1     -53.504  29.901 -28.387  1.00  0.00           C  
ATOM     11  N7   DA A   1     -54.390  30.197 -27.450  1.00  0.00           N  
ATOM     12  C5   DA A   1     -53.966  31.455 -27.034  1.00  0.00           C  
ATOM     13  C6   DA A   1     -54.515  32.506 -26.252  1.00  0.00           C  
ATOM     14  N6   DA A   1     -55.544  32.189 -25.420  1.00  0.00           N  
ATOM     15  N1   DA A   1     -54.009  33.722 -26.084  1.00  0.00           N  
ATOM     16  C2   DA A   1     -52.994  33.978 -26.922  1.00  0.00           C  
ATOM     17  N3   DA A   1     -52.430  33.192 -27.899  1.00  0.00           N  
ATOM     18  C4   DA A   1     -52.978  31.928 -27.867  1.00  0.00           C  
ATOM     19  P    DA A   2     -47.163  30.488 -31.271  1.00  0.00           P  
ATOM     20  OP1  DA A   2     -47.230  30.805 -32.690  1.00  0.00           O  
ATOM     21  OP2  DA A   2     -46.504  29.255 -30.791  1.00  0.00           O  
ATOM     22  O5'  DA A   2     -46.459  31.800 -30.635  1.00  0.00           O  
ATOM     23  C5'  DA A   2     -46.956  33.139 -30.997  1.00  0.00           C  
ATOM     24  C4'  DA A   2     -47.010  34.302 -29.934  1.00  0.00           C  
ATOM     25  O4'  DA A   2     -48.063  34.036 -29.020  1.00  0.00           O  
ATOM     26  C3'  DA A   2     -45.750  34.271 -29.134  1.00  0.00           C  
ATOM     27  O3'  DA A   2     -45.688  35.658 -28.754  1.00  0.00           O  
ATOM     28  C2'  DA A   2     -46.074  33.391 -27.906  1.00  0.00           C  
ATOM     29  C1'  DA A   2     -47.457  33.892 -27.761  1.00  0.00           C  
ATOM     30  N9   DA A   2     -48.495  33.087 -27.004  1.00  0.00           N  
ATOM     31  C8   DA A   2     -48.769  31.750 -27.215  1.00  0.00           C  
ATOM     32  N7   DA A   2     -49.747  31.345 -26.455  1.00  0.00           N  
ATOM     33  C5   DA A   2     -50.079  32.410 -25.591  1.00  0.00           C  
ATOM     34  C6   DA A   2     -51.011  32.683 -24.569  1.00  0.00           C  
ATOM     35  N6   DA A   2     -51.815  31.766 -24.010  1.00  0.00           N  
ATOM     36  N1   DA A   2     -50.952  33.779 -23.866  1.00  0.00           N  
ATOM     37  C2   DA A   2     -50.227  34.761 -24.402  1.00  0.00           C  
ATOM     38  N3   DA A   2     -49.387  34.718 -25.377  1.00  0.00           N  
ATOM     39  C4   DA A   2     -49.313  33.498 -25.902  1.00  0.00           C  
ATOM     40  P    DA A   3     -44.410  36.314 -28.105  1.00  0.00           P  
ATOM     41  OP1  DA A   3     -44.612  37.686 -28.548  1.00  0.00           O  
ATOM     42  OP2  DA A   3     -43.261  35.573 -28.593  1.00  0.00           O  
ATOM     43  O5'  DA A   3     -44.327  36.329 -26.506  1.00  0.00           O  
ATOM     44  C5'  DA A   3     -45.114  37.244 -25.753  1.00  0.00           C  
ATOM     45  C4'  DA A   3     -45.244  37.014 -24.309  1.00  0.00           C  
ATOM     46  O4'  DA A   3     -46.299  36.107 -24.041  1.00  0.00           O  
ATOM     47  C3'  DA A   3     -43.978  36.341 -23.660  1.00  0.00           C  
ATOM     48  O3'  DA A   3     -43.826  36.766 -22.324  1.00  0.00           O  
ATOM     49  C2'  DA A   3     -44.377  34.859 -23.547  1.00  0.00           C  
ATOM     50  C1'  DA A   3     -45.841  35.090 -23.164  1.00  0.00           C  
ATOM     51  N9   DA A   3     -46.629  33.806 -23.258  1.00  0.00           N  
ATOM     52  C8   DA A   3     -46.263  32.643 -23.850  1.00  0.00           C  
ATOM     53  N7   DA A   3     -47.154  31.682 -23.710  1.00  0.00           N  
ATOM     54  C5   DA A   3     -47.964  32.196 -22.699  1.00  0.00           C  
ATOM     55  C6   DA A   3     -48.970  31.612 -21.879  1.00  0.00           C  
ATOM     56  N6   DA A   3     -49.480  30.380 -22.015  1.00  0.00           N  
ATOM     57  N1   DA A   3     -49.424  32.326 -20.852  1.00  0.00           N  
ATOM     58  C2   DA A   3     -48.905  33.539 -20.661  1.00  0.00           C  
ATOM     59  N3   DA A   3     -48.073  34.197 -21.322  1.00  0.00           N  
ATOM     60  C4   DA A   3     -47.562  33.447 -22.346  1.00  0.00           C  
ATOM     61  P    DG A   4     -42.508  37.491 -21.828  1.00  0.00           P  
ATOM     62  OP1  DG A   4     -42.417  38.676 -22.687  1.00  0.00           O  
ATOM     63  OP2  DG A   4     -41.382  36.560 -21.788  1.00  0.00           O  
ATOM     64  O5'  DG A   4     -42.801  37.877 -20.368  1.00  0.00           O  
ATOM     65  C5'  DG A   4     -43.875  38.813 -20.044  1.00  0.00           C  
ATOM     66  C4'  DG A   4     -44.760  38.349 -18.867  1.00  0.00           C  
ATOM     67  O4'  DG A   4     -45.438  37.182 -19.243  1.00  0.00           O  
ATOM     68  C3'  DG A   4     -43.842  37.930 -17.663  1.00  0.00           C  
ATOM     69  O3'  DG A   4     -44.604  38.425 -16.498  1.00  0.00           O  
ATOM     70  C2'  DG A   4     -43.849  36.418 -17.750  1.00  0.00           C  
ATOM     71  C1'  DG A   4     -45.276  36.128 -18.284  1.00  0.00           C  
ATOM     72  N9   DG A   4     -45.403  34.814 -18.918  1.00  0.00           N  
ATOM     73  C8   DG A   4     -44.688  34.249 -19.980  1.00  0.00           C  
ATOM     74  N7   DG A   4     -45.027  33.001 -20.238  1.00  0.00           N  
ATOM     75  C5   DG A   4     -45.982  32.693 -19.279  1.00  0.00           C  
ATOM     76  C4   DG A   4     -46.162  33.772 -18.489  1.00  0.00           C  
ATOM     77  N3   DG A   4     -46.926  33.784 -17.330  1.00  0.00           N  
ATOM     78  C2   DG A   4     -47.517  32.629 -17.151  1.00  0.00           C  
ATOM     79  N2   DG A   4     -48.007  32.374 -15.986  1.00  0.00           N  
ATOM     80  N1   DG A   4     -47.504  31.544 -17.951  1.00  0.00           N  
ATOM     81  C6   DG A   4     -46.697  31.489 -19.028  1.00  0.00           C  
ATOM     82  O6   DG A   4     -46.704  30.468 -19.691  1.00  0.00           O  
ATOM     83  P    DA A   5     -44.090  38.500 -15.051  1.00  0.00           P  
ATOM     84  OP1  DA A   5     -45.187  39.091 -14.323  1.00  0.00           O  
ATOM     85  OP2  DA A   5     -42.868  39.311 -15.046  1.00  0.00           O  
ATOM     86  O5'  DA A   5     -43.771  37.034 -14.372  1.00  0.00           O  
ATOM     87  C5'  DA A   5     -44.764  36.378 -13.602  1.00  0.00           C  
ATOM     88  C4'  DA A   5     -44.566  34.912 -13.331  1.00  0.00           C  
ATOM     89  O4'  DA A   5     -44.745  34.188 -14.551  1.00  0.00           O  
ATOM     90  C3'  DA A   5     -43.264  34.446 -12.618  1.00  0.00           C  
ATOM     91  O3'  DA A   5     -43.606  33.717 -11.441  1.00  0.00           O  
ATOM     92  C2'  DA A   5     -42.756  33.497 -13.641  1.00  0.00           C  
ATOM     93  C1'  DA A   5     -44.046  32.994 -14.353  1.00  0.00           C  
ATOM     94  N9   DA A   5     -43.871  32.191 -15.557  1.00  0.00           N  
ATOM     95  C8   DA A   5     -42.934  32.313 -16.545  1.00  0.00           C  
ATOM     96  N7   DA A   5     -42.985  31.377 -17.466  1.00  0.00           N  
ATOM     97  C5   DA A   5     -43.989  30.556 -16.985  1.00  0.00           C  
ATOM     98  C6   DA A   5     -44.559  29.336 -17.456  1.00  0.00           C  
ATOM     99  N6   DA A   5     -44.240  28.614 -18.554  1.00  0.00           N  
ATOM    100  N1   DA A   5     -45.391  28.611 -16.709  1.00  0.00           N  
ATOM    101  C2   DA A   5     -45.791  29.233 -15.568  1.00  0.00           C  
ATOM    102  N3   DA A   5     -45.534  30.454 -15.058  1.00  0.00           N  
ATOM    103  C4   DA A   5     -44.571  31.055 -15.790  1.00  0.00           C  
ATOM    104  P    DT A   6     -43.877  34.316 -10.065  1.00  0.00           P  
ATOM    105  OP1  DT A   6     -44.936  35.373 -10.235  1.00  0.00           O  
ATOM    106  OP2  DT A   6     -42.632  34.620  -9.445  1.00  0.00           O  
ATOM    107  O5'  DT A   6     -44.502  32.974  -9.426  1.00  0.00           O  
ATOM    108  C5'  DT A   6     -45.644  32.451 -10.023  1.00  0.00           C  
ATOM    109  C4'  DT A   6     -45.561  30.931 -10.344  1.00  0.00           C  
ATOM    110  O4'  DT A   6     -44.871  30.651 -11.557  1.00  0.00           O  
ATOM    111  C3'  DT A   6     -44.984  30.009  -9.271  1.00  0.00           C  
ATOM    112  O3'  DT A   6     -46.003  29.307  -8.718  1.00  0.00           O  
ATOM    113  C2'  DT A   6     -44.076  29.172 -10.166  1.00  0.00           C  
ATOM    114  C1'  DT A   6     -44.601  29.252 -11.581  1.00  0.00           C  
ATOM    115  N1   DT A   6     -43.763  28.698 -12.609  1.00  0.00           N  
ATOM    116  C6   DT A   6     -42.551  29.335 -12.895  1.00  0.00           C  
ATOM    117  C5   DT A   6     -41.873  28.927 -14.015  1.00  0.00           C  
ATOM    118  C4   DT A   6     -42.341  27.747 -14.749  1.00  0.00           C  
ATOM    119  N3   DT A   6     -43.335  27.046 -14.223  1.00  0.00           N  
ATOM    120  C2   DT A   6     -44.155  27.503 -13.214  1.00  0.00           C  
ATOM    121  O2   DT A   6     -45.162  26.846 -12.866  1.00  0.00           O  
ATOM    122  O4   DT A   6     -41.753  27.275 -15.735  1.00  0.00           O  
ATOM    123  C7   DT A   6     -40.718  29.684 -14.599  1.00  0.00           C  
ATOM    124  P    DT A   7     -45.838  28.369  -7.365  1.00  0.00           P  
ATOM    125  OP1  DT A   7     -47.205  28.211  -6.845  1.00  0.00           O  
ATOM    126  OP2  DT A   7     -44.782  28.888  -6.475  1.00  0.00           O  
ATOM    127  O5'  DT A   7     -45.318  27.041  -7.994  1.00  0.00           O  
ATOM    128  C5'  DT A   7     -46.215  26.235  -8.728  1.00  0.00           C  
ATOM    129  C4'  DT A   7     -45.560  24.869  -9.082  1.00  0.00           C  
ATOM    130  O4'  DT A   7     -44.767  25.016 -10.225  1.00  0.00           O  
ATOM    131  C3'  DT A   7     -44.755  24.211  -8.011  1.00  0.00           C  
ATOM    132  O3'  DT A   7     -44.887  22.817  -8.153  1.00  0.00           O  
ATOM    133  C2'  DT A   7     -43.430  24.787  -8.444  1.00  0.00           C  
ATOM    134  C1'  DT A   7     -43.461  24.586  -9.940  1.00  0.00           C  
ATOM    135  N1   DT A   7     -42.448  25.214 -10.797  1.00  0.00           N  
ATOM    136  C6   DT A   7     -41.716  26.391 -10.511  1.00  0.00           C  
ATOM    137  C5   DT A   7     -40.711  26.780 -11.358  1.00  0.00           C  
ATOM    138  C4   DT A   7     -40.342  25.988 -12.503  1.00  0.00           C  
ATOM    139  N3   DT A   7     -41.055  24.860 -12.662  1.00  0.00           N  
ATOM    140  C2   DT A   7     -42.206  24.502 -11.982  1.00  0.00           C  
ATOM    141  O2   DT A   7     -42.855  23.462 -12.327  1.00  0.00           O  
ATOM    142  O4   DT A   7     -39.430  26.204 -13.317  1.00  0.00           O  
ATOM    143  C7   DT A   7     -39.988  28.083 -11.105  1.00  0.00           C  
ATOM    144  P    DG A   8     -45.720  21.913  -7.117  1.00  0.00           P  
ATOM    145  OP1  DG A   8     -47.185  22.085  -7.328  1.00  0.00           O  
ATOM    146  OP2  DG A   8     -45.170  22.279  -5.844  1.00  0.00           O  
ATOM    147  O5'  DG A   8     -45.341  20.439  -7.312  1.00  0.00           O  
ATOM    148  C5'  DG A   8     -45.802  19.793  -8.474  1.00  0.00           C  
ATOM    149  C4'  DG A   8     -44.674  19.136  -9.320  1.00  0.00           C  
ATOM    150  O4'  DG A   8     -43.811  20.052  -9.978  1.00  0.00           O  
ATOM    151  C3'  DG A   8     -43.804  18.246  -8.488  1.00  0.00           C  
ATOM    152  O3'  DG A   8     -43.536  17.033  -9.272  1.00  0.00           O  
ATOM    153  C2'  DG A   8     -42.509  18.993  -8.423  1.00  0.00           C  
ATOM    154  C1'  DG A   8     -42.493  19.631  -9.828  1.00  0.00           C  
ATOM    155  N9   DG A   8     -41.423  20.675 -10.052  1.00  0.00           N  
ATOM    156  C8   DG A   8     -41.098  21.774  -9.267  1.00  0.00           C  
ATOM    157  N7   DG A   8     -40.128  22.475  -9.875  1.00  0.00           N  
ATOM    158  C5   DG A   8     -39.900  21.831 -11.100  1.00  0.00           C  
ATOM    159  C4   DG A   8     -40.690  20.738 -11.169  1.00  0.00           C  
ATOM    160  N3   DG A   8     -40.839  19.924 -12.226  1.00  0.00           N  
ATOM    161  C2   DG A   8     -39.958  20.201 -13.184  1.00  0.00           C  
ATOM    162  N2   DG A   8     -39.824  19.397 -14.237  1.00  0.00           N  
ATOM    163  N1   DG A   8     -39.128  21.268 -13.212  1.00  0.00           N  
ATOM    164  C6   DG A   8     -39.097  22.240 -12.255  1.00  0.00           C  
ATOM    165  O6   DG A   8     -38.410  23.274 -12.512  1.00  0.00           O  
ATOM    166  P    DC A   9     -43.703  15.559  -8.712  1.00  0.00           P  
ATOM    167  OP1  DC A   9     -45.089  15.182  -8.716  1.00  0.00           O  
ATOM    168  OP2  DC A   9     -42.990  15.506  -7.472  1.00  0.00           O  
ATOM    169  O5'  DC A   9     -42.987  14.738  -9.778  1.00  0.00           O  
ATOM    170  C5'  DC A   9     -43.624  14.456 -10.983  1.00  0.00           C  
ATOM    171  C4'  DC A   9     -42.622  14.539 -12.142  1.00  0.00           C  
ATOM    172  O4'  DC A   9     -41.859  15.843 -12.103  1.00  0.00           O  
ATOM    173  C3'  DC A   9     -41.667  13.383 -12.105  1.00  0.00           C  
ATOM    174  O3'  DC A   9     -41.449  12.799 -13.392  1.00  0.00           O  
ATOM    175  C2'  DC A   9     -40.421  14.083 -11.561  1.00  0.00           C  
ATOM    176  C1'  DC A   9     -40.488  15.418 -12.146  1.00  0.00           C  
ATOM    177  N1   DC A   9     -39.626  16.355 -11.376  1.00  0.00           N  
ATOM    178  C6   DC A   9     -39.988  16.852 -10.138  1.00  0.00           C  
ATOM    179  C5   DC A   9     -39.286  17.865  -9.595  1.00  0.00           C  
ATOM    180  C4   DC A   9     -38.254  18.453 -10.425  1.00  0.00           C  
ATOM    181  N4   DC A   9     -37.754  19.535 -10.112  1.00  0.00           N  
ATOM    182  N3   DC A   9     -37.909  17.973 -11.570  1.00  0.00           N  
ATOM    183  C2   DC A   9     -38.567  16.923 -12.058  1.00  0.00           C  
ATOM    184  O2   DC A   9     -38.212  16.443 -13.074  1.00  0.00           O  
ATOM    185  P    DT A  10     -40.998  11.292 -13.613  1.00  0.00           P  
ATOM    186  OP1  DT A  10     -41.398  10.906 -14.989  1.00  0.00           O  
ATOM    187  OP2  DT A  10     -41.419  10.466 -12.462  1.00  0.00           O  
ATOM    188  O5'  DT A  10     -39.424  11.252 -13.586  1.00  0.00           O  
ATOM    189  C5'  DT A  10     -38.620  12.021 -14.541  1.00  0.00           C  
ATOM    190  C4'  DT A  10     -37.215  12.367 -14.020  1.00  0.00           C  
ATOM    191  O4'  DT A  10     -37.285  13.241 -13.000  1.00  0.00           O  
ATOM    192  C3'  DT A  10     -36.438  11.234 -13.454  1.00  0.00           C  
ATOM    193  O3'  DT A  10     -35.117  11.045 -14.018  1.00  0.00           O  
ATOM    194  C2'  DT A  10     -36.359  11.584 -11.972  1.00  0.00           C  
ATOM    195  C1'  DT A  10     -36.181  13.035 -12.188  1.00  0.00           C  
ATOM    196  N1   DT A  10     -36.199  13.935 -10.991  1.00  0.00           N  
ATOM    197  C6   DT A  10     -36.807  13.586  -9.802  1.00  0.00           C  
ATOM    198  C5   DT A  10     -36.895  14.481  -8.766  1.00  0.00           C  
ATOM    199  C4   DT A  10     -36.215  15.821  -8.908  1.00  0.00           C  
ATOM    200  N3   DT A  10     -35.595  16.057 -10.056  1.00  0.00           N  
ATOM    201  C2   DT A  10     -35.518  15.164 -11.101  1.00  0.00           C  
ATOM    202  O2   DT A  10     -34.794  15.509 -12.009  1.00  0.00           O  
ATOM    203  O4   DT A  10     -36.317  16.768  -8.084  1.00  0.00           O  
ATOM    204  C7   DT A  10     -37.727  14.146  -7.513  1.00  0.00           C  
ATOM    205  P    DG A  11     -34.939  10.020 -15.298  1.00  0.00           P  
ATOM    206  OP1  DG A  11     -35.909  10.326 -16.381  1.00  0.00           O  
ATOM    207  OP2  DG A  11     -35.038   8.680 -14.604  1.00  0.00           O  
ATOM    208  O5'  DG A  11     -33.415  10.161 -15.885  1.00  0.00           O  
ATOM    209  C5'  DG A  11     -32.887  11.261 -16.579  1.00  0.00           C  
ATOM    210  C4'  DG A  11     -31.814  12.045 -15.814  1.00  0.00           C  
ATOM    211  O4'  DG A  11     -32.286  12.776 -14.777  1.00  0.00           O  
ATOM    212  C3'  DG A  11     -30.732  11.053 -15.202  1.00  0.00           C  
ATOM    213  O3'  DG A  11     -29.414  11.259 -15.887  1.00  0.00           O  
ATOM    214  C2'  DG A  11     -30.815  11.245 -13.703  1.00  0.00           C  
ATOM    215  C1'  DG A  11     -31.357  12.744 -13.711  1.00  0.00           C  
ATOM    216  N9   DG A  11     -31.840  13.166 -12.379  1.00  0.00           N  
ATOM    217  C8   DG A  11     -32.499  12.354 -11.490  1.00  0.00           C  
ATOM    218  N7   DG A  11     -32.700  12.879 -10.349  1.00  0.00           N  
ATOM    219  C5   DG A  11     -32.164  14.163 -10.510  1.00  0.00           C  
ATOM    220  C4   DG A  11     -31.554  14.341 -11.788  1.00  0.00           C  
ATOM    221  N3   DG A  11     -30.879  15.425 -12.221  1.00  0.00           N  
ATOM    222  C2   DG A  11     -30.823  16.416 -11.346  1.00  0.00           C  
ATOM    223  N2   DG A  11     -30.258  17.473 -11.799  1.00  0.00           N  
ATOM    224  N1   DG A  11     -31.366  16.442 -10.078  1.00  0.00           N  
ATOM    225  C6   DG A  11     -32.156  15.401  -9.630  1.00  0.00           C  
ATOM    226  O6   DG A  11     -32.711  15.488  -8.574  1.00  0.00           O  
ATOM    227  P    DA A  12     -28.092  11.772 -15.262  1.00  0.00           P  
ATOM    228  OP1  DA A  12     -27.167  11.955 -16.360  1.00  0.00           O  
ATOM    229  OP2  DA A  12     -27.713  10.773 -14.171  1.00  0.00           O  
ATOM    230  O5'  DA A  12     -28.294  13.231 -14.545  1.00  0.00           O  
ATOM    231  C5'  DA A  12     -28.126  14.469 -15.182  1.00  0.00           C  
ATOM    232  C4'  DA A  12     -27.161  15.467 -14.535  1.00  0.00           C  
ATOM    233  O4'  DA A  12     -27.579  15.698 -13.151  1.00  0.00           O  
ATOM    234  C3'  DA A  12     -25.704  14.946 -14.452  1.00  0.00           C  
ATOM    235  O3'  DA A  12     -24.823  16.058 -14.767  1.00  0.00           O  
ATOM    236  C2'  DA A  12     -25.728  14.366 -13.063  1.00  0.00           C  
ATOM    237  C1'  DA A  12     -26.673  15.213 -12.194  1.00  0.00           C  
ATOM    238  N9   DA A  12     -27.487  14.321 -11.229  1.00  0.00           N  
ATOM    239  C8   DA A  12     -27.994  13.073 -11.378  1.00  0.00           C  
ATOM    240  N7   DA A  12     -28.845  12.727 -10.382  1.00  0.00           N  
ATOM    241  C5   DA A  12     -28.673  13.747  -9.504  1.00  0.00           C  
ATOM    242  C6   DA A  12     -29.185  14.078  -8.205  1.00  0.00           C  
ATOM    243  N6   DA A  12     -29.960  13.319  -7.503  1.00  0.00           N  
ATOM    244  N1   DA A  12     -28.664  15.104  -7.515  1.00  0.00           N  
ATOM    245  C2   DA A  12     -27.864  15.937  -8.180  1.00  0.00           C  
ATOM    246  N3   DA A  12     -27.407  15.807  -9.405  1.00  0.00           N  
ATOM    247  C4   DA A  12     -27.844  14.700  -9.960  1.00  0.00           C  
ATOM    248  P    DT A  13     -23.316  16.303 -14.234  1.00  0.00           P  
ATOM    249  OP1  DT A  13     -22.878  17.505 -14.957  1.00  0.00           O  
ATOM    250  OP2  DT A  13     -22.552  15.064 -14.380  1.00  0.00           O  
ATOM    251  O5'  DT A  13     -23.347  16.712 -12.698  1.00  0.00           O  
ATOM    252  C5'  DT A  13     -23.898  18.017 -12.381  1.00  0.00           C  
ATOM    253  C4'  DT A  13     -23.751  18.303 -10.898  1.00  0.00           C  
ATOM    254  O4'  DT A  13     -24.518  17.336 -10.181  1.00  0.00           O  
ATOM    255  C3'  DT A  13     -22.297  18.092 -10.435  1.00  0.00           C  
ATOM    256  O3'  DT A  13     -22.043  19.222  -9.650  1.00  0.00           O  
ATOM    257  C2'  DT A  13     -22.324  16.737  -9.745  1.00  0.00           C  
ATOM    258  C1'  DT A  13     -23.723  16.765  -9.125  1.00  0.00           C  
ATOM    259  N1   DT A  13     -24.321  15.466  -8.648  1.00  0.00           N  
ATOM    260  C6   DT A  13     -24.133  14.282  -9.391  1.00  0.00           C  
ATOM    261  C5   DT A  13     -24.770  13.151  -8.998  1.00  0.00           C  
ATOM    262  C4   DT A  13     -25.513  13.081  -7.776  1.00  0.00           C  
ATOM    263  N3   DT A  13     -25.426  14.191  -6.987  1.00  0.00           N  
ATOM    264  C2   DT A  13     -24.895  15.431  -7.356  1.00  0.00           C  
ATOM    265  O2   DT A  13     -24.983  16.364  -6.536  1.00  0.00           O  
ATOM    266  O4   DT A  13     -26.159  12.203  -7.309  1.00  0.00           O  
ATOM    267  C7   DT A  13     -24.659  11.889  -9.885  1.00  0.00           C  
ATOM    268  P    DA A  14     -20.641  19.603  -9.040  1.00  0.00           P  
ATOM    269  OP1  DA A  14     -19.523  19.338 -10.004  1.00  0.00           O  
ATOM    270  OP2  DA A  14     -20.932  21.005  -8.603  1.00  0.00           O  
ATOM    271  O5'  DA A  14     -20.453  18.788  -7.706  1.00  0.00           O  
ATOM    272  C5'  DA A  14     -21.299  18.945  -6.599  1.00  0.00           C  
ATOM    273  C4'  DA A  14     -21.289  17.843  -5.580  1.00  0.00           C  
ATOM    274  O4'  DA A  14     -21.799  16.697  -6.232  1.00  0.00           O  
ATOM    275  C3'  DA A  14     -19.927  17.444  -4.990  1.00  0.00           C  
ATOM    276  O3'  DA A  14     -19.736  17.918  -3.656  1.00  0.00           O  
ATOM    277  C2'  DA A  14     -19.950  15.906  -4.964  1.00  0.00           C  
ATOM    278  C1'  DA A  14     -21.382  15.659  -5.373  1.00  0.00           C  
ATOM    279  N9   DA A  14     -21.718  14.393  -6.019  1.00  0.00           N  
ATOM    280  C8   DA A  14     -21.335  13.938  -7.293  1.00  0.00           C  
ATOM    281  N7   DA A  14     -21.835  12.731  -7.551  1.00  0.00           N  
ATOM    282  C5   DA A  14     -22.517  12.325  -6.406  1.00  0.00           C  
ATOM    283  C6   DA A  14     -23.107  11.164  -5.926  1.00  0.00           C  
ATOM    284  N6   DA A  14     -23.183   9.958  -6.482  1.00  0.00           N  
ATOM    285  N1   DA A  14     -23.601  11.052  -4.680  1.00  0.00           N  
ATOM    286  C2   DA A  14     -23.468  12.149  -3.900  1.00  0.00           C  
ATOM    287  N3   DA A  14     -22.857  13.269  -4.119  1.00  0.00           N  
ATOM    288  C4   DA A  14     -22.406  13.337  -5.428  1.00  0.00           C  
ATOM    289  P    DC A  15     -18.254  17.860  -2.994  1.00  0.00           P  
ATOM    290  OP1  DC A  15     -17.987  19.107  -2.218  1.00  0.00           O  
ATOM    291  OP2  DC A  15     -17.226  17.414  -3.951  1.00  0.00           O  
ATOM    292  O5'  DC A  15     -18.481  16.727  -2.021  1.00  0.00           O  
ATOM    293  C5'  DC A  15     -19.393  16.614  -0.909  1.00  0.00           C  
ATOM    294  C4'  DC A  15     -19.277  15.269  -0.202  1.00  0.00           C  
ATOM    295  O4'  DC A  15     -19.687  14.299  -1.082  1.00  0.00           O  
ATOM    296  C3'  DC A  15     -17.834  14.919   0.215  1.00  0.00           C  
ATOM    297  O3'  DC A  15     -17.932  14.275   1.518  1.00  0.00           O  
ATOM    298  C2'  DC A  15     -17.498  13.829  -0.836  1.00  0.00           C  
ATOM    299  C1'  DC A  15     -18.908  13.212  -0.987  1.00  0.00           C  
ATOM    300  N1   DC A  15     -19.266  12.383  -2.154  1.00  0.00           N  
ATOM    301  C6   DC A  15     -18.750  12.586  -3.422  1.00  0.00           C  
ATOM    302  C5   DC A  15     -19.059  11.743  -4.449  1.00  0.00           C  
ATOM    303  C4   DC A  15     -19.962  10.723  -4.131  1.00  0.00           C  
ATOM    304  N4   DC A  15     -20.295   9.916  -5.072  1.00  0.00           N  
ATOM    305  N3   DC A  15     -20.556  10.564  -2.949  1.00  0.00           N  
ATOM    306  C2   DC A  15     -20.196  11.370  -1.901  1.00  0.00           C  
ATOM    307  O2   DC A  15     -20.799  11.186  -0.848  1.00  0.00           O  
ATOM    308  P    DA A  16     -17.335  14.923   2.879  1.00  0.00           P  
ATOM    309  OP1  DA A  16     -18.108  16.135   3.266  1.00  0.00           O  
ATOM    310  OP2  DA A  16     -15.886  15.120   2.708  1.00  0.00           O  
ATOM    311  O5'  DA A  16     -17.541  13.725   3.863  1.00  0.00           O  
ATOM    312  C5'  DA A  16     -18.856  13.399   4.394  1.00  0.00           C  
ATOM    313  C4'  DA A  16     -18.999  11.944   4.579  1.00  0.00           C  
ATOM    314  O4'  DA A  16     -19.450  11.249   3.407  1.00  0.00           O  
ATOM    315  C3'  DA A  16     -17.733  11.282   5.183  1.00  0.00           C  
ATOM    316  O3'  DA A  16     -18.233  10.668   6.340  1.00  0.00           O  
ATOM    317  C2'  DA A  16     -17.324  10.395   4.028  1.00  0.00           C  
ATOM    318  C1'  DA A  16     -18.617  10.138   3.223  1.00  0.00           C  
ATOM    319  N9   DA A  16     -18.403   9.930   1.759  1.00  0.00           N  
ATOM    320  C8   DA A  16     -17.667  10.767   1.016  1.00  0.00           C  
ATOM    321  N7   DA A  16     -17.409  10.332  -0.208  1.00  0.00           N  
ATOM    322  C5   DA A  16     -18.101   9.104  -0.203  1.00  0.00           C  
ATOM    323  C6   DA A  16     -18.330   8.059  -1.155  1.00  0.00           C  
ATOM    324  N6   DA A  16     -17.763   7.951  -2.352  1.00  0.00           N  
ATOM    325  N1   DA A  16     -19.247   7.073  -0.933  1.00  0.00           N  
ATOM    326  C2   DA A  16     -19.868   7.100   0.245  1.00  0.00           C  
ATOM    327  N3   DA A  16     -19.795   7.970   1.236  1.00  0.00           N  
ATOM    328  C4   DA A  16     -18.817   8.939   0.961  1.00  0.00           C  
ATOM    329  P    DC A  17     -17.311   9.726   7.208  1.00  0.00           P  
ATOM    330  OP1  DC A  17     -17.780   9.865   8.587  1.00  0.00           O  
ATOM    331  OP2  DC A  17     -15.884   9.933   6.967  1.00  0.00           O  
ATOM    332  O5'  DC A  17     -17.750   8.298   6.718  1.00  0.00           O  
ATOM    333  C5'  DC A  17     -19.050   7.861   6.758  1.00  0.00           C  
ATOM    334  C4'  DC A  17     -19.177   6.508   6.178  1.00  0.00           C  
ATOM    335  O4'  DC A  17     -18.989   6.633   4.769  1.00  0.00           O  
ATOM    336  C3'  DC A  17     -18.210   5.501   6.776  1.00  0.00           C  
ATOM    337  O3'  DC A  17     -18.845   4.352   7.230  1.00  0.00           O  
ATOM    338  C2'  DC A  17     -17.333   5.192   5.608  1.00  0.00           C  
ATOM    339  C1'  DC A  17     -18.189   5.573   4.380  1.00  0.00           C  
ATOM    340  N1   DC A  17     -17.309   5.917   3.231  1.00  0.00           N  
ATOM    341  C6   DC A  17     -16.438   6.954   3.385  1.00  0.00           C  
ATOM    342  C5   DC A  17     -15.667   7.250   2.292  1.00  0.00           C  
ATOM    343  C4   DC A  17     -15.762   6.424   1.179  1.00  0.00           C  
ATOM    344  N4   DC A  17     -15.065   6.805   0.140  1.00  0.00           N  
ATOM    345  N3   DC A  17     -16.556   5.364   1.044  1.00  0.00           N  
ATOM    346  C2   DC A  17     -17.366   5.092   2.057  1.00  0.00           C  
ATOM    347  O2   DC A  17     -18.119   4.139   1.948  1.00  0.00           O  
ATOM    348  P    DC A  18     -18.138   3.276   8.104  1.00  0.00           P  
ATOM    349  OP1  DC A  18     -19.167   2.617   8.929  1.00  0.00           O  
ATOM    350  OP2  DC A  18     -16.993   3.924   8.794  1.00  0.00           O  
ATOM    351  O5'  DC A  18     -17.695   2.213   7.125  1.00  0.00           O  
ATOM    352  C5'  DC A  18     -18.622   1.369   6.416  1.00  0.00           C  
ATOM    353  C4'  DC A  18     -17.905   0.593   5.314  1.00  0.00           C  
ATOM    354  O4'  DC A  18     -17.362   1.403   4.305  1.00  0.00           O  
ATOM    355  C3'  DC A  18     -16.858  -0.324   5.859  1.00  0.00           C  
ATOM    356  O3'  DC A  18     -17.289  -1.663   5.823  1.00  0.00           O  
ATOM    357  C2'  DC A  18     -15.680  -0.033   4.981  1.00  0.00           C  
ATOM    358  C1'  DC A  18     -16.320   0.579   3.737  1.00  0.00           C  
ATOM    359  N1   DC A  18     -15.495   1.578   2.944  1.00  0.00           N  
ATOM    360  C6   DC A  18     -15.102   2.741   3.456  1.00  0.00           C  
ATOM    361  C5   DC A  18     -14.357   3.596   2.714  1.00  0.00           C  
ATOM    362  C4   DC A  18     -14.014   3.083   1.403  1.00  0.00           C  
ATOM    363  N4   DC A  18     -13.389   3.833   0.528  1.00  0.00           N  
ATOM    364  N3   DC A  18     -14.510   1.994   0.818  1.00  0.00           N  
ATOM    365  C2   DC A  18     -15.144   1.156   1.641  1.00  0.00           C  
ATOM    366  O2   DC A  18     -15.554   0.038   1.170  1.00  0.00           O  
ATOM    367  P    DA A  19     -16.608  -2.830   6.613  1.00  0.00           P  
ATOM    368  OP1  DA A  19     -17.554  -3.941   6.432  1.00  0.00           O  
ATOM    369  OP2  DA A  19     -16.321  -2.404   7.991  1.00  0.00           O  
ATOM    370  O5'  DA A  19     -15.333  -3.162   5.768  1.00  0.00           O  
ATOM    371  C5'  DA A  19     -15.491  -3.922   4.621  1.00  0.00           C  
ATOM    372  C4'  DA A  19     -14.259  -4.008   3.761  1.00  0.00           C  
ATOM    373  O4'  DA A  19     -14.103  -2.775   3.006  1.00  0.00           O  
ATOM    374  C3'  DA A  19     -12.980  -4.144   4.639  1.00  0.00           C  
ATOM    375  O3'  DA A  19     -12.096  -5.068   4.053  1.00  0.00           O  
ATOM    376  C2'  DA A  19     -12.418  -2.762   4.669  1.00  0.00           C  
ATOM    377  C1'  DA A  19     -12.701  -2.488   3.221  1.00  0.00           C  
ATOM    378  N9   DA A  19     -12.238  -1.202   2.836  1.00  0.00           N  
ATOM    379  C8   DA A  19     -12.108  -0.091   3.647  1.00  0.00           C  
ATOM    380  N7   DA A  19     -11.607   0.942   2.970  1.00  0.00           N  
ATOM    381  C5   DA A  19     -11.338   0.450   1.672  1.00  0.00           C  
ATOM    382  C6   DA A  19     -10.873   0.909   0.419  1.00  0.00           C  
ATOM    383  N6   DA A  19     -10.334   2.075   0.218  1.00  0.00           N  
ATOM    384  N1   DA A  19     -10.782   0.043  -0.654  1.00  0.00           N  
ATOM    385  C2   DA A  19     -11.444  -1.112  -0.618  1.00  0.00           C  
ATOM    386  N3   DA A  19     -11.939  -1.694   0.509  1.00  0.00           N  
ATOM    387  C4   DA A  19     -11.871  -0.881   1.552  1.00  0.00           C  
ATOM    388  P    DA A  20     -11.857  -6.456   4.664  1.00  0.00           P  
ATOM    389  OP1  DA A  20     -13.051  -7.247   4.842  1.00  0.00           O  
ATOM    390  OP2  DA A  20     -10.835  -6.308   5.717  1.00  0.00           O  
ATOM    391  O5'  DA A  20     -11.098  -7.046   3.420  1.00  0.00           O  
ATOM    392  C5'  DA A  20     -11.829  -7.398   2.269  1.00  0.00           C  
ATOM    393  C4'  DA A  20     -10.942  -6.863   1.160  1.00  0.00           C  
ATOM    394  O4'  DA A  20     -10.805  -5.460   1.197  1.00  0.00           O  
ATOM    395  C3'  DA A  20      -9.498  -7.386   1.061  1.00  0.00           C  
ATOM    396  O3'  DA A  20      -9.588  -8.120  -0.229  1.00  0.00           O  
ATOM    397  C2'  DA A  20      -8.596  -6.207   1.096  1.00  0.00           C  
ATOM    398  C1'  DA A  20      -9.535  -5.073   0.680  1.00  0.00           C  
ATOM    399  N9   DA A  20      -9.103  -3.761   1.229  1.00  0.00           N  
ATOM    400  C8   DA A  20      -9.287  -3.333   2.521  1.00  0.00           C  
ATOM    401  N7   DA A  20      -8.932  -2.098   2.746  1.00  0.00           N  
ATOM    402  C5   DA A  20      -8.378  -1.668   1.492  1.00  0.00           C  
ATOM    403  C6   DA A  20      -7.708  -0.558   0.997  1.00  0.00           C  
ATOM    404  N6   DA A  20      -7.306   0.479   1.681  1.00  0.00           N  
ATOM    405  N1   DA A  20      -7.251  -0.498  -0.281  1.00  0.00           N  
ATOM    406  C2   DA A  20      -7.521  -1.516  -1.135  1.00  0.00           C  
ATOM    407  N3   DA A  20      -8.142  -2.589  -0.753  1.00  0.00           N  
ATOM    408  C4   DA A  20      -8.490  -2.696   0.581  1.00  0.00           C  
ATOM    409  P    DA A  21      -8.423  -9.056  -0.706  1.00  0.00           P  
ATOM    410  OP1  DA A  21      -9.036  -9.894  -1.749  1.00  0.00           O  
ATOM    411  OP2  DA A  21      -7.836  -9.825   0.390  1.00  0.00           O  
ATOM    412  O5'  DA A  21      -7.293  -8.133  -1.426  1.00  0.00           O  
ATOM    413  C5'  DA A  21      -7.562  -7.671  -2.757  1.00  0.00           C  
ATOM    414  C4'  DA A  21      -6.587  -6.752  -3.344  1.00  0.00           C  
ATOM    415  O4'  DA A  21      -6.486  -5.484  -2.566  1.00  0.00           O  
ATOM    416  C3'  DA A  21      -5.228  -7.373  -3.484  1.00  0.00           C  
ATOM    417  O3'  DA A  21      -4.648  -7.028  -4.756  1.00  0.00           O  
ATOM    418  C2'  DA A  21      -4.440  -6.847  -2.355  1.00  0.00           C  
ATOM    419  C1'  DA A  21      -5.137  -5.480  -2.236  1.00  0.00           C  
ATOM    420  N9   DA A  21      -4.925  -4.916  -0.904  1.00  0.00           N  
ATOM    421  C8   DA A  21      -5.120  -5.473   0.369  1.00  0.00           C  
ATOM    422  N7   DA A  21      -5.126  -4.642   1.342  1.00  0.00           N  
ATOM    423  C5   DA A  21      -4.886  -3.398   0.718  1.00  0.00           C  
ATOM    424  C6   DA A  21      -4.695  -2.045   1.146  1.00  0.00           C  
ATOM    425  N6   DA A  21      -4.861  -1.650   2.400  1.00  0.00           N  
ATOM    426  N1   DA A  21      -4.317  -1.108   0.307  1.00  0.00           N  
ATOM    427  C2   DA A  21      -4.238  -1.441  -0.966  1.00  0.00           C  
ATOM    428  N3   DA A  21      -4.424  -2.606  -1.511  1.00  0.00           N  
ATOM    429  C4   DA A  21      -4.742  -3.584  -0.643  1.00  0.00           C  
ATOM    430  P    DA A  22      -3.180  -7.410  -5.262  1.00  0.00           P  
ATOM    431  OP1  DA A  22      -3.168  -7.291  -6.739  1.00  0.00           O  
ATOM    432  OP2  DA A  22      -2.703  -8.676  -4.670  1.00  0.00           O  
ATOM    433  O5'  DA A  22      -2.257  -6.210  -4.666  1.00  0.00           O  
ATOM    434  C5'  DA A  22      -2.232  -4.894  -5.129  1.00  0.00           C  
ATOM    435  C4'  DA A  22      -1.247  -4.005  -4.400  1.00  0.00           C  
ATOM    436  O4'  DA A  22      -1.572  -3.620  -3.097  1.00  0.00           O  
ATOM    437  C3'  DA A  22       0.087  -4.665  -4.259  1.00  0.00           C  
ATOM    438  O3'  DA A  22       1.155  -3.802  -4.532  1.00  0.00           O  
ATOM    439  C2'  DA A  22       0.218  -5.202  -2.893  1.00  0.00           C  
ATOM    440  C1'  DA A  22      -0.654  -4.137  -2.229  1.00  0.00           C  
ATOM    441  N9   DA A  22      -1.253  -4.500  -0.885  1.00  0.00           N  
ATOM    442  C8   DA A  22      -1.701  -5.697  -0.326  1.00  0.00           C  
ATOM    443  N7   DA A  22      -1.909  -5.610   0.943  1.00  0.00           N  
ATOM    444  C5   DA A  22      -1.768  -4.235   1.173  1.00  0.00           C  
ATOM    445  C6   DA A  22      -1.945  -3.444   2.325  1.00  0.00           C  
ATOM    446  N6   DA A  22      -2.319  -3.790   3.516  1.00  0.00           N  
ATOM    447  N1   DA A  22      -1.701  -2.098   2.237  1.00  0.00           N  
ATOM    448  C2   DA A  22      -1.226  -1.563   1.080  1.00  0.00           C  
ATOM    449  N3   DA A  22      -1.097  -2.214  -0.086  1.00  0.00           N  
ATOM    450  C4   DA A  22      -1.324  -3.566   0.056  1.00  0.00           C  
ATOM    451  P    DA A  23       1.976  -4.109  -5.827  1.00  0.00           P  
ATOM    452  OP1  DA A  23       1.166  -3.631  -6.954  1.00  0.00           O  
ATOM    453  OP2  DA A  23       2.459  -5.486  -5.755  1.00  0.00           O  
ATOM    454  O5'  DA A  23       3.243  -3.122  -5.533  1.00  0.00           O  
ATOM    455  C5'  DA A  23       3.225  -1.730  -5.782  1.00  0.00           C  
ATOM    456  C4'  DA A  23       4.235  -1.105  -4.784  1.00  0.00           C  
ATOM    457  O4'  DA A  23       3.612  -0.985  -3.502  1.00  0.00           O  
ATOM    458  C3'  DA A  23       5.565  -1.828  -4.623  1.00  0.00           C  
ATOM    459  O3'  DA A  23       6.592  -0.821  -4.742  1.00  0.00           O  
ATOM    460  C2'  DA A  23       5.398  -2.453  -3.288  1.00  0.00           C  
ATOM    461  C1'  DA A  23       4.393  -1.633  -2.513  1.00  0.00           C  
ATOM    462  N9   DA A  23       3.614  -2.406  -1.542  1.00  0.00           N  
ATOM    463  C8   DA A  23       3.315  -3.788  -1.592  1.00  0.00           C  
ATOM    464  N7   DA A  23       2.543  -4.177  -0.614  1.00  0.00           N  
ATOM    465  C5   DA A  23       2.451  -3.020   0.214  1.00  0.00           C  
ATOM    466  C6   DA A  23       2.020  -2.828   1.557  1.00  0.00           C  
ATOM    467  N6   DA A  23       1.356  -3.772   2.187  1.00  0.00           N  
ATOM    468  N1   DA A  23       2.324  -1.716   2.227  1.00  0.00           N  
ATOM    469  C2   DA A  23       2.926  -0.755   1.591  1.00  0.00           C  
ATOM    470  N3   DA A  23       3.424  -0.722   0.314  1.00  0.00           N  
ATOM    471  C4   DA A  23       3.168  -1.932  -0.296  1.00  0.00           C  
ATOM    472  P    DC A  24       8.152  -1.221  -4.592  1.00  0.00           P  
ATOM    473  OP1  DC A  24       8.860  -0.135  -5.272  1.00  0.00           O  
ATOM    474  OP2  DC A  24       8.313  -2.615  -4.996  1.00  0.00           O  
ATOM    475  O5'  DC A  24       8.467  -1.073  -2.969  1.00  0.00           O  
ATOM    476  C5'  DC A  24       8.198   0.169  -2.276  1.00  0.00           C  
ATOM    477  C4'  DC A  24       8.194   0.150  -0.770  1.00  0.00           C  
ATOM    478  O4'  DC A  24       7.096  -0.655  -0.402  1.00  0.00           O  
ATOM    479  C3'  DC A  24       9.458  -0.483  -0.165  1.00  0.00           C  
ATOM    480  O3'  DC A  24       9.750   0.380   0.956  1.00  0.00           O  
ATOM    481  C2'  DC A  24       8.886  -1.840   0.239  1.00  0.00           C  
ATOM    482  C1'  DC A  24       7.498  -1.456   0.584  1.00  0.00           C  
ATOM    483  N1   DC A  24       6.532  -2.561   0.772  1.00  0.00           N  
ATOM    484  C6   DC A  24       6.551  -3.698   0.008  1.00  0.00           C  
ATOM    485  C5   DC A  24       5.875  -4.831   0.352  1.00  0.00           C  
ATOM    486  C4   DC A  24       5.221  -4.817   1.626  1.00  0.00           C  
ATOM    487  N4   DC A  24       4.682  -5.893   2.029  1.00  0.00           N  
ATOM    488  N3   DC A  24       5.139  -3.689   2.336  1.00  0.00           N  
ATOM    489  C2   DC A  24       5.728  -2.522   1.891  1.00  0.00           C  
ATOM    490  O2   DC A  24       5.680  -1.598   2.667  1.00  0.00           O  
ATOM    491  P    DC A  25      10.789   0.111   2.093  1.00  0.00           P  
ATOM    492  OP1  DC A  25      11.471   1.426   2.198  1.00  0.00           O  
ATOM    493  OP2  DC A  25      11.596  -1.076   1.709  1.00  0.00           O  
ATOM    494  O5'  DC A  25      10.002  -0.209   3.448  1.00  0.00           O  
ATOM    495  C5'  DC A  25       9.164   0.760   4.153  1.00  0.00           C  
ATOM    496  C4'  DC A  25       9.038   0.179   5.557  1.00  0.00           C  
ATOM    497  O4'  DC A  25       8.084  -0.862   5.571  1.00  0.00           O  
ATOM    498  C3'  DC A  25      10.346  -0.315   6.174  1.00  0.00           C  
ATOM    499  O3'  DC A  25      10.450  -0.001   7.557  1.00  0.00           O  
ATOM    500  C2'  DC A  25      10.224  -1.886   5.982  1.00  0.00           C  
ATOM    501  C1'  DC A  25       8.693  -2.041   6.070  1.00  0.00           C  
ATOM    502  N1   DC A  25       8.259  -3.241   5.288  1.00  0.00           N  
ATOM    503  C6   DC A  25       8.516  -3.404   3.994  1.00  0.00           C  
ATOM    504  C5   DC A  25       8.294  -4.630   3.378  1.00  0.00           C  
ATOM    505  C4   DC A  25       7.693  -5.601   4.169  1.00  0.00           C  
ATOM    506  N4   DC A  25       7.271  -6.718   3.697  1.00  0.00           N  
ATOM    507  N3   DC A  25       7.277  -5.433   5.395  1.00  0.00           N  
ATOM    508  C2   DC A  25       7.601  -4.254   6.002  1.00  0.00           C  
ATOM    509  O2   DC A  25       7.467  -4.190   7.203  1.00  0.00           O  
ATOM    510  P    DG A  26      11.849  -0.155   8.425  1.00  0.00           P  
ATOM    511  OP1  DG A  26      11.858   1.001   9.374  1.00  0.00           O  
ATOM    512  OP2  DG A  26      13.029  -0.194   7.484  1.00  0.00           O  
ATOM    513  O5'  DG A  26      11.545  -1.536   9.170  1.00  0.00           O  
ATOM    514  C5'  DG A  26      10.683  -1.606  10.320  1.00  0.00           C  
ATOM    515  C4'  DG A  26      10.273  -2.983  10.852  1.00  0.00           C  
ATOM    516  O4'  DG A  26       9.784  -3.737   9.781  1.00  0.00           O  
ATOM    517  C3'  DG A  26      11.527  -3.701  11.382  1.00  0.00           C  
ATOM    518  O3'  DG A  26      11.341  -4.279  12.667  1.00  0.00           O  
ATOM    519  C2'  DG A  26      11.716  -4.797  10.301  1.00  0.00           C  
ATOM    520  C1'  DG A  26      10.287  -5.045   9.878  1.00  0.00           C  
ATOM    521  N9   DG A  26      10.210  -5.756   8.540  1.00  0.00           N  
ATOM    522  C8   DG A  26      10.728  -5.374   7.322  1.00  0.00           C  
ATOM    523  N7   DG A  26      10.487  -6.226   6.393  1.00  0.00           N  
ATOM    524  C5   DG A  26       9.665  -7.200   7.017  1.00  0.00           C  
ATOM    525  C4   DG A  26       9.547  -6.909   8.324  1.00  0.00           C  
ATOM    526  N3   DG A  26       8.954  -7.690   9.274  1.00  0.00           N  
ATOM    527  C2   DG A  26       8.360  -8.723   8.746  1.00  0.00           C  
ATOM    528  N2   DG A  26       7.723  -9.571   9.489  1.00  0.00           N  
ATOM    529  N1   DG A  26       8.385  -9.094   7.477  1.00  0.00           N  
ATOM    530  C6   DG A  26       9.029  -8.388   6.509  1.00  0.00           C  
ATOM    531  O6   DG A  26       9.077  -8.871   5.393  1.00  0.00           O  
ATOM    532  P    DT A  27      12.433  -5.112  13.507  1.00  0.00           P  
ATOM    533  OP1  DT A  27      12.537  -4.641  14.885  1.00  0.00           O  
ATOM    534  OP2  DT A  27      13.664  -5.244  12.756  1.00  0.00           O  
ATOM    535  O5'  DT A  27      11.659  -6.482  13.392  1.00  0.00           O  
ATOM    536  C5'  DT A  27      10.296  -6.617  13.811  1.00  0.00           C  
ATOM    537  C4'  DT A  27      10.002  -8.163  13.738  1.00  0.00           C  
ATOM    538  O4'  DT A  27       9.879  -8.646  12.362  1.00  0.00           O  
ATOM    539  C3'  DT A  27      11.092  -8.913  14.438  1.00  0.00           C  
ATOM    540  O3'  DT A  27      10.573  -9.826  15.379  1.00  0.00           O  
ATOM    541  C2'  DT A  27      11.811  -9.586  13.233  1.00  0.00           C  
ATOM    542  C1'  DT A  27      10.756  -9.746  12.167  1.00  0.00           C  
ATOM    543  N1   DT A  27      11.290  -9.810  10.774  1.00  0.00           N  
ATOM    544  C6   DT A  27      11.928  -8.693  10.334  1.00  0.00           C  
ATOM    545  C5   DT A  27      12.389  -8.705   9.010  1.00  0.00           C  
ATOM    546  C4   DT A  27      12.062  -9.782   8.096  1.00  0.00           C  
ATOM    547  N3   DT A  27      11.228 -10.710   8.616  1.00  0.00           N  
ATOM    548  C2   DT A  27      11.015 -10.861   9.910  1.00  0.00           C  
ATOM    549  O2   DT A  27      10.520 -11.946  10.200  1.00  0.00           O  
ATOM    550  O4   DT A  27      12.489  -9.988   6.949  1.00  0.00           O  
ATOM    551  C7   DT A  27      13.292  -7.527   8.588  1.00  0.00           C  
ATOM    552  P    DT A  28      11.597 -10.800  16.198  1.00  0.00           P  
ATOM    553  OP1  DT A  28      10.952 -11.190  17.473  1.00  0.00           O  
ATOM    554  OP2  DT A  28      13.011 -10.329  16.225  1.00  0.00           O  
ATOM    555  O5'  DT A  28      11.463 -12.031  15.259  1.00  0.00           O  
ATOM    556  C5'  DT A  28      10.254 -12.846  15.267  1.00  0.00           C  
ATOM    557  C4'  DT A  28      10.467 -14.206  14.538  1.00  0.00           C  
ATOM    558  O4'  DT A  28      10.398 -14.069  13.148  1.00  0.00           O  
ATOM    559  C3'  DT A  28      11.750 -14.949  14.914  1.00  0.00           C  
ATOM    560  O3'  DT A  28      11.667 -15.873  16.040  1.00  0.00           O  
ATOM    561  C2'  DT A  28      12.016 -15.665  13.590  1.00  0.00           C  
ATOM    562  C1'  DT A  28      11.243 -14.962  12.459  1.00  0.00           C  
ATOM    563  N1   DT A  28      12.130 -14.186  11.440  1.00  0.00           N  
ATOM    564  C6   DT A  28      13.006 -13.215  11.844  1.00  0.00           C  
ATOM    565  C5   DT A  28      13.858 -12.548  10.960  1.00  0.00           C  
ATOM    566  C4   DT A  28      13.941 -12.912   9.588  1.00  0.00           C  
ATOM    567  N3   DT A  28      13.070 -13.860   9.243  1.00  0.00           N  
ATOM    568  C2   DT A  28      12.151 -14.554  10.068  1.00  0.00           C  
ATOM    569  O2   DT A  28      11.525 -15.502   9.702  1.00  0.00           O  
ATOM    570  O4   DT A  28      14.570 -12.333   8.729  1.00  0.00           O  
ATOM    571  C7   DT A  28      14.817 -11.528  11.524  1.00  0.00           C  
ATOM    572  P    DG A  29      12.952 -16.487  16.853  1.00  0.00           P  
ATOM    573  OP1  DG A  29      12.340 -17.204  17.990  1.00  0.00           O  
ATOM    574  OP2  DG A  29      13.955 -15.487  17.177  1.00  0.00           O  
ATOM    575  O5'  DG A  29      13.606 -17.525  15.891  1.00  0.00           O  
ATOM    576  C5'  DG A  29      12.884 -18.649  15.363  1.00  0.00           C  
ATOM    577  C4'  DG A  29      13.633 -19.199  14.149  1.00  0.00           C  
ATOM    578  O4'  DG A  29      13.710 -18.187  13.153  1.00  0.00           O  
ATOM    579  C3'  DG A  29      15.053 -19.683  14.547  1.00  0.00           C  
ATOM    580  O3'  DG A  29      15.400 -20.931  14.063  1.00  0.00           O  
ATOM    581  C2'  DG A  29      15.791 -18.612  13.752  1.00  0.00           C  
ATOM    582  C1'  DG A  29      14.924 -18.323  12.468  1.00  0.00           C  
ATOM    583  N9   DG A  29      15.392 -17.161  11.714  1.00  0.00           N  
ATOM    584  C8   DG A  29      15.676 -15.889  12.238  1.00  0.00           C  
ATOM    585  N7   DG A  29      16.127 -15.040  11.350  1.00  0.00           N  
ATOM    586  C5   DG A  29      16.083 -15.705  10.137  1.00  0.00           C  
ATOM    587  C4   DG A  29      15.537 -16.963  10.339  1.00  0.00           C  
ATOM    588  N3   DG A  29      15.331 -17.894   9.344  1.00  0.00           N  
ATOM    589  C2   DG A  29      15.534 -17.436   8.100  1.00  0.00           C  
ATOM    590  N2   DG A  29      15.377 -18.237   7.103  1.00  0.00           N  
ATOM    591  N1   DG A  29      15.987 -16.198   7.785  1.00  0.00           N  
ATOM    592  C6   DG A  29      16.325 -15.290   8.755  1.00  0.00           C  
ATOM    593  O6   DG A  29      16.705 -14.210   8.257  1.00  0.00           O  
ATOM    594  P    DT A  30      15.406 -22.164  15.036  1.00  0.00           P  
ATOM    595  OP1  DT A  30      14.107 -22.334  15.669  1.00  0.00           O  
ATOM    596  OP2  DT A  30      16.584 -22.184  15.877  1.00  0.00           O  
ATOM    597  O5'  DT A  30      15.580 -23.288  13.955  1.00  0.00           O  
ATOM    598  C5'  DT A  30      14.523 -23.714  13.123  1.00  0.00           C  
ATOM    599  C4'  DT A  30      14.816 -23.549  11.604  1.00  0.00           C  
ATOM    600  O4'  DT A  30      15.064 -22.280  11.207  1.00  0.00           O  
ATOM    601  C3'  DT A  30      15.922 -24.546  11.257  1.00  0.00           C  
ATOM    602  O3'  DT A  30      15.684 -25.272  10.038  1.00  0.00           O  
ATOM    603  C2'  DT A  30      17.032 -23.498  11.018  1.00  0.00           C  
ATOM    604  C1'  DT A  30      16.310 -22.229  10.550  1.00  0.00           C  
ATOM    605  N1   DT A  30      17.088 -20.964  10.572  1.00  0.00           N  
ATOM    606  C6   DT A  30      17.848 -20.592  11.674  1.00  0.00           C  
ATOM    607  C5   DT A  30      18.586 -19.449  11.688  1.00  0.00           C  
ATOM    608  C4   DT A  30      18.562 -18.536  10.549  1.00  0.00           C  
ATOM    609  N3   DT A  30      17.979 -19.106   9.407  1.00  0.00           N  
ATOM    610  C2   DT A  30      17.156 -20.235   9.404  1.00  0.00           C  
ATOM    611  O2   DT A  30      16.579 -20.527   8.327  1.00  0.00           O  
ATOM    612  O4   DT A  30      19.102 -17.426  10.475  1.00  0.00           O  
ATOM    613  C7   DT A  30      19.217 -19.016  12.988  1.00  0.00           C  
ATOM    614  P    DC A  31      16.824 -26.011   9.210  1.00  0.00           P  
ATOM    615  OP1  DC A  31      16.151 -27.063   8.419  1.00  0.00           O  
ATOM    616  OP2  DC A  31      17.991 -26.382  10.035  1.00  0.00           O  
ATOM    617  O5'  DC A  31      17.287 -24.889   8.227  1.00  0.00           O  
ATOM    618  C5'  DC A  31      16.474 -24.396   7.212  1.00  0.00           C  
ATOM    619  C4'  DC A  31      17.238 -23.789   6.088  1.00  0.00           C  
ATOM    620  O4'  DC A  31      17.883 -22.614   6.502  1.00  0.00           O  
ATOM    621  C3'  DC A  31      18.371 -24.721   5.584  1.00  0.00           C  
ATOM    622  O3'  DC A  31      18.393 -24.788   4.172  1.00  0.00           O  
ATOM    623  C2'  DC A  31      19.639 -24.159   6.160  1.00  0.00           C  
ATOM    624  C1'  DC A  31      19.302 -22.676   6.218  1.00  0.00           C  
ATOM    625  N1   DC A  31      20.112 -21.832   7.178  1.00  0.00           N  
ATOM    626  C6   DC A  31      20.127 -22.231   8.477  1.00  0.00           C  
ATOM    627  C5   DC A  31      20.790 -21.538   9.407  1.00  0.00           C  
ATOM    628  C4   DC A  31      21.475 -20.376   8.967  1.00  0.00           C  
ATOM    629  N4   DC A  31      22.293 -19.819   9.802  1.00  0.00           N  
ATOM    630  N3   DC A  31      21.362 -19.935   7.723  1.00  0.00           N  
ATOM    631  C2   DC A  31      20.701 -20.678   6.785  1.00  0.00           C  
ATOM    632  O2   DC A  31      20.656 -20.330   5.598  1.00  0.00           O  
ATOM    633  P    DA A  32      19.573 -25.575   3.365  1.00  0.00           P  
ATOM    634  OP1  DA A  32      18.957 -26.119   2.102  1.00  0.00           O  
ATOM    635  OP2  DA A  32      20.173 -26.556   4.317  1.00  0.00           O  
ATOM    636  O5'  DA A  32      20.728 -24.591   2.964  1.00  0.00           O  
ATOM    637  C5'  DA A  32      20.515 -23.503   2.110  1.00  0.00           C  
ATOM    638  C4'  DA A  32      21.806 -22.950   1.448  1.00  0.00           C  
ATOM    639  O4'  DA A  32      22.377 -22.107   2.378  1.00  0.00           O  
ATOM    640  C3'  DA A  32      22.756 -24.002   1.008  1.00  0.00           C  
ATOM    641  O3'  DA A  32      23.299 -23.681  -0.238  1.00  0.00           O  
ATOM    642  C2'  DA A  32      23.743 -24.025   2.116  1.00  0.00           C  
ATOM    643  C1'  DA A  32      23.651 -22.666   2.757  1.00  0.00           C  
ATOM    644  N9   DA A  32      23.759 -22.510   4.239  1.00  0.00           N  
ATOM    645  C8   DA A  32      23.141 -23.198   5.296  1.00  0.00           C  
ATOM    646  N7   DA A  32      23.455 -22.764   6.492  1.00  0.00           N  
ATOM    647  C5   DA A  32      24.378 -21.676   6.245  1.00  0.00           C  
ATOM    648  C6   DA A  32      25.070 -20.762   7.076  1.00  0.00           C  
ATOM    649  N6   DA A  32      24.924 -20.670   8.351  1.00  0.00           N  
ATOM    650  N1   DA A  32      25.844 -19.785   6.585  1.00  0.00           N  
ATOM    651  C2   DA A  32      25.956 -19.839   5.279  1.00  0.00           C  
ATOM    652  N3   DA A  32      25.345 -20.632   4.336  1.00  0.00           N  
ATOM    653  C4   DA A  32      24.522 -21.523   4.894  1.00  0.00           C  
ATOM    654  P    DA A  33      24.610 -24.322  -0.867  1.00  0.00           P  
ATOM    655  OP1  DA A  33      24.522 -24.080  -2.335  1.00  0.00           O  
ATOM    656  OP2  DA A  33      24.916 -25.655  -0.356  1.00  0.00           O  
ATOM    657  O5'  DA A  33      25.667 -23.335  -0.258  1.00  0.00           O  
ATOM    658  C5'  DA A  33      25.778 -22.013  -0.779  1.00  0.00           C  
ATOM    659  C4'  DA A  33      27.062 -21.398  -0.163  1.00  0.00           C  
ATOM    660  O4'  DA A  33      27.103 -21.436   1.245  1.00  0.00           O  
ATOM    661  C3'  DA A  33      28.284 -22.088  -0.711  1.00  0.00           C  
ATOM    662  O3'  DA A  33      29.229 -21.036  -0.869  1.00  0.00           O  
ATOM    663  C2'  DA A  33      28.608 -23.029   0.484  1.00  0.00           C  
ATOM    664  C1'  DA A  33      28.193 -22.152   1.707  1.00  0.00           C  
ATOM    665  N9   DA A  33      27.919 -22.881   2.901  1.00  0.00           N  
ATOM    666  C8   DA A  33      27.145 -24.049   3.061  1.00  0.00           C  
ATOM    667  N7   DA A  33      26.892 -24.338   4.303  1.00  0.00           N  
ATOM    668  C5   DA A  33      27.569 -23.322   4.981  1.00  0.00           C  
ATOM    669  C6   DA A  33      27.787 -22.997   6.344  1.00  0.00           C  
ATOM    670  N6   DA A  33      27.341 -23.697   7.418  1.00  0.00           N  
ATOM    671  N1   DA A  33      28.583 -21.995   6.790  1.00  0.00           N  
ATOM    672  C2   DA A  33      29.050 -21.226   5.829  1.00  0.00           C  
ATOM    673  N3   DA A  33      28.832 -21.288   4.479  1.00  0.00           N  
ATOM    674  C4   DA A  33      28.253 -22.467   4.151  1.00  0.00           C  
ATOM    675  P    DG A  34      30.669 -21.355  -1.601  1.00  0.00           P  
ATOM    676  OP1  DG A  34      31.171 -20.234  -2.399  1.00  0.00           O  
ATOM    677  OP2  DG A  34      30.637 -22.730  -2.077  1.00  0.00           O  
ATOM    678  O5'  DG A  34      31.611 -21.331  -0.279  1.00  0.00           O  
ATOM    679  C5'  DG A  34      32.010 -20.107   0.314  1.00  0.00           C  
ATOM    680  C4'  DG A  34      32.666 -20.349   1.677  1.00  0.00           C  
ATOM    681  O4'  DG A  34      31.793 -20.931   2.622  1.00  0.00           O  
ATOM    682  C3'  DG A  34      33.972 -21.127   1.451  1.00  0.00           C  
ATOM    683  O3'  DG A  34      34.965 -20.204   1.641  1.00  0.00           O  
ATOM    684  C2'  DG A  34      33.779 -22.249   2.590  1.00  0.00           C  
ATOM    685  C1'  DG A  34      32.597 -21.801   3.402  1.00  0.00           C  
ATOM    686  N9   DG A  34      31.857 -22.939   4.084  1.00  0.00           N  
ATOM    687  C8   DG A  34      31.342 -24.146   3.685  1.00  0.00           C  
ATOM    688  N7   DG A  34      30.920 -25.006   4.654  1.00  0.00           N  
ATOM    689  C5   DG A  34      31.194 -24.311   5.799  1.00  0.00           C  
ATOM    690  C4   DG A  34      31.692 -23.003   5.473  1.00  0.00           C  
ATOM    691  N3   DG A  34      32.021 -22.035   6.406  1.00  0.00           N  
ATOM    692  C2   DG A  34      31.871 -22.454   7.635  1.00  0.00           C  
ATOM    693  N2   DG A  34      32.370 -21.730   8.583  1.00  0.00           N  
ATOM    694  N1   DG A  34      31.307 -23.582   7.990  1.00  0.00           N  
ATOM    695  C6   DG A  34      30.850 -24.586   7.166  1.00  0.00           C  
ATOM    696  O6   DG A  34      30.227 -25.570   7.568  1.00  0.00           O  
ATOM    697  P    DT A  35      36.486 -20.573   2.116  1.00  0.00           P  
ATOM    698  OP1  DT A  35      37.379 -19.387   1.853  1.00  0.00           O  
ATOM    699  OP2  DT A  35      36.879 -21.899   1.523  1.00  0.00           O  
ATOM    700  O5'  DT A  35      36.251 -20.623   3.735  1.00  0.00           O  
ATOM    701  C5'  DT A  35      35.902 -19.400   4.393  1.00  0.00           C  
ATOM    702  C4'  DT A  35      36.025 -19.574   5.932  1.00  0.00           C  
ATOM    703  O4'  DT A  35      35.173 -20.632   6.446  1.00  0.00           O  
ATOM    704  C3'  DT A  35      37.432 -19.959   6.402  1.00  0.00           C  
ATOM    705  O3'  DT A  35      37.799 -19.018   7.388  1.00  0.00           O  
ATOM    706  C2'  DT A  35      37.408 -21.378   6.884  1.00  0.00           C  
ATOM    707  C1'  DT A  35      35.921 -21.561   7.213  1.00  0.00           C  
ATOM    708  N1   DT A  35      35.508 -22.921   6.976  1.00  0.00           N  
ATOM    709  C6   DT A  35      35.474 -23.462   5.747  1.00  0.00           C  
ATOM    710  C5   DT A  35      34.909 -24.680   5.450  1.00  0.00           C  
ATOM    711  C4   DT A  35      34.305 -25.485   6.577  1.00  0.00           C  
ATOM    712  N3   DT A  35      34.433 -24.905   7.763  1.00  0.00           N  
ATOM    713  C2   DT A  35      34.879 -23.613   8.027  1.00  0.00           C  
ATOM    714  O2   DT A  35      34.768 -23.165   9.181  1.00  0.00           O  
ATOM    715  O4   DT A  35      33.783 -26.552   6.565  1.00  0.00           O  
ATOM    716  C7   DT A  35      34.906 -25.202   3.982  1.00  0.00           C  
ATOM    717  P    DA A  36      39.278 -18.859   7.944  1.00  0.00           P  
ATOM    718  OP1  DA A  36      39.331 -17.571   8.656  1.00  0.00           O  
ATOM    719  OP2  DA A  36      40.224 -19.038   6.802  1.00  0.00           O  
ATOM    720  O5'  DA A  36      39.487 -19.912   9.078  1.00  0.00           O  
ATOM    721  C5'  DA A  36      38.650 -20.019  10.236  1.00  0.00           C  
ATOM    722  C4'  DA A  36      38.825 -21.394  10.932  1.00  0.00           C  
ATOM    723  O4'  DA A  36      38.012 -22.318  10.237  1.00  0.00           O  
ATOM    724  C3'  DA A  36      40.240 -21.848  11.029  1.00  0.00           C  
ATOM    725  O3'  DA A  36      40.502 -22.640  12.226  1.00  0.00           O  
ATOM    726  C2'  DA A  36      40.267 -22.819   9.889  1.00  0.00           C  
ATOM    727  C1'  DA A  36      38.826 -23.406   9.991  1.00  0.00           C  
ATOM    728  N9   DA A  36      38.472 -24.378   8.902  1.00  0.00           N  
ATOM    729  C8   DA A  36      38.939 -24.459   7.592  1.00  0.00           C  
ATOM    730  N7   DA A  36      38.443 -25.491   7.034  1.00  0.00           N  
ATOM    731  C5   DA A  36      37.640 -26.118   7.929  1.00  0.00           C  
ATOM    732  C6   DA A  36      36.931 -27.365   7.917  1.00  0.00           C  
ATOM    733  N6   DA A  36      36.934 -28.199   6.939  1.00  0.00           N  
ATOM    734  N1   DA A  36      36.394 -27.722   9.063  1.00  0.00           N  
ATOM    735  C2   DA A  36      36.429 -26.952  10.123  1.00  0.00           C  
ATOM    736  N3   DA A  36      37.217 -25.910  10.336  1.00  0.00           N  
ATOM    737  C4   DA A  36      37.721 -25.508   9.139  1.00  0.00           C  
ATOM    738  P    DT A  37      41.224 -21.917  13.468  1.00  0.00           P  
ATOM    739  OP1  DT A  37      40.515 -20.665  13.709  1.00  0.00           O  
ATOM    740  OP2  DT A  37      42.640 -21.815  13.160  1.00  0.00           O  
ATOM    741  O5'  DT A  37      41.123 -23.019  14.539  1.00  0.00           O  
ATOM    742  C5'  DT A  37      39.990 -23.069  15.370  1.00  0.00           C  
ATOM    743  C4'  DT A  37      39.552 -24.542  15.582  1.00  0.00           C  
ATOM    744  O4'  DT A  37      39.264 -25.195  14.323  1.00  0.00           O  
ATOM    745  C3'  DT A  37      40.768 -25.392  16.219  1.00  0.00           C  
ATOM    746  O3'  DT A  37      40.483 -25.596  17.614  1.00  0.00           O  
ATOM    747  C2'  DT A  37      40.874 -26.633  15.291  1.00  0.00           C  
ATOM    748  C1'  DT A  37      39.535 -26.578  14.477  1.00  0.00           C  
ATOM    749  N1   DT A  37      39.518 -27.066  13.100  1.00  0.00           N  
ATOM    750  C6   DT A  37      40.480 -26.519  12.274  1.00  0.00           C  
ATOM    751  C5   DT A  37      40.512 -26.940  10.951  1.00  0.00           C  
ATOM    752  C4   DT A  37      39.761 -28.112  10.599  1.00  0.00           C  
ATOM    753  N3   DT A  37      38.862 -28.662  11.471  1.00  0.00           N  
ATOM    754  C2   DT A  37      38.699 -28.193  12.761  1.00  0.00           C  
ATOM    755  O2   DT A  37      37.929 -28.768  13.504  1.00  0.00           O  
ATOM    756  O4   DT A  37      39.797 -28.604   9.447  1.00  0.00           O  
ATOM    757  C7   DT A  37      41.554 -26.361  10.071  1.00  0.00           C  
ATOM    758  P    DC A  38      41.519 -26.294  18.510  1.00  0.00           P  
ATOM    759  OP1  DC A  38      41.137 -25.909  19.879  1.00  0.00           O  
ATOM    760  OP2  DC A  38      42.883 -25.973  18.077  1.00  0.00           O  
ATOM    761  O5'  DC A  38      41.367 -27.846  18.513  1.00  0.00           O  
ATOM    762  C5'  DC A  38      40.135 -28.464  18.869  1.00  0.00           C  
ATOM    763  C4'  DC A  38      40.045 -29.901  18.404  1.00  0.00           C  
ATOM    764  O4'  DC A  38      40.232 -29.953  16.988  1.00  0.00           O  
ATOM    765  C3'  DC A  38      41.263 -30.660  19.016  1.00  0.00           C  
ATOM    766  O3'  DC A  38      40.904 -31.999  19.306  1.00  0.00           O  
ATOM    767  C2'  DC A  38      42.352 -30.602  17.949  1.00  0.00           C  
ATOM    768  C1'  DC A  38      41.448 -30.698  16.720  1.00  0.00           C  
ATOM    769  N1   DC A  38      41.994 -30.250  15.425  1.00  0.00           N  
ATOM    770  C6   DC A  38      42.781 -29.184  15.326  1.00  0.00           C  
ATOM    771  C5   DC A  38      43.087 -28.658  14.098  1.00  0.00           C  
ATOM    772  C4   DC A  38      42.524 -29.286  12.947  1.00  0.00           C  
ATOM    773  N4   DC A  38      42.818 -28.819  11.759  1.00  0.00           N  
ATOM    774  N3   DC A  38      41.773 -30.359  13.053  1.00  0.00           N  
ATOM    775  C2   DC A  38      41.468 -30.845  14.251  1.00  0.00           C  
ATOM    776  O2   DC A  38      40.780 -31.874  14.292  1.00  0.00           O  
ATOM    777  P    DA A  39      41.818 -32.970  20.152  1.00  0.00           P  
ATOM    778  OP1  DA A  39      40.893 -33.801  20.897  1.00  0.00           O  
ATOM    779  OP2  DA A  39      42.886 -32.274  20.921  1.00  0.00           O  
ATOM    780  O5'  DA A  39      42.486 -33.800  18.983  1.00  0.00           O  
ATOM    781  C5'  DA A  39      41.768 -34.590  18.097  1.00  0.00           C  
ATOM    782  C4'  DA A  39      42.564 -35.191  16.918  1.00  0.00           C  
ATOM    783  O4'  DA A  39      42.708 -34.384  15.783  1.00  0.00           O  
ATOM    784  C3'  DA A  39      43.925 -35.773  17.399  1.00  0.00           C  
ATOM    785  O3'  DA A  39      44.222 -37.053  16.743  1.00  0.00           O  
ATOM    786  C2'  DA A  39      44.821 -34.671  16.720  1.00  0.00           C  
ATOM    787  C1'  DA A  39      44.033 -34.455  15.344  1.00  0.00           C  
ATOM    788  N9   DA A  39      44.405 -33.344  14.472  1.00  0.00           N  
ATOM    789  C8   DA A  39      45.053 -32.127  14.814  1.00  0.00           C  
ATOM    790  N7   DA A  39      45.284 -31.411  13.766  1.00  0.00           N  
ATOM    791  C5   DA A  39      44.723 -32.140  12.680  1.00  0.00           C  
ATOM    792  C6   DA A  39      44.522 -31.905  11.277  1.00  0.00           C  
ATOM    793  N6   DA A  39      44.958 -30.894  10.583  1.00  0.00           N  
ATOM    794  N1   DA A  39      43.932 -32.827  10.511  1.00  0.00           N  
ATOM    795  C2   DA A  39      43.530 -33.967  11.037  1.00  0.00           C  
ATOM    796  N3   DA A  39      43.576 -34.273  12.306  1.00  0.00           N  
ATOM    797  C4   DA A  39      44.160 -33.299  13.106  1.00  0.00           C  
ATOM    798  P    DG A  40      43.696 -38.462  17.268  1.00  0.00           P  
ATOM    799  OP1  DG A  40      42.262 -38.540  16.901  1.00  0.00           O  
ATOM    800  OP2  DG A  40      44.006 -38.608  18.755  1.00  0.00           O  
ATOM    801  O5'  DG A  40      44.498 -39.445  16.326  1.00  0.00           O  
ATOM    802  C5'  DG A  40      43.904 -40.098  15.188  1.00  0.00           C  
ATOM    803  C4'  DG A  40      44.839 -40.186  13.919  1.00  0.00           C  
ATOM    804  O4'  DG A  40      44.908 -38.902  13.320  1.00  0.00           O  
ATOM    805  C3'  DG A  40      46.155 -40.807  14.309  1.00  0.00           C  
ATOM    806  O3'  DG A  40      46.624 -41.799  13.387  1.00  0.00           O  
ATOM    807  C2'  DG A  40      47.046 -39.597  14.206  1.00  0.00           C  
ATOM    808  C1'  DG A  40      46.298 -38.754  13.184  1.00  0.00           C  
ATOM    809  N9   DG A  40      46.683 -37.307  13.197  1.00  0.00           N  
ATOM    810  C8   DG A  40      46.780 -36.523  14.240  1.00  0.00           C  
ATOM    811  N7   DG A  40      47.163 -35.322  13.960  1.00  0.00           N  
ATOM    812  C5   DG A  40      47.178 -35.350  12.557  1.00  0.00           C  
ATOM    813  C4   DG A  40      46.851 -36.579  12.044  1.00  0.00           C  
ATOM    814  N3   DG A  40      46.700 -37.022  10.768  1.00  0.00           N  
ATOM    815  C2   DG A  40      46.886 -36.025   9.897  1.00  0.00           C  
ATOM    816  N2   DG A  40      46.632 -36.196   8.661  1.00  0.00           N  
ATOM    817  N1   DG A  40      47.372 -34.847  10.263  1.00  0.00           N  
ATOM    818  C6   DG A  40      47.472 -34.374  11.519  1.00  0.00           C  
ATOM    819  O6   DG A  40      47.707 -33.198  11.663  1.00  0.00           O  
TER     820       dG A  40                                                      
ATOM    821  O5'  DC A  41      50.614 -30.651   3.047  1.00  0.00           O  
ATOM    822  C5'  DC A  41      50.800 -31.857   2.324  1.00  0.00           C  
ATOM    823  C4'  DC A  41      49.888 -33.106   2.540  1.00  0.00           C  
ATOM    824  O4'  DC A  41      49.670 -33.267   3.883  1.00  0.00           O  
ATOM    825  C3'  DC A  41      48.545 -32.924   1.872  1.00  0.00           C  
ATOM    826  O3'  DC A  41      48.200 -34.174   1.290  1.00  0.00           O  
ATOM    827  C2'  DC A  41      47.617 -32.595   3.065  1.00  0.00           C  
ATOM    828  C1'  DC A  41      48.269 -33.333   4.228  1.00  0.00           C  
ATOM    829  N1   DC A  41      47.986 -32.703   5.510  1.00  0.00           N  
ATOM    830  C6   DC A  41      48.236 -31.378   5.613  1.00  0.00           C  
ATOM    831  C5   DC A  41      48.172 -30.894   6.867  1.00  0.00           C  
ATOM    832  C4   DC A  41      47.697 -31.728   7.957  1.00  0.00           C  
ATOM    833  N4   DC A  41      47.801 -31.263   9.155  1.00  0.00           N  
ATOM    834  N3   DC A  41      47.468 -32.993   7.859  1.00  0.00           N  
ATOM    835  C2   DC A  41      47.762 -33.565   6.691  1.00  0.00           C  
ATOM    836  O2   DC A  41      47.688 -34.759   6.649  1.00  0.00           O  
ATOM    837  P    DT A  42      46.969 -34.439   0.388  1.00  0.00           P  
ATOM    838  OP1  DT A  42      47.451 -35.465  -0.624  1.00  0.00           O  
ATOM    839  OP2  DT A  42      46.537 -33.163  -0.280  1.00  0.00           O  
ATOM    840  O5'  DT A  42      45.793 -35.050   1.239  1.00  0.00           O  
ATOM    841  C5'  DT A  42      45.793 -36.325   1.913  1.00  0.00           C  
ATOM    842  C4'  DT A  42      45.043 -36.428   3.261  1.00  0.00           C  
ATOM    843  O4'  DT A  42      45.384 -35.342   4.122  1.00  0.00           O  
ATOM    844  C3'  DT A  42      43.498 -36.313   3.063  1.00  0.00           C  
ATOM    845  O3'  DT A  42      43.040 -37.583   3.299  1.00  0.00           O  
ATOM    846  C2'  DT A  42      42.987 -35.386   4.205  1.00  0.00           C  
ATOM    847  C1'  DT A  42      44.240 -35.212   4.996  1.00  0.00           C  
ATOM    848  N1   DT A  42      44.337 -33.918   5.659  1.00  0.00           N  
ATOM    849  C6   DT A  42      44.580 -32.753   4.898  1.00  0.00           C  
ATOM    850  C5   DT A  42      44.674 -31.515   5.476  1.00  0.00           C  
ATOM    851  C4   DT A  42      44.455 -31.371   6.950  1.00  0.00           C  
ATOM    852  N3   DT A  42      44.221 -32.605   7.594  1.00  0.00           N  
ATOM    853  C2   DT A  42      44.123 -33.851   7.025  1.00  0.00           C  
ATOM    854  O2   DT A  42      43.931 -34.812   7.709  1.00  0.00           O  
ATOM    855  O4   DT A  42      44.332 -30.332   7.611  1.00  0.00           O  
ATOM    856  C7   DT A  42      44.859 -30.326   4.578  1.00  0.00           C  
ATOM    857  P    DG A  43      41.568 -38.075   2.800  1.00  0.00           P  
ATOM    858  OP1  DG A  43      41.601 -39.530   2.787  1.00  0.00           O  
ATOM    859  OP2  DG A  43      41.269 -37.418   1.482  1.00  0.00           O  
ATOM    860  O5'  DG A  43      40.604 -37.451   3.937  1.00  0.00           O  
ATOM    861  C5'  DG A  43      40.553 -38.042   5.242  1.00  0.00           C  
ATOM    862  C4'  DG A  43      39.674 -37.369   6.230  1.00  0.00           C  
ATOM    863  O4'  DG A  43      40.558 -36.364   6.725  1.00  0.00           O  
ATOM    864  C3'  DG A  43      38.460 -36.734   5.554  1.00  0.00           C  
ATOM    865  O3'  DG A  43      37.385 -36.882   6.439  1.00  0.00           O  
ATOM    866  C2'  DG A  43      38.781 -35.310   5.512  1.00  0.00           C  
ATOM    867  C1'  DG A  43      39.575 -35.285   6.869  1.00  0.00           C  
ATOM    868  N9   DG A  43      40.294 -34.026   7.165  1.00  0.00           N  
ATOM    869  C8   DG A  43      40.846 -33.033   6.327  1.00  0.00           C  
ATOM    870  N7   DG A  43      41.311 -31.970   6.909  1.00  0.00           N  
ATOM    871  C5   DG A  43      41.101 -32.218   8.261  1.00  0.00           C  
ATOM    872  C4   DG A  43      40.572 -33.472   8.412  1.00  0.00           C  
ATOM    873  N3   DG A  43      40.302 -34.016   9.681  1.00  0.00           N  
ATOM    874  C2   DG A  43      40.475 -33.183  10.683  1.00  0.00           C  
ATOM    875  N2   DG A  43      40.193 -33.679  11.818  1.00  0.00           N  
ATOM    876  N1   DG A  43      40.913 -31.911  10.594  1.00  0.00           N  
ATOM    877  C6   DG A  43      41.328 -31.413   9.383  1.00  0.00           C  
ATOM    878  O6   DG A  43      42.023 -30.407   9.573  1.00  0.00           O  
ATOM    879  P    DA A  44      36.336 -38.007   6.214  1.00  0.00           P  
ATOM    880  OP1  DA A  44      37.031 -39.278   6.224  1.00  0.00           O  
ATOM    881  OP2  DA A  44      35.494 -37.668   5.024  1.00  0.00           O  
ATOM    882  O5'  DA A  44      35.447 -38.018   7.512  1.00  0.00           O  
ATOM    883  C5'  DA A  44      35.996 -38.517   8.739  1.00  0.00           C  
ATOM    884  C4'  DA A  44      35.238 -37.874   9.984  1.00  0.00           C  
ATOM    885  O4'  DA A  44      35.817 -36.670  10.289  1.00  0.00           O  
ATOM    886  C3'  DA A  44      33.733 -37.612   9.802  1.00  0.00           C  
ATOM    887  O3'  DA A  44      33.063 -37.743  11.073  1.00  0.00           O  
ATOM    888  C2'  DA A  44      33.702 -36.180   9.204  1.00  0.00           C  
ATOM    889  C1'  DA A  44      34.920 -35.651   9.961  1.00  0.00           C  
ATOM    890  N9   DA A  44      35.749 -34.601   9.287  1.00  0.00           N  
ATOM    891  C8   DA A  44      36.173 -34.561   7.934  1.00  0.00           C  
ATOM    892  N7   DA A  44      36.827 -33.464   7.690  1.00  0.00           N  
ATOM    893  C5   DA A  44      36.866 -32.775   8.948  1.00  0.00           C  
ATOM    894  C6   DA A  44      37.517 -31.555   9.279  1.00  0.00           C  
ATOM    895  N6   DA A  44      38.180 -30.802   8.456  1.00  0.00           N  
ATOM    896  N1   DA A  44      37.308 -31.120  10.578  1.00  0.00           N  
ATOM    897  C2   DA A  44      36.600 -31.841  11.426  1.00  0.00           C  
ATOM    898  N3   DA A  44      36.161 -33.079  11.220  1.00  0.00           N  
ATOM    899  C4   DA A  44      36.219 -33.473   9.912  1.00  0.00           C  
ATOM    900  P    DT A  45      31.588 -37.249  11.349  1.00  0.00           P  
ATOM    901  OP1  DT A  45      31.147 -37.940  12.580  1.00  0.00           O  
ATOM    902  OP2  DT A  45      30.833 -37.540  10.112  1.00  0.00           O  
ATOM    903  O5'  DT A  45      31.769 -35.707  11.613  1.00  0.00           O  
ATOM    904  C5'  DT A  45      32.180 -35.216  12.862  1.00  0.00           C  
ATOM    905  C4'  DT A  45      32.184 -33.727  12.879  1.00  0.00           C  
ATOM    906  O4'  DT A  45      33.093 -33.137  11.953  1.00  0.00           O  
ATOM    907  C3'  DT A  45      30.787 -33.031  12.718  1.00  0.00           C  
ATOM    908  O3'  DT A  45      30.542 -32.197  13.791  1.00  0.00           O  
ATOM    909  C2'  DT A  45      31.009 -32.323  11.336  1.00  0.00           C  
ATOM    910  C1'  DT A  45      32.500 -31.976  11.449  1.00  0.00           C  
ATOM    911  N1   DT A  45      33.141 -31.452  10.189  1.00  0.00           N  
ATOM    912  C6   DT A  45      32.875 -32.105   9.023  1.00  0.00           C  
ATOM    913  C5   DT A  45      33.457 -31.699   7.882  1.00  0.00           C  
ATOM    914  C4   DT A  45      34.478 -30.680   7.868  1.00  0.00           C  
ATOM    915  N3   DT A  45      34.729 -30.100   9.067  1.00  0.00           N  
ATOM    916  C2   DT A  45      34.062 -30.330  10.249  1.00  0.00           C  
ATOM    917  O2   DT A  45      34.265 -29.671  11.238  1.00  0.00           O  
ATOM    918  O4   DT A  45      35.123 -30.337   6.926  1.00  0.00           O  
ATOM    919  C7   DT A  45      33.098 -32.539   6.621  1.00  0.00           C  
ATOM    920  P    DA A  46      29.131 -32.043  14.432  1.00  0.00           P  
ATOM    921  OP1  DA A  46      28.836 -33.163  15.375  1.00  0.00           O  
ATOM    922  OP2  DA A  46      28.271 -31.835  13.297  1.00  0.00           O  
ATOM    923  O5'  DA A  46      29.179 -30.654  15.201  1.00  0.00           O  
ATOM    924  C5'  DA A  46      29.934 -30.491  16.329  1.00  0.00           C  
ATOM    925  C4'  DA A  46      30.582 -29.053  16.291  1.00  0.00           C  
ATOM    926  O4'  DA A  46      31.329 -28.891  15.015  1.00  0.00           O  
ATOM    927  C3'  DA A  46      29.652 -27.878  16.338  1.00  0.00           C  
ATOM    928  O3'  DA A  46      30.277 -26.712  16.932  1.00  0.00           O  
ATOM    929  C2'  DA A  46      29.413 -27.521  14.838  1.00  0.00           C  
ATOM    930  C1'  DA A  46      30.850 -27.784  14.310  1.00  0.00           C  
ATOM    931  N9   DA A  46      30.854 -28.065  12.851  1.00  0.00           N  
ATOM    932  C8   DA A  46      30.016 -28.875  12.125  1.00  0.00           C  
ATOM    933  N7   DA A  46      30.314 -28.919  10.858  1.00  0.00           N  
ATOM    934  C5   DA A  46      31.377 -27.954  10.716  1.00  0.00           C  
ATOM    935  C6   DA A  46      32.250 -27.470   9.711  1.00  0.00           C  
ATOM    936  N6   DA A  46      32.279 -27.974   8.510  1.00  0.00           N  
ATOM    937  N1   DA A  46      33.181 -26.567   9.903  1.00  0.00           N  
ATOM    938  C2   DA A  46      33.221 -26.078  11.148  1.00  0.00           C  
ATOM    939  N3   DA A  46      32.551 -26.440  12.243  1.00  0.00           N  
ATOM    940  C4   DA A  46      31.636 -27.450  11.952  1.00  0.00           C  
ATOM    941  P    DC A  47      29.522 -25.437  17.500  1.00  0.00           P  
ATOM    942  OP1  DC A  47      29.618 -25.349  18.974  1.00  0.00           O  
ATOM    943  OP2  DC A  47      28.124 -25.406  16.951  1.00  0.00           O  
ATOM    944  O5'  DC A  47      30.339 -24.239  16.904  1.00  0.00           O  
ATOM    945  C5'  DC A  47      31.708 -23.971  17.227  1.00  0.00           C  
ATOM    946  C4'  DC A  47      32.436 -23.200  16.119  1.00  0.00           C  
ATOM    947  O4'  DC A  47      32.290 -23.646  14.790  1.00  0.00           O  
ATOM    948  C3'  DC A  47      31.926 -21.819  16.176  1.00  0.00           C  
ATOM    949  O3'  DC A  47      33.056 -20.900  16.121  1.00  0.00           O  
ATOM    950  C2'  DC A  47      30.980 -21.755  14.940  1.00  0.00           C  
ATOM    951  C1'  DC A  47      31.748 -22.638  13.989  1.00  0.00           C  
ATOM    952  N1   DC A  47      30.890 -23.373  13.068  1.00  0.00           N  
ATOM    953  C6   DC A  47      29.928 -24.278  13.493  1.00  0.00           C  
ATOM    954  C5   DC A  47      29.154 -24.841  12.511  1.00  0.00           C  
ATOM    955  C4   DC A  47      29.537 -24.652  11.168  1.00  0.00           C  
ATOM    956  N4   DC A  47      28.904 -25.266  10.203  1.00  0.00           N  
ATOM    957  N3   DC A  47      30.487 -23.886  10.759  1.00  0.00           N  
ATOM    958  C2   DC A  47      31.144 -23.259  11.710  1.00  0.00           C  
ATOM    959  O2   DC A  47      32.043 -22.506  11.368  1.00  0.00           O  
ATOM    960  P    DT A  48      32.839 -19.304  16.381  1.00  0.00           P  
ATOM    961  OP1  DT A  48      34.167 -18.694  16.577  1.00  0.00           O  
ATOM    962  OP2  DT A  48      31.787 -18.973  17.332  1.00  0.00           O  
ATOM    963  O5'  DT A  48      32.452 -18.739  14.958  1.00  0.00           O  
ATOM    964  C5'  DT A  48      33.472 -18.626  13.913  1.00  0.00           C  
ATOM    965  C4'  DT A  48      32.836 -18.127  12.637  1.00  0.00           C  
ATOM    966  O4'  DT A  48      32.056 -19.197  12.101  1.00  0.00           O  
ATOM    967  C3'  DT A  48      31.812 -16.910  12.802  1.00  0.00           C  
ATOM    968  O3'  DT A  48      31.831 -15.885  11.852  1.00  0.00           O  
ATOM    969  C2'  DT A  48      30.457 -17.656  12.551  1.00  0.00           C  
ATOM    970  C1'  DT A  48      30.867 -18.682  11.516  1.00  0.00           C  
ATOM    971  N1   DT A  48      29.789 -19.642  11.218  1.00  0.00           N  
ATOM    972  C6   DT A  48      28.878 -20.147  12.126  1.00  0.00           C  
ATOM    973  C5   DT A  48      27.966 -21.082  11.794  1.00  0.00           C  
ATOM    974  C4   DT A  48      27.974 -21.668  10.480  1.00  0.00           C  
ATOM    975  N3   DT A  48      28.877 -21.132   9.595  1.00  0.00           N  
ATOM    976  C2   DT A  48      29.755 -20.035   9.859  1.00  0.00           C  
ATOM    977  O2   DT A  48      30.319 -19.467   8.849  1.00  0.00           O  
ATOM    978  O4   DT A  48      27.350 -22.659  10.034  1.00  0.00           O  
ATOM    979  C7   DT A  48      27.135 -21.730  12.888  1.00  0.00           C  
ATOM    980  P    DT A  49      32.616 -14.547  12.090  1.00  0.00           P  
ATOM    981  OP1  DT A  49      34.061 -14.879  12.329  1.00  0.00           O  
ATOM    982  OP2  DT A  49      31.947 -13.612  13.050  1.00  0.00           O  
ATOM    983  O5'  DT A  49      32.521 -14.020  10.568  1.00  0.00           O  
ATOM    984  C5'  DT A  49      33.254 -14.520   9.524  1.00  0.00           C  
ATOM    985  C4'  DT A  49      32.307 -14.877   8.340  1.00  0.00           C  
ATOM    986  O4'  DT A  49      31.405 -15.896   8.716  1.00  0.00           O  
ATOM    987  C3'  DT A  49      31.541 -13.666   7.836  1.00  0.00           C  
ATOM    988  O3'  DT A  49      31.648 -13.576   6.401  1.00  0.00           O  
ATOM    989  C2'  DT A  49      30.123 -14.024   8.240  1.00  0.00           C  
ATOM    990  C1'  DT A  49      30.245 -15.565   8.090  1.00  0.00           C  
ATOM    991  N1   DT A  49      29.037 -16.320   8.620  1.00  0.00           N  
ATOM    992  C6   DT A  49      28.527 -15.956   9.855  1.00  0.00           C  
ATOM    993  C5   DT A  49      27.459 -16.678  10.335  1.00  0.00           C  
ATOM    994  C4   DT A  49      26.916 -17.835   9.569  1.00  0.00           C  
ATOM    995  N3   DT A  49      27.470 -18.120   8.300  1.00  0.00           N  
ATOM    996  C2   DT A  49      28.469 -17.338   7.819  1.00  0.00           C  
ATOM    997  O2   DT A  49      28.940 -17.625   6.709  1.00  0.00           O  
ATOM    998  O4   DT A  49      26.005 -18.583   9.949  1.00  0.00           O  
ATOM    999  C7   DT A  49      26.905 -16.392  11.679  1.00  0.00           C  
ATOM   1000  P    DG A  50      31.011 -12.424   5.542  1.00  0.00           P  
ATOM   1001  OP1  DG A  50      32.073 -11.911   4.607  1.00  0.00           O  
ATOM   1002  OP2  DG A  50      30.418 -11.468   6.490  1.00  0.00           O  
ATOM   1003  O5'  DG A  50      29.774 -13.148   4.778  1.00  0.00           O  
ATOM   1004  C5'  DG A  50      29.983 -14.021   3.697  1.00  0.00           C  
ATOM   1005  C4'  DG A  50      28.766 -14.819   3.214  1.00  0.00           C  
ATOM   1006  O4'  DG A  50      28.123 -15.512   4.307  1.00  0.00           O  
ATOM   1007  C3'  DG A  50      27.758 -13.698   2.778  1.00  0.00           C  
ATOM   1008  O3'  DG A  50      27.083 -14.116   1.615  1.00  0.00           O  
ATOM   1009  C2'  DG A  50      26.856 -13.653   4.076  1.00  0.00           C  
ATOM   1010  C1'  DG A  50      26.779 -15.122   4.339  1.00  0.00           C  
ATOM   1011  N9   DG A  50      26.224 -15.463   5.692  1.00  0.00           N  
ATOM   1012  C8   DG A  50      26.491 -14.859   6.912  1.00  0.00           C  
ATOM   1013  N7   DG A  50      25.659 -15.209   7.850  1.00  0.00           N  
ATOM   1014  C5   DG A  50      24.719 -16.105   7.195  1.00  0.00           C  
ATOM   1015  C4   DG A  50      25.015 -16.234   5.844  1.00  0.00           C  
ATOM   1016  N3   DG A  50      24.367 -17.013   4.885  1.00  0.00           N  
ATOM   1017  C2   DG A  50      23.378 -17.657   5.421  1.00  0.00           C  
ATOM   1018  N2   DG A  50      22.796 -18.496   4.617  1.00  0.00           N  
ATOM   1019  N1   DG A  50      23.028 -17.615   6.773  1.00  0.00           N  
ATOM   1020  C6   DG A  50      23.611 -16.827   7.717  1.00  0.00           C  
ATOM   1021  O6   DG A  50      23.173 -17.021   8.866  1.00  0.00           O  
ATOM   1022  P    DA A  51      25.965 -13.182   0.868  1.00  0.00           P  
ATOM   1023  OP1  DA A  51      26.309 -12.910  -0.620  1.00  0.00           O  
ATOM   1024  OP2  DA A  51      25.838 -12.041   1.762  1.00  0.00           O  
ATOM   1025  O5'  DA A  51      24.608 -14.058   0.999  1.00  0.00           O  
ATOM   1026  C5'  DA A  51      24.667 -15.395   0.661  1.00  0.00           C  
ATOM   1027  C4'  DA A  51      23.287 -16.088   0.858  1.00  0.00           C  
ATOM   1028  O4'  DA A  51      22.913 -16.367   2.217  1.00  0.00           O  
ATOM   1029  C3'  DA A  51      22.048 -15.359   0.239  1.00  0.00           C  
ATOM   1030  O3'  DA A  51      21.568 -16.146  -0.796  1.00  0.00           O  
ATOM   1031  C2'  DA A  51      21.161 -15.098   1.437  1.00  0.00           C  
ATOM   1032  C1'  DA A  51      21.491 -16.220   2.356  1.00  0.00           C  
ATOM   1033  N9   DA A  51      21.396 -15.832   3.758  1.00  0.00           N  
ATOM   1034  C8   DA A  51      21.992 -14.782   4.388  1.00  0.00           C  
ATOM   1035  N7   DA A  51      21.736 -14.610   5.664  1.00  0.00           N  
ATOM   1036  C5   DA A  51      20.775 -15.612   5.886  1.00  0.00           C  
ATOM   1037  C6   DA A  51      20.042 -16.076   7.048  1.00  0.00           C  
ATOM   1038  N6   DA A  51      20.142 -15.639   8.323  1.00  0.00           N  
ATOM   1039  N1   DA A  51      19.202 -17.126   6.954  1.00  0.00           N  
ATOM   1040  C2   DA A  51      19.066 -17.693   5.824  1.00  0.00           C  
ATOM   1041  N3   DA A  51      19.687 -17.429   4.717  1.00  0.00           N  
ATOM   1042  C4   DA A  51      20.608 -16.391   4.783  1.00  0.00           C  
ATOM   1043  P    DC A  52      20.198 -15.926  -1.475  1.00  0.00           P  
ATOM   1044  OP1  DC A  52      20.171 -16.567  -2.781  1.00  0.00           O  
ATOM   1045  OP2  DC A  52      19.729 -14.550  -1.439  1.00  0.00           O  
ATOM   1046  O5'  DC A  52      19.128 -16.719  -0.592  1.00  0.00           O  
ATOM   1047  C5'  DC A  52      19.275 -18.167  -0.365  1.00  0.00           C  
ATOM   1048  C4'  DC A  52      17.995 -18.864   0.178  1.00  0.00           C  
ATOM   1049  O4'  DC A  52      17.784 -18.435   1.534  1.00  0.00           O  
ATOM   1050  C3'  DC A  52      16.781 -18.410  -0.582  1.00  0.00           C  
ATOM   1051  O3'  DC A  52      15.888 -19.456  -0.914  1.00  0.00           O  
ATOM   1052  C2'  DC A  52      16.104 -17.339   0.292  1.00  0.00           C  
ATOM   1053  C1'  DC A  52      16.552 -17.793   1.711  1.00  0.00           C  
ATOM   1054  N1   DC A  52      16.823 -16.698   2.630  1.00  0.00           N  
ATOM   1055  C6   DC A  52      17.516 -15.620   2.261  1.00  0.00           C  
ATOM   1056  C5   DC A  52      17.914 -14.730   3.242  1.00  0.00           C  
ATOM   1057  C4   DC A  52      17.305 -14.860   4.528  1.00  0.00           C  
ATOM   1058  N4   DC A  52      17.590 -14.046   5.487  1.00  0.00           N  
ATOM   1059  N3   DC A  52      16.554 -15.881   4.888  1.00  0.00           N  
ATOM   1060  C2   DC A  52      16.273 -16.821   3.940  1.00  0.00           C  
ATOM   1061  O2   DC A  52      15.574 -17.775   4.289  1.00  0.00           O  
ATOM   1062  P    DA A  53      14.710 -19.149  -1.911  1.00  0.00           P  
ATOM   1063  OP1  DA A  53      14.341 -20.490  -2.494  1.00  0.00           O  
ATOM   1064  OP2  DA A  53      15.173 -18.063  -2.826  1.00  0.00           O  
ATOM   1065  O5'  DA A  53      13.386 -18.692  -1.197  1.00  0.00           O  
ATOM   1066  C5'  DA A  53      12.607 -19.484  -0.218  1.00  0.00           C  
ATOM   1067  C4'  DA A  53      11.922 -18.523   0.768  1.00  0.00           C  
ATOM   1068  O4'  DA A  53      12.886 -17.816   1.545  1.00  0.00           O  
ATOM   1069  C3'  DA A  53      11.028 -17.436   0.193  1.00  0.00           C  
ATOM   1070  O3'  DA A  53       9.753 -17.552   0.863  1.00  0.00           O  
ATOM   1071  C2'  DA A  53      11.607 -16.131   0.572  1.00  0.00           C  
ATOM   1072  C1'  DA A  53      12.144 -16.619   1.970  1.00  0.00           C  
ATOM   1073  N9   DA A  53      13.057 -15.630   2.587  1.00  0.00           N  
ATOM   1074  C8   DA A  53      13.817 -14.625   1.979  1.00  0.00           C  
ATOM   1075  N7   DA A  53      14.355 -13.863   2.855  1.00  0.00           N  
ATOM   1076  C5   DA A  53      13.941 -14.396   4.151  1.00  0.00           C  
ATOM   1077  C6   DA A  53      13.959 -14.019   5.475  1.00  0.00           C  
ATOM   1078  N6   DA A  53      14.556 -12.903   5.890  1.00  0.00           N  
ATOM   1079  N1   DA A  53      13.407 -14.818   6.408  1.00  0.00           N  
ATOM   1080  C2   DA A  53      12.801 -15.926   6.069  1.00  0.00           C  
ATOM   1081  N3   DA A  53      12.686 -16.361   4.844  1.00  0.00           N  
ATOM   1082  C4   DA A  53      13.209 -15.492   3.908  1.00  0.00           C  
ATOM   1083  P    DA A  54       8.440 -17.843   0.012  1.00  0.00           P  
ATOM   1084  OP1  DA A  54       8.675 -19.113  -0.653  1.00  0.00           O  
ATOM   1085  OP2  DA A  54       8.159 -16.641  -0.823  1.00  0.00           O  
ATOM   1086  O5'  DA A  54       7.346 -17.916   1.197  1.00  0.00           O  
ATOM   1087  C5'  DA A  54       7.265 -19.024   2.042  1.00  0.00           C  
ATOM   1088  C4'  DA A  54       7.099 -18.583   3.485  1.00  0.00           C  
ATOM   1089  O4'  DA A  54       8.328 -17.876   3.931  1.00  0.00           O  
ATOM   1090  C3'  DA A  54       5.965 -17.568   3.713  1.00  0.00           C  
ATOM   1091  O3'  DA A  54       5.349 -17.848   4.978  1.00  0.00           O  
ATOM   1092  C2'  DA A  54       6.574 -16.236   3.914  1.00  0.00           C  
ATOM   1093  C1'  DA A  54       7.923 -16.581   4.479  1.00  0.00           C  
ATOM   1094  N9   DA A  54       8.922 -15.545   4.253  1.00  0.00           N  
ATOM   1095  C8   DA A  54       9.363 -14.960   3.098  1.00  0.00           C  
ATOM   1096  N7   DA A  54      10.176 -13.934   3.172  1.00  0.00           N  
ATOM   1097  C5   DA A  54      10.142 -13.691   4.554  1.00  0.00           C  
ATOM   1098  C6   DA A  54      10.823 -12.818   5.409  1.00  0.00           C  
ATOM   1099  N6   DA A  54      11.731 -11.893   5.045  1.00  0.00           N  
ATOM   1100  N1   DA A  54      10.582 -12.827   6.730  1.00  0.00           N  
ATOM   1101  C2   DA A  54       9.899 -13.759   7.281  1.00  0.00           C  
ATOM   1102  N3   DA A  54       9.248 -14.718   6.622  1.00  0.00           N  
ATOM   1103  C4   DA A  54       9.380 -14.620   5.245  1.00  0.00           C  
ATOM   1104  P    DC A  55       3.729 -17.871   5.236  1.00  0.00           P  
ATOM   1105  OP1  DC A  55       3.318 -19.330   5.312  1.00  0.00           O  
ATOM   1106  OP2  DC A  55       3.031 -17.055   4.195  1.00  0.00           O  
ATOM   1107  O5'  DC A  55       3.516 -17.240   6.626  1.00  0.00           O  
ATOM   1108  C5'  DC A  55       4.182 -17.583   7.913  1.00  0.00           C  
ATOM   1109  C4'  DC A  55       4.181 -16.429   8.947  1.00  0.00           C  
ATOM   1110  O4'  DC A  55       5.225 -15.522   8.501  1.00  0.00           O  
ATOM   1111  C3'  DC A  55       2.774 -15.626   9.065  1.00  0.00           C  
ATOM   1112  O3'  DC A  55       2.497 -15.272  10.444  1.00  0.00           O  
ATOM   1113  C2'  DC A  55       3.136 -14.416   8.204  1.00  0.00           C  
ATOM   1114  C1'  DC A  55       4.637 -14.187   8.510  1.00  0.00           C  
ATOM   1115  N1   DC A  55       5.316 -13.372   7.488  1.00  0.00           N  
ATOM   1116  C6   DC A  55       5.025 -13.507   6.158  1.00  0.00           C  
ATOM   1117  C5   DC A  55       5.740 -12.817   5.153  1.00  0.00           C  
ATOM   1118  C4   DC A  55       6.671 -11.875   5.631  1.00  0.00           C  
ATOM   1119  N4   DC A  55       7.376 -11.223   4.784  1.00  0.00           N  
ATOM   1120  N3   DC A  55       6.956 -11.773   6.903  1.00  0.00           N  
ATOM   1121  C2   DC A  55       6.336 -12.533   7.850  1.00  0.00           C  
ATOM   1122  O2   DC A  55       6.711 -12.320   9.051  1.00  0.00           O  
ATOM   1123  P    DG A  56       1.145 -14.421  10.899  1.00  0.00           P  
ATOM   1124  OP1  DG A  56       0.787 -14.818  12.233  1.00  0.00           O  
ATOM   1125  OP2  DG A  56       0.264 -14.470   9.733  1.00  0.00           O  
ATOM   1126  O5'  DG A  56       1.709 -12.902  11.015  1.00  0.00           O  
ATOM   1127  C5'  DG A  56       2.509 -12.465  12.088  1.00  0.00           C  
ATOM   1128  C4'  DG A  56       2.561 -10.868  12.327  1.00  0.00           C  
ATOM   1129  O4'  DG A  56       3.559 -10.308  11.476  1.00  0.00           O  
ATOM   1130  C3'  DG A  56       1.300 -10.010  12.238  1.00  0.00           C  
ATOM   1131  O3'  DG A  56       1.480  -8.960  13.223  1.00  0.00           O  
ATOM   1132  C2'  DG A  56       1.318  -9.616  10.789  1.00  0.00           C  
ATOM   1133  C1'  DG A  56       2.825  -9.457  10.602  1.00  0.00           C  
ATOM   1134  N9   DG A  56       3.278  -9.568   9.177  1.00  0.00           N  
ATOM   1135  C8   DG A  56       2.887 -10.320   8.075  1.00  0.00           C  
ATOM   1136  N7   DG A  56       3.466 -10.121   6.976  1.00  0.00           N  
ATOM   1137  C5   DG A  56       4.297  -9.022   7.224  1.00  0.00           C  
ATOM   1138  C4   DG A  56       4.210  -8.666   8.535  1.00  0.00           C  
ATOM   1139  N3   DG A  56       4.876  -7.657   9.194  1.00  0.00           N  
ATOM   1140  C2   DG A  56       5.634  -6.964   8.340  1.00  0.00           C  
ATOM   1141  N2   DG A  56       6.306  -5.992   8.845  1.00  0.00           N  
ATOM   1142  N1   DG A  56       5.706  -7.129   7.033  1.00  0.00           N  
ATOM   1143  C6   DG A  56       5.130  -8.169   6.389  1.00  0.00           C  
ATOM   1144  O6   DG A  56       5.370  -8.315   5.152  1.00  0.00           O  
ATOM   1145  P    DG A  57       0.648  -7.618  13.249  1.00  0.00           P  
ATOM   1146  OP1  DG A  57       0.406  -7.088  14.605  1.00  0.00           O  
ATOM   1147  OP2  DG A  57      -0.545  -7.742  12.346  1.00  0.00           O  
ATOM   1148  O5'  DG A  57       1.514  -6.498  12.509  1.00  0.00           O  
ATOM   1149  C5'  DG A  57       2.800  -6.077  13.045  1.00  0.00           C  
ATOM   1150  C4'  DG A  57       3.335  -4.848  12.331  1.00  0.00           C  
ATOM   1151  O4'  DG A  57       3.770  -5.250  10.999  1.00  0.00           O  
ATOM   1152  C3'  DG A  57       2.281  -3.803  12.033  1.00  0.00           C  
ATOM   1153  O3'  DG A  57       2.766  -2.525  12.509  1.00  0.00           O  
ATOM   1154  C2'  DG A  57       1.819  -3.887  10.601  1.00  0.00           C  
ATOM   1155  C1'  DG A  57       3.125  -4.375  10.027  1.00  0.00           C  
ATOM   1156  N9   DG A  57       2.951  -5.125   8.737  1.00  0.00           N  
ATOM   1157  C8   DG A  57       2.032  -6.134   8.555  1.00  0.00           C  
ATOM   1158  N7   DG A  57       1.908  -6.491   7.313  1.00  0.00           N  
ATOM   1159  C5   DG A  57       2.671  -5.601   6.632  1.00  0.00           C  
ATOM   1160  C4   DG A  57       3.273  -4.702   7.466  1.00  0.00           C  
ATOM   1161  N3   DG A  57       4.028  -3.612   7.105  1.00  0.00           N  
ATOM   1162  C2   DG A  57       4.320  -3.531   5.790  1.00  0.00           C  
ATOM   1163  N2   DG A  57       5.109  -2.575   5.388  1.00  0.00           N  
ATOM   1164  N1   DG A  57       3.765  -4.354   4.908  1.00  0.00           N  
ATOM   1165  C6   DG A  57       2.977  -5.487   5.225  1.00  0.00           C  
ATOM   1166  O6   DG A  57       2.641  -6.231   4.287  1.00  0.00           O  
ATOM   1167  P    DT A  58       1.850  -1.216  12.618  1.00  0.00           P  
ATOM   1168  OP1  DT A  58       2.284  -0.443  13.785  1.00  0.00           O  
ATOM   1169  OP2  DT A  58       0.414  -1.502  12.646  1.00  0.00           O  
ATOM   1170  O5'  DT A  58       2.163  -0.436  11.301  1.00  0.00           O  
ATOM   1171  C5'  DT A  58       3.448   0.177  11.115  1.00  0.00           C  
ATOM   1172  C4'  DT A  58       3.648   1.049   9.909  1.00  0.00           C  
ATOM   1173  O4'  DT A  58       3.490   0.225   8.718  1.00  0.00           O  
ATOM   1174  C3'  DT A  58       2.514   2.111   9.849  1.00  0.00           C  
ATOM   1175  O3'  DT A  58       3.202   3.335   9.620  1.00  0.00           O  
ATOM   1176  C2'  DT A  58       1.607   1.639   8.732  1.00  0.00           C  
ATOM   1177  C1'  DT A  58       2.586   0.826   7.875  1.00  0.00           C  
ATOM   1178  N1   DT A  58       2.016  -0.217   7.066  1.00  0.00           N  
ATOM   1179  C6   DT A  58       1.210  -1.119   7.700  1.00  0.00           C  
ATOM   1180  C5   DT A  58       0.627  -2.141   7.007  1.00  0.00           C  
ATOM   1181  C4   DT A  58       0.944  -2.327   5.575  1.00  0.00           C  
ATOM   1182  N3   DT A  58       1.915  -1.430   5.053  1.00  0.00           N  
ATOM   1183  C2   DT A  58       2.389  -0.340   5.713  1.00  0.00           C  
ATOM   1184  O2   DT A  58       3.154   0.382   5.103  1.00  0.00           O  
ATOM   1185  O4   DT A  58       0.547  -3.280   4.855  1.00  0.00           O  
ATOM   1186  C7   DT A  58      -0.315  -3.189   7.676  1.00  0.00           C  
ATOM   1187  P    DT A  59       2.480   4.743   9.409  1.00  0.00           P  
ATOM   1188  OP1  DT A  59       3.477   5.827   9.476  1.00  0.00           O  
ATOM   1189  OP2  DT A  59       1.339   4.806  10.328  1.00  0.00           O  
ATOM   1190  O5'  DT A  59       2.006   4.720   7.923  1.00  0.00           O  
ATOM   1191  C5'  DT A  59       2.886   4.730   6.874  1.00  0.00           C  
ATOM   1192  C4'  DT A  59       2.285   4.415   5.516  1.00  0.00           C  
ATOM   1193  O4'  DT A  59       1.661   3.190   5.508  1.00  0.00           O  
ATOM   1194  C3'  DT A  59       1.207   5.441   5.198  1.00  0.00           C  
ATOM   1195  O3'  DT A  59       1.738   6.309   4.206  1.00  0.00           O  
ATOM   1196  C2'  DT A  59      -0.024   4.619   4.718  1.00  0.00           C  
ATOM   1197  C1'  DT A  59       0.625   3.237   4.572  1.00  0.00           C  
ATOM   1198  N1   DT A  59      -0.228   2.044   4.867  1.00  0.00           N  
ATOM   1199  C6   DT A  59      -1.028   2.050   5.960  1.00  0.00           C  
ATOM   1200  C5   DT A  59      -1.653   0.870   6.351  1.00  0.00           C  
ATOM   1201  C4   DT A  59      -1.783  -0.255   5.442  1.00  0.00           C  
ATOM   1202  N3   DT A  59      -1.101  -0.024   4.291  1.00  0.00           N  
ATOM   1203  C2   DT A  59      -0.352   1.057   3.929  1.00  0.00           C  
ATOM   1204  O2   DT A  59       0.159   1.030   2.822  1.00  0.00           O  
ATOM   1205  O4   DT A  59      -2.409  -1.338   5.606  1.00  0.00           O  
ATOM   1206  C7   DT A  59      -2.204   0.794   7.758  1.00  0.00           C  
ATOM   1207  P    DT A  60       0.858   7.449   3.427  1.00  0.00           P  
ATOM   1208  OP1  DT A  60       1.843   8.538   3.178  1.00  0.00           O  
ATOM   1209  OP2  DT A  60      -0.445   7.706   4.090  1.00  0.00           O  
ATOM   1210  O5'  DT A  60       0.522   6.744   2.076  1.00  0.00           O  
ATOM   1211  C5'  DT A  60       1.605   6.472   1.213  1.00  0.00           C  
ATOM   1212  C4'  DT A  60       1.150   5.427   0.228  1.00  0.00           C  
ATOM   1213  O4'  DT A  60       0.342   4.442   0.951  1.00  0.00           O  
ATOM   1214  C3'  DT A  60       0.115   5.940  -0.820  1.00  0.00           C  
ATOM   1215  O3'  DT A  60       0.728   5.881  -2.101  1.00  0.00           O  
ATOM   1216  C2'  DT A  60      -1.081   4.980  -0.699  1.00  0.00           C  
ATOM   1217  C1'  DT A  60      -0.676   3.776   0.099  1.00  0.00           C  
ATOM   1218  N1   DT A  60      -1.778   3.179   0.943  1.00  0.00           N  
ATOM   1219  C6   DT A  60      -2.260   3.826   2.058  1.00  0.00           C  
ATOM   1220  C5   DT A  60      -3.213   3.264   2.950  1.00  0.00           C  
ATOM   1221  C4   DT A  60      -3.730   1.965   2.610  1.00  0.00           C  
ATOM   1222  N3   DT A  60      -3.292   1.427   1.402  1.00  0.00           N  
ATOM   1223  C2   DT A  60      -2.379   1.941   0.566  1.00  0.00           C  
ATOM   1224  O2   DT A  60      -2.154   1.469  -0.552  1.00  0.00           O  
ATOM   1225  O4   DT A  60      -4.486   1.254   3.306  1.00  0.00           O  
ATOM   1226  C7   DT A  60      -3.664   4.024   4.229  1.00  0.00           C  
ATOM   1227  P    DT A  61      -0.037   6.261  -3.404  1.00  0.00           P  
ATOM   1228  OP1  DT A  61       1.023   6.467  -4.430  1.00  0.00           O  
ATOM   1229  OP2  DT A  61      -0.822   7.483  -3.062  1.00  0.00           O  
ATOM   1230  O5'  DT A  61      -0.999   5.014  -3.852  1.00  0.00           O  
ATOM   1231  C5'  DT A  61      -0.581   4.131  -4.825  1.00  0.00           C  
ATOM   1232  C4'  DT A  61      -1.664   3.076  -5.197  1.00  0.00           C  
ATOM   1233  O4'  DT A  61      -2.177   2.497  -3.992  1.00  0.00           O  
ATOM   1234  C3'  DT A  61      -2.768   3.710  -6.033  1.00  0.00           C  
ATOM   1235  O3'  DT A  61      -2.929   2.995  -7.299  1.00  0.00           O  
ATOM   1236  C2'  DT A  61      -3.933   3.679  -5.123  1.00  0.00           C  
ATOM   1237  C1'  DT A  61      -3.602   2.503  -4.180  1.00  0.00           C  
ATOM   1238  N1   DT A  61      -4.350   2.625  -2.900  1.00  0.00           N  
ATOM   1239  C6   DT A  61      -4.345   3.807  -2.171  1.00  0.00           C  
ATOM   1240  C5   DT A  61      -5.173   3.987  -1.072  1.00  0.00           C  
ATOM   1241  C4   DT A  61      -6.185   3.018  -0.755  1.00  0.00           C  
ATOM   1242  N3   DT A  61      -6.114   1.904  -1.539  1.00  0.00           N  
ATOM   1243  C2   DT A  61      -5.208   1.622  -2.531  1.00  0.00           C  
ATOM   1244  O2   DT A  61      -5.303   0.619  -3.220  1.00  0.00           O  
ATOM   1245  O4   DT A  61      -7.144   3.179   0.008  1.00  0.00           O  
ATOM   1246  C7   DT A  61      -5.056   5.264  -0.269  1.00  0.00           C  
ATOM   1247  P    DT A  62      -4.251   2.830  -8.285  1.00  0.00           P  
ATOM   1248  OP1  DT A  62      -3.801   2.296  -9.560  1.00  0.00           O  
ATOM   1249  OP2  DT A  62      -4.977   4.130  -8.295  1.00  0.00           O  
ATOM   1250  O5'  DT A  62      -5.209   1.779  -7.634  1.00  0.00           O  
ATOM   1251  C5'  DT A  62      -4.907   0.395  -7.616  1.00  0.00           C  
ATOM   1252  C4'  DT A  62      -5.975  -0.592  -7.374  1.00  0.00           C  
ATOM   1253  O4'  DT A  62      -6.489  -0.447  -6.102  1.00  0.00           O  
ATOM   1254  C3'  DT A  62      -7.103  -0.662  -8.355  1.00  0.00           C  
ATOM   1255  O3'  DT A  62      -7.476  -2.013  -8.655  1.00  0.00           O  
ATOM   1256  C2'  DT A  62      -8.204   0.164  -7.685  1.00  0.00           C  
ATOM   1257  C1'  DT A  62      -7.877  -0.222  -6.194  1.00  0.00           C  
ATOM   1258  N1   DT A  62      -8.170   0.746  -5.151  1.00  0.00           N  
ATOM   1259  C6   DT A  62      -7.858   2.067  -5.229  1.00  0.00           C  
ATOM   1260  C5   DT A  62      -8.161   2.935  -4.193  1.00  0.00           C  
ATOM   1261  C4   DT A  62      -9.002   2.489  -3.061  1.00  0.00           C  
ATOM   1262  N3   DT A  62      -9.195   1.163  -3.011  1.00  0.00           N  
ATOM   1263  C2   DT A  62      -8.852   0.271  -4.041  1.00  0.00           C  
ATOM   1264  O2   DT A  62      -9.138  -0.941  -3.845  1.00  0.00           O  
ATOM   1265  O4   DT A  62      -9.565   3.187  -2.202  1.00  0.00           O  
ATOM   1266  C7   DT A  62      -7.614   4.367  -4.311  1.00  0.00           C  
ATOM   1267  P    DG A  63      -8.768  -2.336  -9.559  1.00  0.00           P  
ATOM   1268  OP1  DG A  63      -8.519  -3.697 -10.071  1.00  0.00           O  
ATOM   1269  OP2  DG A  63      -8.814  -1.351 -10.554  1.00  0.00           O  
ATOM   1270  O5'  DG A  63     -10.086  -2.184  -8.649  1.00  0.00           O  
ATOM   1271  C5'  DG A  63     -10.582  -3.297  -7.959  1.00  0.00           C  
ATOM   1272  C4'  DG A  63     -12.032  -3.046  -7.446  1.00  0.00           C  
ATOM   1273  O4'  DG A  63     -12.062  -2.169  -6.323  1.00  0.00           O  
ATOM   1274  C3'  DG A  63     -13.084  -2.536  -8.380  1.00  0.00           C  
ATOM   1275  O3'  DG A  63     -14.232  -3.338  -8.313  1.00  0.00           O  
ATOM   1276  C2'  DG A  63     -13.240  -1.131  -7.919  1.00  0.00           C  
ATOM   1277  C1'  DG A  63     -13.166  -1.288  -6.413  1.00  0.00           C  
ATOM   1278  N9   DG A  63     -12.799  -0.087  -5.630  1.00  0.00           N  
ATOM   1279  C8   DG A  63     -11.982   1.046  -5.965  1.00  0.00           C  
ATOM   1280  N7   DG A  63     -11.770   1.907  -4.932  1.00  0.00           N  
ATOM   1281  C5   DG A  63     -12.587   1.371  -3.978  1.00  0.00           C  
ATOM   1282  C4   DG A  63     -13.089   0.174  -4.348  1.00  0.00           C  
ATOM   1283  N3   DG A  63     -13.945  -0.580  -3.602  1.00  0.00           N  
ATOM   1284  C2   DG A  63     -14.185  -0.102  -2.373  1.00  0.00           C  
ATOM   1285  N2   DG A  63     -14.993  -0.761  -1.625  1.00  0.00           N  
ATOM   1286  N1   DG A  63     -13.626   1.035  -1.858  1.00  0.00           N  
ATOM   1287  C6   DG A  63     -12.826   1.895  -2.654  1.00  0.00           C  
ATOM   1288  O6   DG A  63     -12.628   2.931  -2.154  1.00  0.00           O  
ATOM   1289  P    DG A  64     -15.593  -3.110  -9.279  1.00  0.00           P  
ATOM   1290  OP1  DG A  64     -16.191  -4.406  -9.636  1.00  0.00           O  
ATOM   1291  OP2  DG A  64     -15.344  -2.135 -10.352  1.00  0.00           O  
ATOM   1292  O5'  DG A  64     -16.631  -2.407  -8.261  1.00  0.00           O  
ATOM   1293  C5'  DG A  64     -16.893  -2.929  -6.971  1.00  0.00           C  
ATOM   1294  C4'  DG A  64     -17.685  -2.039  -5.977  1.00  0.00           C  
ATOM   1295  O4'  DG A  64     -16.853  -1.008  -5.403  1.00  0.00           O  
ATOM   1296  C3'  DG A  64     -18.918  -1.265  -6.372  1.00  0.00           C  
ATOM   1297  O3'  DG A  64     -20.115  -2.009  -6.456  1.00  0.00           O  
ATOM   1298  C2'  DG A  64     -18.942  -0.174  -5.355  1.00  0.00           C  
ATOM   1299  C1'  DG A  64     -17.589  -0.185  -4.549  1.00  0.00           C  
ATOM   1300  N9   DG A  64     -17.021   1.189  -4.361  1.00  0.00           N  
ATOM   1301  C8   DG A  64     -16.157   1.792  -5.186  1.00  0.00           C  
ATOM   1302  N7   DG A  64     -15.559   2.853  -4.635  1.00  0.00           N  
ATOM   1303  C5   DG A  64     -16.125   2.932  -3.334  1.00  0.00           C  
ATOM   1304  C4   DG A  64     -17.091   1.945  -3.214  1.00  0.00           C  
ATOM   1305  N3   DG A  64     -17.948   1.682  -2.178  1.00  0.00           N  
ATOM   1306  C2   DG A  64     -17.818   2.689  -1.265  1.00  0.00           C  
ATOM   1307  N2   DG A  64     -18.640   2.715  -0.231  1.00  0.00           N  
ATOM   1308  N1   DG A  64     -16.989   3.728  -1.295  1.00  0.00           N  
ATOM   1309  C6   DG A  64     -16.091   3.900  -2.299  1.00  0.00           C  
ATOM   1310  O6   DG A  64     -15.482   4.937  -2.156  1.00  0.00           O  
ATOM   1311  P    DT A  65     -21.534  -1.440  -6.903  1.00  0.00           P  
ATOM   1312  OP1  DT A  65     -22.534  -2.550  -6.984  1.00  0.00           O  
ATOM   1313  OP2  DT A  65     -21.438  -0.484  -8.016  1.00  0.00           O  
ATOM   1314  O5'  DT A  65     -22.039  -0.554  -5.630  1.00  0.00           O  
ATOM   1315  C5'  DT A  65     -22.332  -1.064  -4.370  1.00  0.00           C  
ATOM   1316  C4'  DT A  65     -22.812  -0.006  -3.373  1.00  0.00           C  
ATOM   1317  O4'  DT A  65     -21.768   0.876  -3.042  1.00  0.00           O  
ATOM   1318  C3'  DT A  65     -24.011   0.809  -4.004  1.00  0.00           C  
ATOM   1319  O3'  DT A  65     -24.986   1.108  -3.024  1.00  0.00           O  
ATOM   1320  C2'  DT A  65     -23.319   2.049  -4.497  1.00  0.00           C  
ATOM   1321  C1'  DT A  65     -22.176   2.188  -3.449  1.00  0.00           C  
ATOM   1322  N1   DT A  65     -20.983   3.137  -3.688  1.00  0.00           N  
ATOM   1323  C6   DT A  65     -20.320   3.104  -4.931  1.00  0.00           C  
ATOM   1324  C5   DT A  65     -19.329   4.036  -5.172  1.00  0.00           C  
ATOM   1325  C4   DT A  65     -18.958   5.090  -4.186  1.00  0.00           C  
ATOM   1326  N3   DT A  65     -19.781   5.094  -3.077  1.00  0.00           N  
ATOM   1327  C2   DT A  65     -20.836   4.256  -2.856  1.00  0.00           C  
ATOM   1328  O2   DT A  65     -21.550   4.442  -1.840  1.00  0.00           O  
ATOM   1329  O4   DT A  65     -18.161   5.980  -4.357  1.00  0.00           O  
ATOM   1330  C7   DT A  65     -18.484   3.924  -6.381  1.00  0.00           C  
ATOM   1331  P    DG A  66     -26.472   1.552  -3.340  1.00  0.00           P  
ATOM   1332  OP1  DG A  66     -27.292   0.327  -3.393  1.00  0.00           O  
ATOM   1333  OP2  DG A  66     -26.331   2.405  -4.530  1.00  0.00           O  
ATOM   1334  O5'  DG A  66     -26.924   2.458  -2.135  1.00  0.00           O  
ATOM   1335  C5'  DG A  66     -26.817   1.997  -0.836  1.00  0.00           C  
ATOM   1336  C4'  DG A  66     -26.671   3.127   0.230  1.00  0.00           C  
ATOM   1337  O4'  DG A  66     -25.513   3.970  -0.083  1.00  0.00           O  
ATOM   1338  C3'  DG A  66     -27.835   4.021   0.254  1.00  0.00           C  
ATOM   1339  O3'  DG A  66     -28.045   4.326   1.578  1.00  0.00           O  
ATOM   1340  C2'  DG A  66     -27.466   5.194  -0.640  1.00  0.00           C  
ATOM   1341  C1'  DG A  66     -25.961   5.245  -0.552  1.00  0.00           C  
ATOM   1342  N9   DG A  66     -25.153   5.665  -1.705  1.00  0.00           N  
ATOM   1343  C8   DG A  66     -25.371   5.262  -3.027  1.00  0.00           C  
ATOM   1344  N7   DG A  66     -24.586   5.815  -3.924  1.00  0.00           N  
ATOM   1345  C5   DG A  66     -23.749   6.653  -3.085  1.00  0.00           C  
ATOM   1346  C4   DG A  66     -24.126   6.590  -1.796  1.00  0.00           C  
ATOM   1347  N3   DG A  66     -23.699   7.473  -0.765  1.00  0.00           N  
ATOM   1348  C2   DG A  66     -22.710   8.277  -1.180  1.00  0.00           C  
ATOM   1349  N2   DG A  66     -22.289   9.140  -0.248  1.00  0.00           N  
ATOM   1350  N1   DG A  66     -22.299   8.380  -2.490  1.00  0.00           N  
ATOM   1351  C6   DG A  66     -22.787   7.633  -3.510  1.00  0.00           C  
ATOM   1352  O6   DG A  66     -22.370   7.889  -4.627  1.00  0.00           O  
ATOM   1353  P    DT A  67     -29.288   5.100   2.158  1.00  0.00           P  
ATOM   1354  OP1  DT A  67     -29.325   4.921   3.646  1.00  0.00           O  
ATOM   1355  OP2  DT A  67     -30.410   4.618   1.385  1.00  0.00           O  
ATOM   1356  O5'  DT A  67     -29.058   6.605   1.666  1.00  0.00           O  
ATOM   1357  C5'  DT A  67     -28.137   7.412   2.275  1.00  0.00           C  
ATOM   1358  C4'  DT A  67     -27.907   8.738   1.589  1.00  0.00           C  
ATOM   1359  O4'  DT A  67     -27.162   8.564   0.345  1.00  0.00           O  
ATOM   1360  C3'  DT A  67     -29.231   9.420   1.187  1.00  0.00           C  
ATOM   1361  O3'  DT A  67     -29.217  10.851   1.474  1.00  0.00           O  
ATOM   1362  C2'  DT A  67     -29.211   9.160  -0.302  1.00  0.00           C  
ATOM   1363  C1'  DT A  67     -27.702   9.332  -0.632  1.00  0.00           C  
ATOM   1364  N1   DT A  67     -27.220   9.014  -1.977  1.00  0.00           N  
ATOM   1365  C6   DT A  67     -27.837   8.110  -2.857  1.00  0.00           C  
ATOM   1366  C5   DT A  67     -27.323   7.779  -4.035  1.00  0.00           C  
ATOM   1367  C4   DT A  67     -26.138   8.456  -4.499  1.00  0.00           C  
ATOM   1368  N3   DT A  67     -25.597   9.356  -3.579  1.00  0.00           N  
ATOM   1369  C2   DT A  67     -26.159   9.719  -2.403  1.00  0.00           C  
ATOM   1370  O2   DT A  67     -25.701  10.687  -1.818  1.00  0.00           O  
ATOM   1371  O4   DT A  67     -25.601   8.231  -5.569  1.00  0.00           O  
ATOM   1372  C7   DT A  67     -28.069   6.714  -4.896  1.00  0.00           C  
ATOM   1373  P    DA A  68     -30.513  11.471   2.155  1.00  0.00           P  
ATOM   1374  OP1  DA A  68     -30.462  10.928   3.554  1.00  0.00           O  
ATOM   1375  OP2  DA A  68     -31.721  11.156   1.407  1.00  0.00           O  
ATOM   1376  O5'  DA A  68     -30.350  13.035   2.137  1.00  0.00           O  
ATOM   1377  C5'  DA A  68     -29.536  13.730   3.055  1.00  0.00           C  
ATOM   1378  C4'  DA A  68     -29.075  15.054   2.438  1.00  0.00           C  
ATOM   1379  O4'  DA A  68     -28.357  14.743   1.231  1.00  0.00           O  
ATOM   1380  C3'  DA A  68     -30.237  16.026   2.135  1.00  0.00           C  
ATOM   1381  O3'  DA A  68     -29.761  17.399   2.246  1.00  0.00           O  
ATOM   1382  C2'  DA A  68     -30.385  15.713   0.618  1.00  0.00           C  
ATOM   1383  C1'  DA A  68     -29.058  15.292   0.063  1.00  0.00           C  
ATOM   1384  N9   DA A  68     -29.043  14.408  -1.103  1.00  0.00           N  
ATOM   1385  C8   DA A  68     -29.556  13.123  -1.170  1.00  0.00           C  
ATOM   1386  N7   DA A  68     -29.139  12.386  -2.138  1.00  0.00           N  
ATOM   1387  C5   DA A  68     -28.138  13.203  -2.693  1.00  0.00           C  
ATOM   1388  C6   DA A  68     -27.322  13.082  -3.868  1.00  0.00           C  
ATOM   1389  N6   DA A  68     -27.329  12.084  -4.724  1.00  0.00           N  
ATOM   1390  N1   DA A  68     -26.494  14.085  -4.184  1.00  0.00           N  
ATOM   1391  C2   DA A  68     -26.545  15.257  -3.492  1.00  0.00           C  
ATOM   1392  N3   DA A  68     -27.313  15.539  -2.478  1.00  0.00           N  
ATOM   1393  C4   DA A  68     -28.112  14.451  -2.139  1.00  0.00           C  
ATOM   1394  P    DT A  69     -30.757  18.643   2.489  1.00  0.00           P  
ATOM   1395  OP1  DT A  69     -30.290  19.515   3.600  1.00  0.00           O  
ATOM   1396  OP2  DT A  69     -32.160  18.174   2.524  1.00  0.00           O  
ATOM   1397  O5'  DT A  69     -30.584  19.420   1.171  1.00  0.00           O  
ATOM   1398  C5'  DT A  69     -29.423  20.130   0.867  1.00  0.00           C  
ATOM   1399  C4'  DT A  69     -29.070  20.223  -0.644  1.00  0.00           C  
ATOM   1400  O4'  DT A  69     -29.079  18.893  -1.187  1.00  0.00           O  
ATOM   1401  C3'  DT A  69     -30.054  21.048  -1.494  1.00  0.00           C  
ATOM   1402  O3'  DT A  69     -29.283  22.120  -1.973  1.00  0.00           O  
ATOM   1403  C2'  DT A  69     -30.553  20.137  -2.543  1.00  0.00           C  
ATOM   1404  C1'  DT A  69     -29.499  19.049  -2.530  1.00  0.00           C  
ATOM   1405  N1   DT A  69     -29.865  17.736  -3.174  1.00  0.00           N  
ATOM   1406  C6   DT A  69     -30.891  16.996  -2.732  1.00  0.00           C  
ATOM   1407  C5   DT A  69     -31.350  15.850  -3.332  1.00  0.00           C  
ATOM   1408  C4   DT A  69     -30.806  15.468  -4.581  1.00  0.00           C  
ATOM   1409  N3   DT A  69     -29.633  16.115  -4.897  1.00  0.00           N  
ATOM   1410  C2   DT A  69     -29.134  17.270  -4.330  1.00  0.00           C  
ATOM   1411  O2   DT A  69     -28.192  17.809  -4.852  1.00  0.00           O  
ATOM   1412  O4   DT A  69     -31.270  14.528  -5.269  1.00  0.00           O  
ATOM   1413  C7   DT A  69     -32.569  15.232  -2.766  1.00  0.00           C  
ATOM   1414  P    DC A  70     -29.802  23.205  -3.111  1.00  0.00           P  
ATOM   1415  OP1  DC A  70     -29.130  24.474  -2.861  1.00  0.00           O  
ATOM   1416  OP2  DC A  70     -31.272  23.244  -3.180  1.00  0.00           O  
ATOM   1417  O5'  DC A  70     -29.383  22.467  -4.440  1.00  0.00           O  
ATOM   1418  C5'  DC A  70     -27.955  22.305  -4.663  1.00  0.00           C  
ATOM   1419  C4'  DC A  70     -27.532  22.007  -6.108  1.00  0.00           C  
ATOM   1420  O4'  DC A  70     -28.183  20.871  -6.657  1.00  0.00           O  
ATOM   1421  C3'  DC A  70     -28.010  23.209  -6.965  1.00  0.00           C  
ATOM   1422  O3'  DC A  70     -27.019  23.467  -7.917  1.00  0.00           O  
ATOM   1423  C2'  DC A  70     -29.288  22.635  -7.694  1.00  0.00           C  
ATOM   1424  C1'  DC A  70     -29.120  21.161  -7.734  1.00  0.00           C  
ATOM   1425  N1   DC A  70     -30.341  20.386  -7.402  1.00  0.00           N  
ATOM   1426  C6   DC A  70     -31.230  20.776  -6.396  1.00  0.00           C  
ATOM   1427  C5   DC A  70     -32.191  19.896  -6.064  1.00  0.00           C  
ATOM   1428  C4   DC A  70     -32.217  18.640  -6.665  1.00  0.00           C  
ATOM   1429  N4   DC A  70     -33.120  17.769  -6.300  1.00  0.00           N  
ATOM   1430  N3   DC A  70     -31.523  18.331  -7.686  1.00  0.00           N  
ATOM   1431  C2   DC A  70     -30.502  19.173  -8.049  1.00  0.00           C  
ATOM   1432  O2   DC A  70     -29.806  18.691  -8.919  1.00  0.00           O  
ATOM   1433  P    DA A  71     -26.982  24.782  -8.846  1.00  0.00           P  
ATOM   1434  OP1  DA A  71     -25.601  25.111  -9.252  1.00  0.00           O  
ATOM   1435  OP2  DA A  71     -27.763  25.851  -8.303  1.00  0.00           O  
ATOM   1436  O5'  DA A  71     -27.876  24.271 -10.128  1.00  0.00           O  
ATOM   1437  C5'  DA A  71     -27.409  23.244 -10.996  1.00  0.00           C  
ATOM   1438  C4'  DA A  71     -28.456  22.711 -12.007  1.00  0.00           C  
ATOM   1439  O4'  DA A  71     -29.380  21.739 -11.512  1.00  0.00           O  
ATOM   1440  C3'  DA A  71     -29.406  23.769 -12.574  1.00  0.00           C  
ATOM   1441  O3'  DA A  71     -29.699  23.410 -13.910  1.00  0.00           O  
ATOM   1442  C2'  DA A  71     -30.650  23.754 -11.704  1.00  0.00           C  
ATOM   1443  C1'  DA A  71     -30.717  22.239 -11.610  1.00  0.00           C  
ATOM   1444  N9   DA A  71     -31.691  21.680 -10.574  1.00  0.00           N  
ATOM   1445  C8   DA A  71     -32.161  22.372  -9.492  1.00  0.00           C  
ATOM   1446  N7   DA A  71     -33.090  21.800  -8.827  1.00  0.00           N  
ATOM   1447  C5   DA A  71     -33.323  20.618  -9.559  1.00  0.00           C  
ATOM   1448  C6   DA A  71     -34.180  19.531  -9.388  1.00  0.00           C  
ATOM   1449  N6   DA A  71     -35.129  19.361  -8.517  1.00  0.00           N  
ATOM   1450  N1   DA A  71     -34.178  18.623 -10.268  1.00  0.00           N  
ATOM   1451  C2   DA A  71     -33.282  18.622 -11.260  1.00  0.00           C  
ATOM   1452  N3   DA A  71     -32.368  19.545 -11.593  1.00  0.00           N  
ATOM   1453  C4   DA A  71     -32.441  20.531 -10.623  1.00  0.00           C  
ATOM   1454  P    DG A  72     -29.438  24.381 -15.126  1.00  0.00           P  
ATOM   1455  OP1  DG A  72     -28.009  24.672 -15.164  1.00  0.00           O  
ATOM   1456  OP2  DG A  72     -30.453  25.482 -14.972  1.00  0.00           O  
ATOM   1457  O5'  DG A  72     -29.819  23.520 -16.398  1.00  0.00           O  
ATOM   1458  C5'  DG A  72     -29.044  22.324 -16.672  1.00  0.00           C  
ATOM   1459  C4'  DG A  72     -30.001  21.157 -16.865  1.00  0.00           C  
ATOM   1460  O4'  DG A  72     -30.816  20.834 -15.768  1.00  0.00           O  
ATOM   1461  C3'  DG A  72     -30.878  21.373 -18.147  1.00  0.00           C  
ATOM   1462  O3'  DG A  72     -30.869  20.228 -18.992  1.00  0.00           O  
ATOM   1463  C2'  DG A  72     -32.243  21.611 -17.479  1.00  0.00           C  
ATOM   1464  C1'  DG A  72     -32.176  20.718 -16.177  1.00  0.00           C  
ATOM   1465  N9   DG A  72     -33.058  21.234 -15.080  1.00  0.00           N  
ATOM   1466  C8   DG A  72     -32.870  22.404 -14.365  1.00  0.00           C  
ATOM   1467  N7   DG A  72     -33.770  22.542 -13.495  1.00  0.00           N  
ATOM   1468  C5   DG A  72     -34.441  21.353 -13.384  1.00  0.00           C  
ATOM   1469  C4   DG A  72     -33.982  20.531 -14.426  1.00  0.00           C  
ATOM   1470  N3   DG A  72     -34.441  19.258 -14.731  1.00  0.00           N  
ATOM   1471  C2   DG A  72     -35.541  18.925 -14.012  1.00  0.00           C  
ATOM   1472  N2   DG A  72     -35.961  17.674 -14.167  1.00  0.00           N  
ATOM   1473  N1   DG A  72     -36.046  19.652 -12.980  1.00  0.00           N  
ATOM   1474  C6   DG A  72     -35.545  20.860 -12.590  1.00  0.00           C  
ATOM   1475  O6   DG A  72     -36.121  21.436 -11.683  1.00  0.00           O  
ATOM   1476  P    DC A  73     -31.495  20.277 -20.428  1.00  0.00           P  
ATOM   1477  OP1  DC A  73     -30.840  19.203 -21.232  1.00  0.00           O  
ATOM   1478  OP2  DC A  73     -31.422  21.649 -20.922  1.00  0.00           O  
ATOM   1479  O5'  DC A  73     -33.007  19.945 -20.280  1.00  0.00           O  
ATOM   1480  C5'  DC A  73     -33.446  18.645 -19.999  1.00  0.00           C  
ATOM   1481  C4'  DC A  73     -34.927  18.496 -19.798  1.00  0.00           C  
ATOM   1482  O4'  DC A  73     -35.342  19.009 -18.571  1.00  0.00           O  
ATOM   1483  C3'  DC A  73     -35.856  19.044 -20.927  1.00  0.00           C  
ATOM   1484  O3'  DC A  73     -36.826  18.104 -21.365  1.00  0.00           O  
ATOM   1485  C2'  DC A  73     -36.520  20.306 -20.244  1.00  0.00           C  
ATOM   1486  C1'  DC A  73     -36.464  19.838 -18.812  1.00  0.00           C  
ATOM   1487  N1   DC A  73     -36.545  20.870 -17.750  1.00  0.00           N  
ATOM   1488  C6   DC A  73     -35.824  22.094 -17.797  1.00  0.00           C  
ATOM   1489  C5   DC A  73     -35.787  22.927 -16.746  1.00  0.00           C  
ATOM   1490  C4   DC A  73     -36.562  22.524 -15.628  1.00  0.00           C  
ATOM   1491  N4   DC A  73     -36.703  23.450 -14.648  1.00  0.00           N  
ATOM   1492  N3   DC A  73     -37.318  21.461 -15.579  1.00  0.00           N  
ATOM   1493  C2   DC A  73     -37.325  20.616 -16.622  1.00  0.00           C  
ATOM   1494  O2   DC A  73     -38.065  19.676 -16.492  1.00  0.00           O  
ATOM   1495  P    DA A  74     -37.847  18.471 -22.543  1.00  0.00           P  
ATOM   1496  OP1  DA A  74     -38.077  17.190 -23.325  1.00  0.00           O  
ATOM   1497  OP2  DA A  74     -37.367  19.657 -23.274  1.00  0.00           O  
ATOM   1498  O5'  DA A  74     -39.303  18.791 -21.942  1.00  0.00           O  
ATOM   1499  C5'  DA A  74     -40.055  17.808 -21.316  1.00  0.00           C  
ATOM   1500  C4'  DA A  74     -41.190  18.386 -20.505  1.00  0.00           C  
ATOM   1501  O4'  DA A  74     -40.581  19.206 -19.551  1.00  0.00           O  
ATOM   1502  C3'  DA A  74     -42.187  19.217 -21.358  1.00  0.00           C  
ATOM   1503  O3'  DA A  74     -43.474  18.985 -20.973  1.00  0.00           O  
ATOM   1504  C2'  DA A  74     -41.781  20.656 -20.861  1.00  0.00           C  
ATOM   1505  C1'  DA A  74     -41.440  20.340 -19.431  1.00  0.00           C  
ATOM   1506  N9   DA A  74     -40.647  21.333 -18.677  1.00  0.00           N  
ATOM   1507  C8   DA A  74     -39.622  22.150 -19.155  1.00  0.00           C  
ATOM   1508  N7   DA A  74     -39.313  23.162 -18.390  1.00  0.00           N  
ATOM   1509  C5   DA A  74     -40.077  22.869 -17.209  1.00  0.00           C  
ATOM   1510  C6   DA A  74     -40.235  23.386 -15.918  1.00  0.00           C  
ATOM   1511  N6   DA A  74     -39.511  24.355 -15.458  1.00  0.00           N  
ATOM   1512  N1   DA A  74     -41.130  22.910 -15.048  1.00  0.00           N  
ATOM   1513  C2   DA A  74     -41.835  21.847 -15.373  1.00  0.00           C  
ATOM   1514  N3   DA A  74     -41.796  21.194 -16.508  1.00  0.00           N  
ATOM   1515  C4   DA A  74     -40.852  21.741 -17.402  1.00  0.00           C  
ATOM   1516  P    DA A  75     -44.431  17.998 -21.720  1.00  0.00           P  
ATOM   1517  OP1  DA A  75     -43.765  16.664 -21.777  1.00  0.00           O  
ATOM   1518  OP2  DA A  75     -44.935  18.692 -22.940  1.00  0.00           O  
ATOM   1519  O5'  DA A  75     -45.535  17.929 -20.577  1.00  0.00           O  
ATOM   1520  C5'  DA A  75     -45.238  17.137 -19.349  1.00  0.00           C  
ATOM   1521  C4'  DA A  75     -45.692  17.907 -18.120  1.00  0.00           C  
ATOM   1522  O4'  DA A  75     -44.875  19.025 -17.893  1.00  0.00           O  
ATOM   1523  C3'  DA A  75     -47.130  18.387 -18.400  1.00  0.00           C  
ATOM   1524  O3'  DA A  75     -47.927  17.842 -17.369  1.00  0.00           O  
ATOM   1525  C2'  DA A  75     -46.976  19.855 -18.467  1.00  0.00           C  
ATOM   1526  C1'  DA A  75     -45.690  20.119 -17.622  1.00  0.00           C  
ATOM   1527  N9   DA A  75     -45.030  21.449 -17.952  1.00  0.00           N  
ATOM   1528  C8   DA A  75     -44.549  21.819 -19.147  1.00  0.00           C  
ATOM   1529  N7   DA A  75     -43.845  22.931 -19.132  1.00  0.00           N  
ATOM   1530  C5   DA A  75     -44.024  23.358 -17.825  1.00  0.00           C  
ATOM   1531  C6   DA A  75     -43.588  24.512 -17.125  1.00  0.00           C  
ATOM   1532  N6   DA A  75     -43.007  25.481 -17.719  1.00  0.00           N  
ATOM   1533  N1   DA A  75     -43.874  24.701 -15.846  1.00  0.00           N  
ATOM   1534  C2   DA A  75     -44.425  23.682 -15.199  1.00  0.00           C  
ATOM   1535  N3   DA A  75     -44.886  22.532 -15.727  1.00  0.00           N  
ATOM   1536  C4   DA A  75     -44.674  22.488 -17.058  1.00  0.00           C  
ATOM   1537  P    DT A  76     -49.471  18.101 -17.237  1.00  0.00           P  
ATOM   1538  OP1  DT A  76     -50.007  17.196 -16.290  1.00  0.00           O  
ATOM   1539  OP2  DT A  76     -50.097  18.200 -18.560  1.00  0.00           O  
ATOM   1540  O5'  DT A  76     -49.511  19.510 -16.507  1.00  0.00           O  
ATOM   1541  C5'  DT A  76     -48.876  19.792 -15.235  1.00  0.00           C  
ATOM   1542  C4'  DT A  76     -48.846  21.332 -15.055  1.00  0.00           C  
ATOM   1543  O4'  DT A  76     -47.812  21.966 -15.878  1.00  0.00           O  
ATOM   1544  C3'  DT A  76     -50.130  22.116 -15.383  1.00  0.00           C  
ATOM   1545  O3'  DT A  76     -50.914  22.093 -14.162  1.00  0.00           O  
ATOM   1546  C2'  DT A  76     -49.668  23.463 -15.787  1.00  0.00           C  
ATOM   1547  C1'  DT A  76     -48.103  23.369 -15.755  1.00  0.00           C  
ATOM   1548  N1   DT A  76     -47.621  24.189 -16.917  1.00  0.00           N  
ATOM   1549  C6   DT A  76     -47.716  23.795 -18.193  1.00  0.00           C  
ATOM   1550  C5   DT A  76     -47.105  24.508 -19.176  1.00  0.00           C  
ATOM   1551  C4   DT A  76     -46.438  25.765 -18.924  1.00  0.00           C  
ATOM   1552  N3   DT A  76     -46.420  26.148 -17.615  1.00  0.00           N  
ATOM   1553  C2   DT A  76     -47.077  25.420 -16.570  1.00  0.00           C  
ATOM   1554  O2   DT A  76     -47.192  25.895 -15.436  1.00  0.00           O  
ATOM   1555  O4   DT A  76     -45.795  26.415 -19.753  1.00  0.00           O  
ATOM   1556  C7   DT A  76     -47.385  24.095 -20.526  1.00  0.00           C  
ATOM   1557  P    DC A  77     -52.313  22.723 -14.097  1.00  0.00           P  
ATOM   1558  OP1  DC A  77     -52.946  22.284 -12.861  1.00  0.00           O  
ATOM   1559  OP2  DC A  77     -53.024  22.610 -15.381  1.00  0.00           O  
ATOM   1560  O5'  DC A  77     -52.026  24.241 -13.789  1.00  0.00           O  
ATOM   1561  C5'  DC A  77     -51.376  24.688 -12.582  1.00  0.00           C  
ATOM   1562  C4'  DC A  77     -51.066  26.245 -12.599  1.00  0.00           C  
ATOM   1563  O4'  DC A  77     -50.198  26.472 -13.721  1.00  0.00           O  
ATOM   1564  C3'  DC A  77     -52.347  27.025 -12.824  1.00  0.00           C  
ATOM   1565  O3'  DC A  77     -52.319  28.079 -11.908  1.00  0.00           O  
ATOM   1566  C2'  DC A  77     -52.265  27.460 -14.275  1.00  0.00           C  
ATOM   1567  C1'  DC A  77     -50.760  27.577 -14.431  1.00  0.00           C  
ATOM   1568  N1   DC A  77     -50.174  27.751 -15.785  1.00  0.00           N  
ATOM   1569  C6   DC A  77     -50.449  26.850 -16.790  1.00  0.00           C  
ATOM   1570  C5   DC A  77     -50.064  27.112 -18.038  1.00  0.00           C  
ATOM   1571  C4   DC A  77     -49.265  28.293 -18.286  1.00  0.00           C  
ATOM   1572  N4   DC A  77     -48.613  28.435 -19.411  1.00  0.00           N  
ATOM   1573  N3   DC A  77     -49.035  29.131 -17.337  1.00  0.00           N  
ATOM   1574  C2   DC A  77     -49.462  28.876 -16.090  1.00  0.00           C  
ATOM   1575  O2   DC A  77     -49.284  29.773 -15.294  1.00  0.00           O  
ATOM   1576  P    DT A  78     -53.526  29.156 -11.910  1.00  0.00           P  
ATOM   1577  OP1  DT A  78     -53.874  29.639 -10.585  1.00  0.00           O  
ATOM   1578  OP2  DT A  78     -54.636  28.518 -12.696  1.00  0.00           O  
ATOM   1579  O5'  DT A  78     -52.905  30.372 -12.769  1.00  0.00           O  
ATOM   1580  C5'  DT A  78     -51.844  31.219 -12.231  1.00  0.00           C  
ATOM   1581  C4'  DT A  78     -51.788  32.521 -12.940  1.00  0.00           C  
ATOM   1582  O4'  DT A  78     -51.155  32.243 -14.209  1.00  0.00           O  
ATOM   1583  C3'  DT A  78     -53.119  33.276 -13.284  1.00  0.00           C  
ATOM   1584  O3'  DT A  78     -52.976  34.611 -12.902  1.00  0.00           O  
ATOM   1585  C2'  DT A  78     -53.213  33.079 -14.823  1.00  0.00           C  
ATOM   1586  C1'  DT A  78     -51.815  32.840 -15.309  1.00  0.00           C  
ATOM   1587  N1   DT A  78     -51.680  31.884 -16.480  1.00  0.00           N  
ATOM   1588  C6   DT A  78     -52.397  30.723 -16.558  1.00  0.00           C  
ATOM   1589  C5   DT A  78     -52.448  29.956 -17.626  1.00  0.00           C  
ATOM   1590  C4   DT A  78     -51.727  30.307 -18.843  1.00  0.00           C  
ATOM   1591  N3   DT A  78     -50.974  31.487 -18.701  1.00  0.00           N  
ATOM   1592  C2   DT A  78     -50.970  32.345 -17.596  1.00  0.00           C  
ATOM   1593  O2   DT A  78     -50.428  33.431 -17.518  1.00  0.00           O  
ATOM   1594  O4   DT A  78     -51.694  29.697 -19.912  1.00  0.00           O  
ATOM   1595  C7   DT A  78     -53.284  28.714 -17.630  1.00  0.00           C  
ATOM   1596  P    DT A  79     -54.025  35.729 -13.169  1.00  0.00           P  
ATOM   1597  OP1  DT A  79     -53.923  36.734 -12.101  1.00  0.00           O  
ATOM   1598  OP2  DT A  79     -55.344  35.288 -13.549  1.00  0.00           O  
ATOM   1599  O5'  DT A  79     -53.565  36.416 -14.480  1.00  0.00           O  
ATOM   1600  C5'  DT A  79     -52.249  36.887 -14.573  1.00  0.00           C  
ATOM   1601  C4'  DT A  79     -51.861  37.382 -16.012  1.00  0.00           C  
ATOM   1602  O4'  DT A  79     -51.702  36.299 -16.987  1.00  0.00           O  
ATOM   1603  C3'  DT A  79     -52.995  38.320 -16.601  1.00  0.00           C  
ATOM   1604  O3'  DT A  79     -52.325  39.490 -16.880  1.00  0.00           O  
ATOM   1605  C2'  DT A  79     -53.337  37.508 -17.868  1.00  0.00           C  
ATOM   1606  C1'  DT A  79     -52.136  36.640 -18.204  1.00  0.00           C  
ATOM   1607  N1   DT A  79     -52.447  35.484 -19.090  1.00  0.00           N  
ATOM   1608  C6   DT A  79     -53.498  34.583 -18.738  1.00  0.00           C  
ATOM   1609  C5   DT A  79     -53.848  33.537 -19.551  1.00  0.00           C  
ATOM   1610  C4   DT A  79     -53.071  33.362 -20.788  1.00  0.00           C  
ATOM   1611  N3   DT A  79     -52.093  34.261 -21.019  1.00  0.00           N  
ATOM   1612  C2   DT A  79     -51.672  35.281 -20.227  1.00  0.00           C  
ATOM   1613  O2   DT A  79     -50.799  36.053 -20.633  1.00  0.00           O  
ATOM   1614  O4   DT A  79     -53.299  32.538 -21.695  1.00  0.00           O  
ATOM   1615  C7   DT A  79     -54.990  32.654 -19.114  1.00  0.00           C  
ATOM   1616  P    DT A  80     -53.099  40.850 -17.300  1.00  0.00           P  
ATOM   1617  OP1  DT A  80     -52.232  42.030 -16.930  1.00  0.00           O  
ATOM   1618  OP2  DT A  80     -54.552  40.841 -16.939  1.00  0.00           O  
ATOM   1619  O5'  DT A  80     -53.003  40.697 -18.958  1.00  0.00           O  
ATOM   1620  C5'  DT A  80     -51.752  40.824 -19.678  1.00  0.00           C  
ATOM   1621  C4'  DT A  80     -51.795  40.402 -21.188  1.00  0.00           C  
ATOM   1622  O4'  DT A  80     -52.137  39.053 -21.346  1.00  0.00           O  
ATOM   1623  C3'  DT A  80     -52.819  41.197 -22.010  1.00  0.00           C  
ATOM   1624  O3'  DT A  80     -52.346  42.285 -22.884  1.00  0.00           O  
ATOM   1625  C2'  DT A  80     -53.456  40.126 -22.865  1.00  0.00           C  
ATOM   1626  C1'  DT A  80     -52.608  38.864 -22.677  1.00  0.00           C  
ATOM   1627  N1   DT A  80     -53.402  37.601 -22.730  1.00  0.00           N  
ATOM   1628  C6   DT A  80     -54.356  37.389 -21.782  1.00  0.00           C  
ATOM   1629  C5   DT A  80     -55.348  36.465 -21.930  1.00  0.00           C  
ATOM   1630  C4   DT A  80     -55.271  35.624 -23.144  1.00  0.00           C  
ATOM   1631  N3   DT A  80     -54.325  35.959 -24.076  1.00  0.00           N  
ATOM   1632  C2   DT A  80     -53.353  36.940 -23.905  1.00  0.00           C  
ATOM   1633  O2   DT A  80     -52.599  37.194 -24.835  1.00  0.00           O  
ATOM   1634  O4   DT A  80     -55.892  34.634 -23.379  1.00  0.00           O  
ATOM   1635  C7   DT A  80     -56.329  36.116 -20.793  1.00  0.00           C  
TER    1636       dT A  80                                                      
ATOM   1637  N   AMN B   0      30.670  -9.789  -6.244  1.00  0.00           N  
ATOM   1638  CA  VAL B   1      31.576  -9.873  -5.090  1.00  0.00           C  
ATOM   1639  C   VAL B   1      30.666  -9.799  -3.836  1.00  0.00           C  
ATOM   1640  O   VAL B   1      29.858  -8.887  -3.681  1.00  0.00           O  
ATOM   1641  CB  VAL B   1      32.677  -8.798  -5.070  1.00  0.00           C  
ATOM   1642  CG1 VAL B   1      33.540  -8.807  -3.890  1.00  0.00           C  
ATOM   1643  CG2 VAL B   1      33.527  -8.954  -6.337  1.00  0.00           C  
ATOM   1644  N   THR B   2      30.947 -10.626  -2.827  1.00  0.00           N  
ATOM   1645  CA  THR B   2      30.219 -10.612  -1.503  1.00  0.00           C  
ATOM   1646  C   THR B   2      30.262  -9.260  -0.804  1.00  0.00           C  
ATOM   1647  O   THR B   2      31.361  -8.741  -0.489  1.00  0.00           O  
ATOM   1648  CB  THR B   2      30.775 -11.694  -0.524  1.00  0.00           C  
ATOM   1649  OG1 THR B   2      30.956 -12.917  -1.256  1.00  0.00           O  
ATOM   1650  CG2 THR B   2      29.823 -12.021   0.488  1.00  0.00           C  
ATOM   1651  N   PHE B   3      29.120  -8.582  -0.546  1.00  0.00           N  
ATOM   1652  CA  PHE B   3      29.086  -7.115  -0.118  1.00  0.00           C  
ATOM   1653  C   PHE B   3      29.847  -6.799   1.159  1.00  0.00           C  
ATOM   1654  O   PHE B   3      30.387  -5.681   1.396  1.00  0.00           O  
ATOM   1655  CB  PHE B   3      27.595  -6.746  -0.023  1.00  0.00           C  
ATOM   1656  CG  PHE B   3      27.273  -5.304   0.101  1.00  0.00           C  
ATOM   1657  CD1 PHE B   3      27.504  -4.504  -1.031  1.00  0.00           C  
ATOM   1658  CD2 PHE B   3      26.501  -4.836   1.222  1.00  0.00           C  
ATOM   1659  CE1 PHE B   3      27.187  -3.102  -0.960  1.00  0.00           C  
ATOM   1660  CE2 PHE B   3      26.039  -3.535   1.201  1.00  0.00           C  
ATOM   1661  CZ  PHE B   3      26.387  -2.660   0.120  1.00  0.00           C  
ATOM   1662  N   SER B   4      29.892  -7.814   1.994  1.00  0.00           N  
ATOM   1663  CA  SER B   4      30.716  -7.847   3.257  1.00  0.00           C  
ATOM   1664  C   SER B   4      32.163  -7.424   3.056  1.00  0.00           C  
ATOM   1665  O   SER B   4      32.785  -6.839   3.976  1.00  0.00           O  
ATOM   1666  CB  SER B   4      30.698  -9.242   3.815  1.00  0.00           C  
ATOM   1667  OG  SER B   4      31.167 -10.161   2.922  1.00  0.00           O  
ATOM   1668  N   GLN B   5      32.788  -7.735   1.898  1.00  0.00           N  
ATOM   1669  CA  GLN B   5      34.100  -7.436   1.462  1.00  0.00           C  
ATOM   1670  C   GLN B   5      34.193  -6.001   0.896  1.00  0.00           C  
ATOM   1671  O   GLN B   5      35.075  -5.211   1.256  1.00  0.00           O  
ATOM   1672  CB  GLN B   5      34.687  -8.576   0.606  1.00  0.00           C  
ATOM   1673  CG  GLN B   5      34.550  -9.974   1.146  1.00  0.00           C  
ATOM   1674  CD  GLN B   5      35.293 -10.217   2.468  1.00  0.00           C  
ATOM   1675  OE1 GLN B   5      36.411  -9.872   2.651  1.00  0.00           O  
ATOM   1676  NE2 GLN B   5      34.731 -10.897   3.500  1.00  0.00           N  
ATOM   1677  N   GLU B   6      33.249  -5.632   0.077  1.00  0.00           N  
ATOM   1678  CA  GLU B   6      33.361  -4.370  -0.636  1.00  0.00           C  
ATOM   1679  C   GLU B   6      33.199  -3.128   0.267  1.00  0.00           C  
ATOM   1680  O   GLU B   6      34.010  -2.214   0.206  1.00  0.00           O  
ATOM   1681  CB  GLU B   6      32.397  -4.296  -1.843  1.00  0.00           C  
ATOM   1682  CG  GLU B   6      32.309  -5.541  -2.804  1.00  0.00           C  
ATOM   1683  CD  GLU B   6      31.726  -5.125  -4.131  1.00  0.00           C  
ATOM   1684  OE1 GLU B   6      30.719  -5.683  -4.540  1.00  0.00           O  
ATOM   1685  OE2 GLU B   6      32.265  -4.271  -4.799  1.00  0.00           O  
ATOM   1686  N   VAL B   7      32.162  -3.075   1.151  1.00  0.00           N  
ATOM   1687  CA  VAL B   7      31.940  -2.138   2.262  1.00  0.00           C  
ATOM   1688  C   VAL B   7      33.133  -2.016   3.274  1.00  0.00           C  
ATOM   1689  O   VAL B   7      33.509  -0.942   3.684  1.00  0.00           O  
ATOM   1690  CB  VAL B   7      30.688  -2.531   3.023  1.00  0.00           C  
ATOM   1691  CG1 VAL B   7      30.153  -1.531   4.088  1.00  0.00           C  
ATOM   1692  CG2 VAL B   7      29.504  -2.580   2.028  1.00  0.00           C  
ATOM   1693  N   LYS B   8      33.806  -3.149   3.554  1.00  0.00           N  
ATOM   1694  CA  LYS B   8      35.092  -3.165   4.253  1.00  0.00           C  
ATOM   1695  C   LYS B   8      36.256  -2.606   3.479  1.00  0.00           C  
ATOM   1696  O   LYS B   8      37.074  -1.964   4.086  1.00  0.00           O  
ATOM   1697  CB  LYS B   8      35.202  -4.650   4.801  1.00  0.00           C  
ATOM   1698  CG  LYS B   8      34.396  -4.731   6.114  1.00  0.00           C  
ATOM   1699  CD  LYS B   8      34.601  -6.075   6.858  1.00  0.00           C  
ATOM   1700  CE  LYS B   8      33.572  -6.171   8.061  1.00  0.00           C  
ATOM   1701  NZ  LYS B   8      34.006  -7.185   9.062  1.00  0.00           N  
ATOM   1702  N   SER B   9      36.383  -2.896   2.172  1.00  0.00           N  
ATOM   1703  CA  SER B   9      37.445  -2.347   1.312  1.00  0.00           C  
ATOM   1704  C   SER B   9      37.377  -0.805   1.140  1.00  0.00           C  
ATOM   1705  O   SER B   9      38.385  -0.095   0.885  1.00  0.00           O  
ATOM   1706  CB  SER B   9      37.413  -2.946  -0.117  1.00  0.00           C  
ATOM   1707  OG  SER B   9      37.321  -4.356  -0.135  1.00  0.00           O  
ATOM   1708  N   GLU B  10      36.197  -0.142   1.267  1.00  0.00           N  
ATOM   1709  CA  GLU B  10      35.913   1.316   1.245  1.00  0.00           C  
ATOM   1710  C   GLU B  10      36.529   2.074   2.400  1.00  0.00           C  
ATOM   1711  O   GLU B  10      36.799   3.280   2.239  1.00  0.00           O  
ATOM   1712  CB  GLU B  10      34.380   1.400   0.953  1.00  0.00           C  
ATOM   1713  CG  GLU B  10      33.963   2.899   0.839  1.00  0.00           C  
ATOM   1714  CD  GLU B  10      34.613   3.796  -0.272  1.00  0.00           C  
ATOM   1715  OE1 GLU B  10      35.753   3.558  -0.761  1.00  0.00           O  
ATOM   1716  OE2 GLU B  10      34.031   4.842  -0.471  1.00  0.00           O  
ATOM   1717  N   ILE B  11      36.861   1.450   3.553  1.00  0.00           N  
ATOM   1718  CA  ILE B  11      37.270   2.079   4.842  1.00  0.00           C  
ATOM   1719  C   ILE B  11      38.707   1.660   5.321  1.00  0.00           C  
ATOM   1720  O   ILE B  11      39.055   1.886   6.492  1.00  0.00           O  
ATOM   1721  CB  ILE B  11      36.153   1.886   5.862  1.00  0.00           C  
ATOM   1722  CG1 ILE B  11      36.122   0.374   6.231  1.00  0.00           C  
ATOM   1723  CG2 ILE B  11      34.802   2.569   5.363  1.00  0.00           C  
ATOM   1724  CD1 ILE B  11      35.042   0.012   7.270  1.00  0.00           C  
ATOM   1725  N   CYS B  12      39.601   1.198   4.358  1.00  0.00           N  
ATOM   1726  CA  CYS B  12      40.927   0.786   4.836  1.00  0.00           C  
ATOM   1727  C   CYS B  12      41.866   2.002   5.003  1.00  0.00           C  
ATOM   1728  O   CYS B  12      43.009   1.903   5.544  1.00  0.00           O  
ATOM   1729  CB  CYS B  12      41.495  -0.181   3.729  1.00  0.00           C  
ATOM   1730  SG  CYS B  12      40.438  -1.625   3.386  1.00  0.00           S  
ATOM   1731  N   ASP B  13      41.423   3.166   4.553  1.00  0.00           N  
ATOM   1732  CA  ASP B  13      42.119   4.464   4.773  1.00  0.00           C  
ATOM   1733  C   ASP B  13      41.174   5.580   5.271  1.00  0.00           C  
ATOM   1734  O   ASP B  13      41.192   6.673   4.774  1.00  0.00           O  
ATOM   1735  CB  ASP B  13      43.010   4.871   3.482  1.00  0.00           C  
ATOM   1736  CG  ASP B  13      42.256   5.430   2.245  1.00  0.00           C  
ATOM   1737  OD1 ASP B  13      42.917   6.157   1.448  1.00  0.00           O  
ATOM   1738  OD2 ASP B  13      41.003   5.193   2.120  1.00  0.00           O  
ATOM   1739  N   GLN B  14      40.279   5.286   6.222  1.00  0.00           N  
ATOM   1740  CA  GLN B  14      39.351   6.245   6.816  1.00  0.00           C  
ATOM   1741  C   GLN B  14      39.953   7.524   7.400  1.00  0.00           C  
ATOM   1742  O   GLN B  14      39.231   8.397   7.759  1.00  0.00           O  
ATOM   1743  CB  GLN B  14      38.407   5.533   7.804  1.00  0.00           C  
ATOM   1744  CG  GLN B  14      37.111   6.307   8.229  1.00  0.00           C  
ATOM   1745  CD  GLN B  14      36.895   6.198   9.723  1.00  0.00           C  
ATOM   1746  OE1 GLN B  14      37.710   6.503  10.548  1.00  0.00           O  
ATOM   1747  NE2 GLN B  14      35.765   5.600  10.032  1.00  0.00           N  
ATOM   1748  N   SER B  15      41.286   7.593   7.567  1.00  0.00           N  
ATOM   1749  CA  SER B  15      41.959   8.590   8.323  1.00  0.00           C  
ATOM   1750  C   SER B  15      42.831   9.561   7.533  1.00  0.00           C  
ATOM   1751  O   SER B  15      43.587   9.151   6.650  1.00  0.00           O  
ATOM   1752  CB  SER B  15      42.835   7.899   9.337  1.00  0.00           C  
ATOM   1753  OG  SER B  15      42.208   6.693   9.893  1.00  0.00           O  
ATOM   1754  N   LEU B  16      42.800  10.824   8.027  1.00  0.00           N  
ATOM   1755  CA  LEU B  16      43.636  11.904   7.477  1.00  0.00           C  
ATOM   1756  C   LEU B  16      44.778  12.273   8.483  1.00  0.00           C  
ATOM   1757  O   LEU B  16      45.495  13.288   8.231  1.00  0.00           O  
ATOM   1758  CB  LEU B  16      42.663  13.120   7.283  1.00  0.00           C  
ATOM   1759  CG  LEU B  16      41.571  13.004   6.160  1.00  0.00           C  
ATOM   1760  CD1 LEU B  16      40.412  14.005   6.463  1.00  0.00           C  
ATOM   1761  CD2 LEU B  16      41.978  13.301   4.699  1.00  0.00           C  
ATOM   1762  N   ASP B  17      44.771  11.752   9.680  1.00  0.00           N  
ATOM   1763  CA  ASP B  17      45.756  12.104  10.773  1.00  0.00           C  
ATOM   1764  C   ASP B  17      46.083  10.932  11.668  1.00  0.00           C  
ATOM   1765  O   ASP B  17      45.487   9.870  11.660  1.00  0.00           O  
ATOM   1766  CB  ASP B  17      45.176  13.395  11.469  1.00  0.00           C  
ATOM   1767  CG  ASP B  17      43.738  13.081  11.990  1.00  0.00           C  
ATOM   1768  OD1 ASP B  17      43.562  12.227  12.894  1.00  0.00           O  
ATOM   1769  OD2 ASP B  17      42.775  13.671  11.477  1.00  0.00           O  
ATOM   1770  N   GLU B  18      47.076  11.142  12.563  1.00  0.00           N  
ATOM   1771  CA  GLU B  18      47.599  10.069  13.489  1.00  0.00           C  
ATOM   1772  C   GLU B  18      46.587   9.784  14.568  1.00  0.00           C  
ATOM   1773  O   GLU B  18      46.728   8.665  15.095  1.00  0.00           O  
ATOM   1774  CB  GLU B  18      49.043  10.345  14.035  1.00  0.00           C  
ATOM   1775  CG  GLU B  18      49.415  11.507  14.999  1.00  0.00           C  
ATOM   1776  CD  GLU B  18      49.192  12.906  14.476  1.00  0.00           C  
ATOM   1777  OE1 GLU B  18      49.193  13.863  15.316  1.00  0.00           O  
ATOM   1778  OE2 GLU B  18      48.909  13.058  13.269  1.00  0.00           O  
ATOM   1779  N   LYS B  19      45.585  10.677  14.864  1.00  0.00           N  
ATOM   1780  CA  LYS B  19      44.697  10.533  16.041  1.00  0.00           C  
ATOM   1781  C   LYS B  19      43.357   9.896  15.551  1.00  0.00           C  
ATOM   1782  O   LYS B  19      42.794   9.048  16.291  1.00  0.00           O  
ATOM   1783  CB  LYS B  19      44.435  11.912  16.710  1.00  0.00           C  
ATOM   1784  CG  LYS B  19      44.017  11.705  18.185  1.00  0.00           C  
ATOM   1785  CD  LYS B  19      43.751  13.111  18.796  1.00  0.00           C  
ATOM   1786  CE  LYS B  19      43.338  13.219  20.186  1.00  0.00           C  
ATOM   1787  NZ  LYS B  19      43.338  14.652  20.496  1.00  0.00           N  
ATOM   1788  N   ASN B  20      42.879  10.098  14.333  1.00  0.00           N  
ATOM   1789  CA  ASN B  20      41.994   9.176  13.708  1.00  0.00           C  
ATOM   1790  C   ASN B  20      42.560   7.740  13.523  1.00  0.00           C  
ATOM   1791  O   ASN B  20      41.924   6.801  13.906  1.00  0.00           O  
ATOM   1792  CB  ASN B  20      41.496   9.693  12.332  1.00  0.00           C  
ATOM   1793  CG  ASN B  20      40.169   9.021  11.809  1.00  0.00           C  
ATOM   1794  OD1 ASN B  20      39.163   9.727  11.753  1.00  0.00           O  
ATOM   1795  ND2 ASN B  20      40.012   7.781  11.471  1.00  0.00           N  
ATOM   1796  N   ALA B  21      43.860   7.718  13.186  1.00  0.00           N  
ATOM   1797  CA  ALA B  21      44.513   6.431  13.170  1.00  0.00           C  
ATOM   1798  C   ALA B  21      44.701   5.666  14.460  1.00  0.00           C  
ATOM   1799  O   ALA B  21      44.279   4.510  14.515  1.00  0.00           O  
ATOM   1800  CB  ALA B  21      45.820   6.473  12.296  1.00  0.00           C  
ATOM   1801  N   LYS B  22      45.064   6.320  15.553  1.00  0.00           N  
ATOM   1802  CA  LYS B  22      45.077   5.841  16.978  1.00  0.00           C  
ATOM   1803  C   LYS B  22      43.687   5.325  17.536  1.00  0.00           C  
ATOM   1804  O   LYS B  22      43.693   4.296  18.233  1.00  0.00           O  
ATOM   1805  CB  LYS B  22      45.638   6.924  17.869  1.00  0.00           C  
ATOM   1806  CG  LYS B  22      46.093   6.527  19.289  1.00  0.00           C  
ATOM   1807  CD  LYS B  22      46.545   7.647  20.180  1.00  0.00           C  
ATOM   1808  CE  LYS B  22      46.984   7.137  21.538  1.00  0.00           C  
ATOM   1809  NZ  LYS B  22      47.565   8.180  22.384  1.00  0.00           N  
ATOM   1810  N   TYR B  23      42.545   5.818  17.060  1.00  0.00           N  
ATOM   1811  CA  TYR B  23      41.203   5.342  17.447  1.00  0.00           C  
ATOM   1812  C   TYR B  23      40.675   4.258  16.446  1.00  0.00           C  
ATOM   1813  O   TYR B  23      40.020   3.257  16.867  1.00  0.00           O  
ATOM   1814  CB  TYR B  23      40.407   6.553  17.777  1.00  0.00           C  
ATOM   1815  CG  TYR B  23      40.665   6.951  19.232  1.00  0.00           C  
ATOM   1816  CD1 TYR B  23      41.887   7.565  19.623  1.00  0.00           C  
ATOM   1817  CD2 TYR B  23      39.726   6.609  20.254  1.00  0.00           C  
ATOM   1818  CE1 TYR B  23      42.102   7.978  20.952  1.00  0.00           C  
ATOM   1819  CE2 TYR B  23      40.020   6.939  21.614  1.00  0.00           C  
ATOM   1820  CZ  TYR B  23      41.249   7.535  21.967  1.00  0.00           C  
ATOM   1821  OH  TYR B  23      41.520   7.951  23.209  1.00  0.00           O  
ATOM   1822  N   PHE B  24      41.177   4.173  15.161  1.00  0.00           N  
ATOM   1823  CA  PHE B  24      40.795   3.032  14.233  1.00  0.00           C  
ATOM   1824  C   PHE B  24      41.562   1.803  14.678  1.00  0.00           C  
ATOM   1825  O   PHE B  24      41.024   0.692  14.536  1.00  0.00           O  
ATOM   1826  CB  PHE B  24      41.000   3.531  12.776  1.00  0.00           C  
ATOM   1827  CG  PHE B  24      40.118   2.815  11.733  1.00  0.00           C  
ATOM   1828  CD1 PHE B  24      40.272   1.473  11.370  1.00  0.00           C  
ATOM   1829  CD2 PHE B  24      39.011   3.511  11.258  1.00  0.00           C  
ATOM   1830  CE1 PHE B  24      39.322   0.928  10.497  1.00  0.00           C  
ATOM   1831  CE2 PHE B  24      38.011   2.914  10.493  1.00  0.00           C  
ATOM   1832  CZ  PHE B  24      38.220   1.633   9.973  1.00  0.00           C  
ATOM   1833  N   LEU B  25      42.771   1.827  15.123  1.00  0.00           N  
ATOM   1834  CA  LEU B  25      43.497   0.659  15.776  1.00  0.00           C  
ATOM   1835  C   LEU B  25      42.817   0.205  17.072  1.00  0.00           C  
ATOM   1836  O   LEU B  25      42.680  -0.977  17.404  1.00  0.00           O  
ATOM   1837  CB  LEU B  25      44.945   1.050  15.866  1.00  0.00           C  
ATOM   1838  CG  LEU B  25      45.822  -0.076  16.523  1.00  0.00           C  
ATOM   1839  CD1 LEU B  25      46.145  -1.200  15.502  1.00  0.00           C  
ATOM   1840  CD2 LEU B  25      47.156   0.480  16.917  1.00  0.00           C  
ATOM   1841  N   ASN B  26      42.492   1.280  17.894  1.00  0.00           N  
ATOM   1842  CA  ASN B  26      41.784   1.141  19.205  1.00  0.00           C  
ATOM   1843  C   ASN B  26      40.448   0.401  19.007  1.00  0.00           C  
ATOM   1844  O   ASN B  26      39.944  -0.216  19.956  1.00  0.00           O  
ATOM   1845  CB  ASN B  26      41.669   2.454  20.011  1.00  0.00           C  
ATOM   1846  CG  ASN B  26      40.954   2.325  21.406  1.00  0.00           C  
ATOM   1847  OD1 ASN B  26      41.063   1.393  22.189  1.00  0.00           O  
ATOM   1848  ND2 ASN B  26      40.256   3.397  21.764  1.00  0.00           N  
ATOM   1849  N   GLY B  27      39.749   0.558  17.883  1.00  0.00           N  
ATOM   1850  CA  GLY B  27      38.478  -0.213  17.518  1.00  0.00           C  
ATOM   1851  C   GLY B  27      38.773  -1.716  17.398  1.00  0.00           C  
ATOM   1852  O   GLY B  27      37.907  -2.574  17.624  1.00  0.00           O  
ATOM   1853  N   MET B  28      40.054  -2.153  17.206  1.00  0.00           N  
ATOM   1854  CA  MET B  28      40.479  -3.573  17.227  1.00  0.00           C  
ATOM   1855  C   MET B  28      40.902  -3.916  18.665  1.00  0.00           C  
ATOM   1856  O   MET B  28      40.727  -5.036  19.127  1.00  0.00           O  
ATOM   1857  CB  MET B  28      41.450  -3.775  16.089  1.00  0.00           C  
ATOM   1858  CG  MET B  28      41.036  -3.039  14.810  1.00  0.00           C  
ATOM   1859  SD  MET B  28      42.207  -3.323  13.519  1.00  0.00           S  
ATOM   1860  CE  MET B  28      41.297  -2.649  12.128  1.00  0.00           C  
ATOM   1861  N   ILE B  29      41.678  -3.008  19.311  1.00  0.00           N  
ATOM   1862  CA  ILE B  29      42.145  -3.299  20.703  1.00  0.00           C  
ATOM   1863  C   ILE B  29      41.010  -3.601  21.571  1.00  0.00           C  
ATOM   1864  O   ILE B  29      41.135  -4.518  22.386  1.00  0.00           O  
ATOM   1865  CB  ILE B  29      43.070  -2.075  21.256  1.00  0.00           C  
ATOM   1866  CG1 ILE B  29      44.398  -2.007  20.460  1.00  0.00           C  
ATOM   1867  CG2 ILE B  29      43.378  -2.064  22.766  1.00  0.00           C  
ATOM   1868  CD1 ILE B  29      45.095  -0.620  20.501  1.00  0.00           C  
ATOM   1869  N   PHE B  30      39.865  -2.960  21.371  1.00  0.00           N  
ATOM   1870  CA  PHE B  30      38.736  -3.173  22.322  1.00  0.00           C  
ATOM   1871  C   PHE B  30      38.155  -4.584  22.459  1.00  0.00           C  
ATOM   1872  O   PHE B  30      37.396  -4.783  23.440  1.00  0.00           O  
ATOM   1873  CB  PHE B  30      37.798  -2.053  21.903  1.00  0.00           C  
ATOM   1874  CG  PHE B  30      36.460  -1.967  22.616  1.00  0.00           C  
ATOM   1875  CD1 PHE B  30      35.485  -2.828  22.288  1.00  0.00           C  
ATOM   1876  CD2 PHE B  30      36.192  -1.060  23.623  1.00  0.00           C  
ATOM   1877  CE1 PHE B  30      34.144  -2.704  22.794  1.00  0.00           C  
ATOM   1878  CE2 PHE B  30      34.833  -0.890  24.062  1.00  0.00           C  
ATOM   1879  CZ  PHE B  30      33.778  -1.688  23.636  1.00  0.00           C  
ATOM   1880  N   ASP B  31      38.441  -5.561  21.519  1.00  0.00           N  
ATOM   1881  CA  ASP B  31      38.151  -6.984  21.737  1.00  0.00           C  
ATOM   1882  C   ASP B  31      39.054  -7.934  20.956  1.00  0.00           C  
ATOM   1883  O   ASP B  31      39.388  -8.965  21.483  1.00  0.00           O  
ATOM   1884  CB  ASP B  31      36.639  -7.201  21.449  1.00  0.00           C  
ATOM   1885  CG  ASP B  31      36.199  -8.670  21.706  1.00  0.00           C  
ATOM   1886  OD1 ASP B  31      36.523  -9.518  20.823  1.00  0.00           O  
ATOM   1887  OD2 ASP B  31      35.555  -8.980  22.747  1.00  0.00           O  
ATOM   1888  N   LYS B  32      39.452  -7.625  19.723  1.00  0.00           N  
ATOM   1889  CA  LYS B  32      39.820  -8.665  18.738  1.00  0.00           C  
ATOM   1890  C   LYS B  32      41.346  -8.746  18.630  1.00  0.00           C  
ATOM   1891  O   LYS B  32      41.978  -9.850  18.576  1.00  0.00           O  
ATOM   1892  CB  LYS B  32      39.199  -8.372  17.360  1.00  0.00           C  
ATOM   1893  CG  LYS B  32      38.971  -9.638  16.497  1.00  0.00           C  
ATOM   1894  CD  LYS B  32      37.906 -10.575  17.048  1.00  0.00           C  
ATOM   1895  CE  LYS B  32      37.189 -11.266  15.873  1.00  0.00           C  
ATOM   1896  NZ  LYS B  32      37.875 -12.428  15.332  1.00  0.00           N  
ATOM   1897  N   LEU B  33      42.018  -7.617  18.732  1.00  0.00           N  
ATOM   1898  CA  LEU B  33      43.549  -7.486  18.738  1.00  0.00           C  
ATOM   1899  C   LEU B  33      44.099  -7.538  20.182  1.00  0.00           C  
ATOM   1900  O   LEU B  33      44.343  -6.507  20.771  1.00  0.00           O  
ATOM   1901  CB  LEU B  33      43.908  -6.113  18.064  1.00  0.00           C  
ATOM   1902  CG  LEU B  33      45.343  -5.598  17.855  1.00  0.00           C  
ATOM   1903  CD1 LEU B  33      46.395  -6.629  17.386  1.00  0.00           C  
ATOM   1904  CD2 LEU B  33      45.386  -4.413  16.803  1.00  0.00           C  
ATOM   1905  N   GLN B  34      44.296  -8.729  20.703  1.00  0.00           N  
ATOM   1906  CA  GLN B  34      44.646  -8.945  22.113  1.00  0.00           C  
ATOM   1907  C   GLN B  34      46.170  -9.008  22.430  1.00  0.00           C  
ATOM   1908  O   GLN B  34      46.985  -9.396  21.584  1.00  0.00           O  
ATOM   1909  CB  GLN B  34      43.824 -10.269  22.547  1.00  0.00           C  
ATOM   1910  CG  GLN B  34      42.272 -10.052  22.523  1.00  0.00           C  
ATOM   1911  CD  GLN B  34      41.425 -10.819  23.533  1.00  0.00           C  
ATOM   1912  OE1 GLN B  34      41.997 -11.484  24.421  1.00  0.00           O  
ATOM   1913  NE2 GLN B  34      40.090 -10.759  23.493  1.00  0.00           N  
ATOM   1914  N   LEU B  35      46.528  -8.567  23.650  1.00  0.00           N  
ATOM   1915  CA  LEU B  35      47.830  -8.651  24.310  1.00  0.00           C  
ATOM   1916  C   LEU B  35      48.034 -10.104  24.827  1.00  0.00           C  
ATOM   1917  O   LEU B  35      47.101 -10.865  25.060  1.00  0.00           O  
ATOM   1918  CB  LEU B  35      47.885  -7.564  25.452  1.00  0.00           C  
ATOM   1919  CG  LEU B  35      49.151  -7.430  26.315  1.00  0.00           C  
ATOM   1920  CD1 LEU B  35      49.347  -6.010  26.695  1.00  0.00           C  
ATOM   1921  CD2 LEU B  35      49.174  -8.336  27.503  1.00  0.00           C  
ATOM   1922  N   VAL B  36      49.281 -10.473  24.955  1.00  0.00           N  
ATOM   1923  CA  VAL B  36      49.903 -11.745  25.069  1.00  0.00           C  
ATOM   1924  C   VAL B  36      50.880 -11.785  26.272  1.00  0.00           C  
ATOM   1925  O   VAL B  36      51.612 -10.847  26.557  1.00  0.00           O  
ATOM   1926  CB  VAL B  36      50.620 -12.164  23.697  1.00  0.00           C  
ATOM   1927  CG1 VAL B  36      51.149 -13.652  23.711  1.00  0.00           C  
ATOM   1928  CG2 VAL B  36      49.589 -12.201  22.549  1.00  0.00           C  
ATOM   1929  N   ASP B  37      51.039 -13.006  26.900  1.00  0.00           N  
ATOM   1930  CA  ASP B  37      52.027 -13.229  27.900  1.00  0.00           C  
ATOM   1931  C   ASP B  37      53.477 -13.312  27.436  1.00  0.00           C  
ATOM   1932  O   ASP B  37      54.321 -13.774  28.190  1.00  0.00           O  
ATOM   1933  CB  ASP B  37      51.681 -14.304  28.906  1.00  0.00           C  
ATOM   1934  CG  ASP B  37      51.320 -15.681  28.217  1.00  0.00           C  
ATOM   1935  OD1 ASP B  37      51.853 -16.755  28.670  1.00  0.00           O  
ATOM   1936  OD2 ASP B  37      50.619 -15.708  27.184  1.00  0.00           O  
ATOM   1937  N   GLN B  38      53.815 -12.819  26.220  1.00  0.00           N  
ATOM   1938  CA  GLN B  38      55.186 -12.681  25.730  1.00  0.00           C  
ATOM   1939  C   GLN B  38      55.475 -11.293  25.283  1.00  0.00           C  
ATOM   1940  O   GLN B  38      56.229 -11.010  24.322  1.00  0.00           O  
ATOM   1941  CB  GLN B  38      55.325 -13.662  24.553  1.00  0.00           C  
ATOM   1942  CG  GLN B  38      55.320 -15.145  25.062  1.00  0.00           C  
ATOM   1943  CD  GLN B  38      55.683 -16.074  23.947  1.00  0.00           C  
ATOM   1944  OE1 GLN B  38      56.807 -16.226  23.564  1.00  0.00           O  
ATOM   1945  NE2 GLN B  38      54.733 -16.818  23.436  1.00  0.00           N  
ATOM   1946  N   SER B  39      54.972 -10.283  26.064  1.00  0.00           N  
ATOM   1947  CA  SER B  39      55.229  -8.789  25.831  1.00  0.00           C  
ATOM   1948  C   SER B  39      54.917  -8.326  24.396  1.00  0.00           C  
ATOM   1949  O   SER B  39      55.646  -7.434  23.941  1.00  0.00           O  
ATOM   1950  CB  SER B  39      56.713  -8.502  26.220  1.00  0.00           C  
ATOM   1951  OG  SER B  39      56.951  -8.773  27.608  1.00  0.00           O  
ATOM   1952  N   TYR B  40      53.927  -8.810  23.654  1.00  0.00           N  
ATOM   1953  CA  TYR B  40      53.418  -8.200  22.403  1.00  0.00           C  
ATOM   1954  C   TYR B  40      51.876  -8.382  22.327  1.00  0.00           C  
ATOM   1955  O   TYR B  40      51.259  -9.094  23.132  1.00  0.00           O  
ATOM   1956  CB  TYR B  40      54.074  -8.800  21.200  1.00  0.00           C  
ATOM   1957  CG  TYR B  40      53.912 -10.354  21.118  1.00  0.00           C  
ATOM   1958  CD1 TYR B  40      54.954 -11.163  21.517  1.00  0.00           C  
ATOM   1959  CD2 TYR B  40      52.723 -10.851  20.534  1.00  0.00           C  
ATOM   1960  CE1 TYR B  40      54.861 -12.555  21.376  1.00  0.00           C  
ATOM   1961  CE2 TYR B  40      52.598 -12.240  20.474  1.00  0.00           C  
ATOM   1962  CZ  TYR B  40      53.670 -13.122  20.858  1.00  0.00           C  
ATOM   1963  OH  TYR B  40      53.484 -14.432  20.921  1.00  0.00           O  
ATOM   1964  N   GLN B  41      51.220  -7.822  21.346  1.00  0.00           N  
ATOM   1965  CA  GLN B  41      49.822  -7.946  20.994  1.00  0.00           C  
ATOM   1966  C   GLN B  41      49.602  -8.428  19.529  1.00  0.00           C  
ATOM   1967  O   GLN B  41      50.559  -8.328  18.769  1.00  0.00           O  
ATOM   1968  CB  GLN B  41      48.978  -6.598  21.143  1.00  0.00           C  
ATOM   1969  CG  GLN B  41      49.202  -5.478  20.173  1.00  0.00           C  
ATOM   1970  CD  GLN B  41      48.790  -4.120  20.702  1.00  0.00           C  
ATOM   1971  OE1 GLN B  41      47.701  -3.891  21.133  1.00  0.00           O  
ATOM   1972  NE2 GLN B  41      49.642  -3.120  20.781  1.00  0.00           N  
ATOM   1973  N   SER B  42      48.455  -9.097  19.147  1.00  0.00           N  
ATOM   1974  CA  SER B  42      48.400  -9.848  17.933  1.00  0.00           C  
ATOM   1975  C   SER B  42      46.951 -10.101  17.410  1.00  0.00           C  
ATOM   1976  O   SER B  42      46.066 -10.279  18.279  1.00  0.00           O  
ATOM   1977  CB  SER B  42      49.134 -11.193  18.077  1.00  0.00           C  
ATOM   1978  OG  SER B  42      48.981 -11.944  16.880  1.00  0.00           O  
ATOM   1979  N   TYR B  43      46.730  -9.980  16.094  1.00  0.00           N  
ATOM   1980  CA  TYR B  43      45.464 -10.379  15.464  1.00  0.00           C  
ATOM   1981  C   TYR B  43      45.597 -11.447  14.421  1.00  0.00           C  
ATOM   1982  O   TYR B  43      46.166 -11.160  13.426  1.00  0.00           O  
ATOM   1983  CB  TYR B  43      44.815  -9.056  14.956  1.00  0.00           C  
ATOM   1984  CG  TYR B  43      43.658  -9.220  13.934  1.00  0.00           C  
ATOM   1985  CD1 TYR B  43      43.900  -9.232  12.538  1.00  0.00           C  
ATOM   1986  CD2 TYR B  43      42.380  -9.434  14.443  1.00  0.00           C  
ATOM   1987  CE1 TYR B  43      42.869  -9.421  11.617  1.00  0.00           C  
ATOM   1988  CE2 TYR B  43      41.329  -9.595  13.538  1.00  0.00           C  
ATOM   1989  CZ  TYR B  43      41.558  -9.561  12.139  1.00  0.00           C  
ATOM   1990  OH  TYR B  43      40.506  -9.844  11.346  1.00  0.00           O  
ATOM   1991  N   THR B  44      44.933 -12.626  14.586  1.00  0.00           N  
ATOM   1992  CA  THR B  44      44.533 -13.658  13.687  1.00  0.00           C  
ATOM   1993  C   THR B  44      43.612 -13.186  12.560  1.00  0.00           C  
ATOM   1994  O   THR B  44      42.418 -12.985  12.859  1.00  0.00           O  
ATOM   1995  CB  THR B  44      44.010 -14.851  14.423  1.00  0.00           C  
ATOM   1996  OG1 THR B  44      44.918 -15.379  15.335  1.00  0.00           O  
ATOM   1997  CG2 THR B  44      43.575 -15.953  13.472  1.00  0.00           C  
ATOM   1998  N   SER B  45      44.043 -13.103  11.317  1.00  0.00           N  
ATOM   1999  CA  SER B  45      43.263 -12.756  10.192  1.00  0.00           C  
ATOM   2000  C   SER B  45      42.010 -13.721  10.061  1.00  0.00           C  
ATOM   2001  O   SER B  45      42.175 -14.915   9.802  1.00  0.00           O  
ATOM   2002  CB  SER B  45      44.170 -12.827   8.965  1.00  0.00           C  
ATOM   2003  OG  SER B  45      43.460 -12.747   7.755  1.00  0.00           O  
ATOM   2004  N   GLN B  46      40.827 -13.134  10.169  1.00  0.00           N  
ATOM   2005  CA  GLN B  46      39.503 -13.798   9.996  1.00  0.00           C  
ATOM   2006  C   GLN B  46      38.500 -12.974   9.205  1.00  0.00           C  
ATOM   2007  O   GLN B  46      37.579 -13.613   8.620  1.00  0.00           O  
ATOM   2008  CB  GLN B  46      38.925 -14.051  11.333  1.00  0.00           C  
ATOM   2009  CG  GLN B  46      39.523 -15.247  12.153  1.00  0.00           C  
ATOM   2010  CD  GLN B  46      38.728 -15.679  13.384  1.00  0.00           C  
ATOM   2011  OE1 GLN B  46      38.016 -14.872  13.990  1.00  0.00           O  
ATOM   2012  NE2 GLN B  46      38.923 -16.826  13.923  1.00  0.00           N  
ATOM   2013  N   HIE B  47      38.599 -11.618   9.197  1.00  0.00           N  
ATOM   2014  CA  HIE B  47      37.882 -10.676   8.304  1.00  0.00           C  
ATOM   2015  C   HIE B  47      38.896 -10.265   7.208  1.00  0.00           C  
ATOM   2016  O   HIE B  47      39.897  -9.680   7.513  1.00  0.00           O  
ATOM   2017  CB  HIE B  47      37.099  -9.598   9.163  1.00  0.00           C  
ATOM   2018  CG  HIE B  47      35.891 -10.077   9.898  1.00  0.00           C  
ATOM   2019  ND1 HIE B  47      35.111  -9.336  10.713  1.00  0.00           N  
ATOM   2020  CD2 HIE B  47      35.328 -11.294   9.634  1.00  0.00           C  
ATOM   2021  CE1 HIE B  47      34.021  -9.996  10.945  1.00  0.00           C  
ATOM   2022  NE2 HIE B  47      34.126 -11.184  10.369  1.00  0.00           N  
ATOM   2023  N   PRO B  48      38.755 -10.667   5.925  1.00  0.00           N  
ATOM   2024  CA  PRO B  48      39.813 -10.584   4.960  1.00  0.00           C  
ATOM   2025  C   PRO B  48      40.318  -9.157   4.600  1.00  0.00           C  
ATOM   2026  O   PRO B  48      41.458  -8.998   4.131  1.00  0.00           O  
ATOM   2027  CB  PRO B  48      39.426 -11.445   3.788  1.00  0.00           C  
ATOM   2028  CG  PRO B  48      38.344 -12.428   4.276  1.00  0.00           C  
ATOM   2029  CD  PRO B  48      37.778 -11.591   5.371  1.00  0.00           C  
ATOM   2030  N   LYS B  49      39.582  -8.090   4.869  1.00  0.00           N  
ATOM   2031  CA  LYS B  49      40.049  -6.688   4.619  1.00  0.00           C  
ATOM   2032  C   LYS B  49      40.878  -6.044   5.771  1.00  0.00           C  
ATOM   2033  O   LYS B  49      41.603  -5.076   5.491  1.00  0.00           O  
ATOM   2034  CB  LYS B  49      38.800  -5.824   4.237  1.00  0.00           C  
ATOM   2035  CG  LYS B  49      38.424  -5.783   2.689  1.00  0.00           C  
ATOM   2036  CD  LYS B  49      38.551  -7.213   2.030  1.00  0.00           C  
ATOM   2037  CE  LYS B  49      38.083  -7.241   0.591  1.00  0.00           C  
ATOM   2038  NZ  LYS B  49      38.975  -6.612  -0.368  1.00  0.00           N  
ATOM   2039  N   THR B  50      40.908  -6.693   6.883  1.00  0.00           N  
ATOM   2040  CA  THR B  50      41.700  -6.048   7.964  1.00  0.00           C  
ATOM   2041  C   THR B  50      43.188  -6.125   7.812  1.00  0.00           C  
ATOM   2042  O   THR B  50      43.832  -5.275   8.459  1.00  0.00           O  
ATOM   2043  CB  THR B  50      41.348  -6.795   9.289  1.00  0.00           C  
ATOM   2044  OG1 THR B  50      39.963  -7.117   9.396  1.00  0.00           O  
ATOM   2045  CG2 THR B  50      41.545  -5.887  10.516  1.00  0.00           C  
ATOM   2046  N   ILE B  51      43.799  -7.084   7.074  1.00  0.00           N  
ATOM   2047  CA  ILE B  51      45.182  -7.086   6.692  1.00  0.00           C  
ATOM   2048  C   ILE B  51      45.548  -5.947   5.745  1.00  0.00           C  
ATOM   2049  O   ILE B  51      46.688  -5.536   5.654  1.00  0.00           O  
ATOM   2050  CB  ILE B  51      45.577  -8.492   6.146  1.00  0.00           C  
ATOM   2051  CG1 ILE B  51      47.127  -8.621   5.980  1.00  0.00           C  
ATOM   2052  CG2 ILE B  51      44.926  -8.750   4.789  1.00  0.00           C  
ATOM   2053  CD1 ILE B  51      47.657  -9.894   5.393  1.00  0.00           C  
ATOM   2054  N   ILE B  52      44.641  -5.355   5.040  1.00  0.00           N  
ATOM   2055  CA  ILE B  52      44.801  -4.133   4.221  1.00  0.00           C  
ATOM   2056  C   ILE B  52      44.782  -2.833   5.029  1.00  0.00           C  
ATOM   2057  O   ILE B  52      45.436  -1.829   4.642  1.00  0.00           O  
ATOM   2058  CB  ILE B  52      43.607  -4.082   3.170  1.00  0.00           C  
ATOM   2059  CG1 ILE B  52      43.281  -5.473   2.476  1.00  0.00           C  
ATOM   2060  CG2 ILE B  52      43.843  -2.955   2.069  1.00  0.00           C  
ATOM   2061  CD1 ILE B  52      44.463  -6.050   1.701  1.00  0.00           C  
ATOM   2062  N   PHE B  53      44.193  -2.910   6.276  1.00  0.00           N  
ATOM   2063  CA  PHE B  53      44.355  -1.801   7.280  1.00  0.00           C  
ATOM   2064  C   PHE B  53      45.604  -1.962   8.130  1.00  0.00           C  
ATOM   2065  O   PHE B  53      46.376  -1.056   8.359  1.00  0.00           O  
ATOM   2066  CB  PHE B  53      43.012  -1.756   8.130  1.00  0.00           C  
ATOM   2067  CG  PHE B  53      43.176  -0.819   9.284  1.00  0.00           C  
ATOM   2068  CD1 PHE B  53      43.612  -1.210  10.576  1.00  0.00           C  
ATOM   2069  CD2 PHE B  53      42.959   0.559   9.043  1.00  0.00           C  
ATOM   2070  CE1 PHE B  53      43.834  -0.245  11.595  1.00  0.00           C  
ATOM   2071  CE2 PHE B  53      43.141   1.513  10.078  1.00  0.00           C  
ATOM   2072  CZ  PHE B  53      43.690   1.126  11.359  1.00  0.00           C  
ATOM   2073  N   LEU B  54      45.824  -3.193   8.577  1.00  0.00           N  
ATOM   2074  CA  LEU B  54      47.064  -3.670   9.325  1.00  0.00           C  
ATOM   2075  C   LEU B  54      48.100  -4.199   8.318  1.00  0.00           C  
ATOM   2076  O   LEU B  54      48.740  -5.263   8.519  1.00  0.00           O  
ATOM   2077  CB  LEU B  54      46.618  -4.740  10.341  1.00  0.00           C  
ATOM   2078  CG  LEU B  54      45.546  -4.404  11.439  1.00  0.00           C  
ATOM   2079  CD1 LEU B  54      45.296  -5.456  12.523  1.00  0.00           C  
ATOM   2080  CD2 LEU B  54      46.209  -3.106  12.045  1.00  0.00           C  
ATOM   2081  N   LYS B  55      48.285  -3.371   7.265  1.00  0.00           N  
ATOM   2082  CA  LYS B  55      49.315  -3.465   6.200  1.00  0.00           C  
ATOM   2083  C   LYS B  55      50.728  -3.347   6.749  1.00  0.00           C  
ATOM   2084  O   LYS B  55      50.927  -2.712   7.803  1.00  0.00           O  
ATOM   2085  CB  LYS B  55      48.966  -2.425   5.083  1.00  0.00           C  
ATOM   2086  CG  LYS B  55      48.878  -0.913   5.500  1.00  0.00           C  
ATOM   2087  CD  LYS B  55      48.480  -0.110   4.220  1.00  0.00           C  
ATOM   2088  CE  LYS B  55      48.149   1.349   4.612  1.00  0.00           C  
ATOM   2089  NZ  LYS B  55      47.593   2.125   3.488  1.00  0.00           N  
ATOM   2090  N   LYS B  56      51.657  -3.860   5.989  1.00  0.00           N  
ATOM   2091  CA  LYS B  56      53.044  -3.998   6.457  1.00  0.00           C  
ATOM   2092  C   LYS B  56      53.728  -2.662   6.568  1.00  0.00           C  
ATOM   2093  O   LYS B  56      54.562  -2.457   7.495  1.00  0.00           O  
ATOM   2094  CB  LYS B  56      53.937  -4.871   5.498  1.00  0.00           C  
ATOM   2095  CG  LYS B  56      53.789  -6.324   5.539  1.00  0.00           C  
ATOM   2096  CD  LYS B  56      54.869  -7.070   4.716  1.00  0.00           C  
ATOM   2097  CE  LYS B  56      54.543  -8.558   4.639  1.00  0.00           C  
ATOM   2098  NZ  LYS B  56      55.523  -9.218   3.817  1.00  0.00           N  
ATOM   2099  N   ILE B  57      53.548  -1.677   5.651  1.00  0.00           N  
ATOM   2100  CA  ILE B  57      54.194  -0.329   5.684  1.00  0.00           C  
ATOM   2101  C   ILE B  57      53.096   0.667   5.963  1.00  0.00           C  
ATOM   2102  O   ILE B  57      52.108   0.772   5.298  1.00  0.00           O  
ATOM   2103  CB  ILE B  57      54.926   0.010   4.338  1.00  0.00           C  
ATOM   2104  CG1 ILE B  57      55.752  -1.161   3.807  1.00  0.00           C  
ATOM   2105  CG2 ILE B  57      55.690   1.233   4.562  1.00  0.00           C  
ATOM   2106  CD1 ILE B  57      56.494  -0.937   2.494  1.00  0.00           C  
ATOM   2107  N   LEU B  58      53.362   1.460   7.019  1.00  0.00           N  
ATOM   2108  CA  LEU B  58      52.435   2.400   7.733  1.00  0.00           C  
ATOM   2109  C   LEU B  58      52.909   3.920   7.669  1.00  0.00           C  
ATOM   2110  O   LEU B  58      54.124   4.143   7.414  1.00  0.00           O  
ATOM   2111  CB  LEU B  58      52.193   1.889   9.240  1.00  0.00           C  
ATOM   2112  CG  LEU B  58      51.832   0.372   9.463  1.00  0.00           C  
ATOM   2113  CD1 LEU B  58      52.162  -0.074  10.889  1.00  0.00           C  
ATOM   2114  CD2 LEU B  58      50.323   0.341   9.286  1.00  0.00           C  
ATOM   2115  N   ILE B  59      52.099   4.869   7.974  1.00  0.00           N  
ATOM   2116  CA  ILE B  59      52.493   6.283   8.072  1.00  0.00           C  
ATOM   2117  C   ILE B  59      51.791   6.819   9.364  1.00  0.00           C  
ATOM   2118  O   ILE B  59      52.521   7.325  10.251  1.00  0.00           O  
ATOM   2119  CB  ILE B  59      52.097   7.048   6.764  1.00  0.00           C  
ATOM   2120  CG1 ILE B  59      52.781   6.510   5.435  1.00  0.00           C  
ATOM   2121  CG2 ILE B  59      52.299   8.575   6.798  1.00  0.00           C  
ATOM   2122  CD1 ILE B  59      52.337   7.143   4.175  1.00  0.00           C  
ATOM   2123  N   LEU B  60      50.476   6.851   9.399  1.00  0.00           N  
ATOM   2124  CA  LEU B  60      49.548   7.432  10.429  1.00  0.00           C  
ATOM   2125  C   LEU B  60      49.798   6.759  11.811  1.00  0.00           C  
ATOM   2126  O   LEU B  60      49.751   7.359  12.894  1.00  0.00           O  
ATOM   2127  CB  LEU B  60      48.071   7.456   9.909  1.00  0.00           C  
ATOM   2128  CG  LEU B  60      47.853   8.011   8.497  1.00  0.00           C  
ATOM   2129  CD1 LEU B  60      46.448   7.969   8.167  1.00  0.00           C  
ATOM   2130  CD2 LEU B  60      48.496   9.357   8.422  1.00  0.00           C  
ATOM   2131  N   LEU B  61      49.907   5.438  11.840  1.00  0.00           N  
ATOM   2132  CA  LEU B  61      50.283   4.475  12.835  1.00  0.00           C  
ATOM   2133  C   LEU B  61      51.747   4.235  12.816  1.00  0.00           C  
ATOM   2134  O   LEU B  61      52.324   4.287  11.709  1.00  0.00           O  
ATOM   2135  CB  LEU B  61      49.553   3.115  12.453  1.00  0.00           C  
ATOM   2136  CG  LEU B  61      48.031   3.206  12.545  1.00  0.00           C  
ATOM   2137  CD1 LEU B  61      47.576   1.754  12.187  1.00  0.00           C  
ATOM   2138  CD2 LEU B  61      47.508   3.596  13.896  1.00  0.00           C  
ATOM   2139  N   ASN B  62      52.381   3.930  13.930  1.00  0.00           N  
ATOM   2140  CA  ASN B  62      53.909   3.793  14.021  1.00  0.00           C  
ATOM   2141  C   ASN B  62      54.348   2.439  13.367  1.00  0.00           C  
ATOM   2142  O   ASN B  62      53.811   1.403  13.613  1.00  0.00           O  
ATOM   2143  CB  ASN B  62      54.403   3.981  15.496  1.00  0.00           C  
ATOM   2144  CG  ASN B  62      54.278   5.484  15.887  1.00  0.00           C  
ATOM   2145  OD1 ASN B  62      53.770   6.280  15.171  1.00  0.00           O  
ATOM   2146  ND2 ASN B  62      54.874   5.856  17.015  1.00  0.00           N  
ATOM   2147  N   GLN B  63      55.369   2.528  12.498  1.00  0.00           N  
ATOM   2148  CA  GLN B  63      56.159   1.478  11.856  1.00  0.00           C  
ATOM   2149  C   GLN B  63      57.207   0.923  12.885  1.00  0.00           C  
ATOM   2150  O   GLN B  63      57.573  -0.264  12.763  1.00  0.00           O  
ATOM   2151  CB  GLN B  63      56.906   2.123  10.621  1.00  0.00           C  
ATOM   2152  CG  GLN B  63      57.445   0.934   9.749  1.00  0.00           C  
ATOM   2153  CD  GLN B  63      56.376   0.135   9.084  1.00  0.00           C  
ATOM   2154  OE1 GLN B  63      55.246   0.593   8.894  1.00  0.00           O  
ATOM   2155  NE2 GLN B  63      56.714  -1.053   8.600  1.00  0.00           N  
ATOM   2156  N   GLN B  64      57.525   1.704  13.886  1.00  0.00           N  
ATOM   2157  CA  GLN B  64      58.376   1.312  15.060  1.00  0.00           C  
ATOM   2158  C   GLN B  64      57.754   0.209  15.872  1.00  0.00           C  
ATOM   2159  O   GLN B  64      58.377  -0.557  16.607  1.00  0.00           O  
ATOM   2160  CB  GLN B  64      58.593   2.585  15.884  1.00  0.00           C  
ATOM   2161  CG  GLN B  64      59.234   2.328  17.290  1.00  0.00           C  
ATOM   2162  CD  GLN B  64      60.701   1.866  17.317  1.00  0.00           C  
ATOM   2163  OE1 GLN B  64      61.210   1.223  16.466  1.00  0.00           O  
ATOM   2164  NE2 GLN B  64      61.360   2.150  18.395  1.00  0.00           N  
ATOM   2165  N   LEU B  65      56.466   0.013  15.697  1.00  0.00           N  
ATOM   2166  CA  LEU B  65      55.600  -0.877  16.398  1.00  0.00           C  
ATOM   2167  C   LEU B  65      55.426  -2.202  15.600  1.00  0.00           C  
ATOM   2168  O   LEU B  65      54.706  -3.067  16.106  1.00  0.00           O  
ATOM   2169  CB  LEU B  65      54.295  -0.239  16.863  1.00  0.00           C  
ATOM   2170  CG  LEU B  65      54.304   0.955  17.865  1.00  0.00           C  
ATOM   2171  CD1 LEU B  65      52.796   1.445  18.002  1.00  0.00           C  
ATOM   2172  CD2 LEU B  65      54.906   0.743  19.187  1.00  0.00           C  
ATOM   2173  N   LYS B  66      56.006  -2.392  14.417  1.00  0.00           N  
ATOM   2174  CA  LYS B  66      55.766  -3.607  13.580  1.00  0.00           C  
ATOM   2175  C   LYS B  66      57.000  -4.146  12.897  1.00  0.00           C  
ATOM   2176  O   LYS B  66      57.503  -3.530  11.966  1.00  0.00           O  
ATOM   2177  CB  LYS B  66      54.653  -3.241  12.539  1.00  0.00           C  
ATOM   2178  CG  LYS B  66      53.969  -4.314  11.828  1.00  0.00           C  
ATOM   2179  CD  LYS B  66      52.938  -3.849  10.756  1.00  0.00           C  
ATOM   2180  CE  LYS B  66      51.998  -5.009  10.470  1.00  0.00           C  
ATOM   2181  NZ  LYS B  66      52.690  -6.166   9.788  1.00  0.00           N  
ATOM   2182  N   ASN B  67      57.525  -5.334  13.180  1.00  0.00           N  
ATOM   2183  CA  ASN B  67      58.605  -6.038  12.493  1.00  0.00           C  
ATOM   2184  C   ASN B  67      58.559  -7.604  12.544  1.00  0.00           C  
ATOM   2185  O   ASN B  67      59.566  -8.232  12.175  1.00  0.00           O  
ATOM   2186  CB  ASN B  67      59.944  -5.568  12.981  1.00  0.00           C  
ATOM   2187  CG  ASN B  67      60.264  -5.946  14.472  1.00  0.00           C  
ATOM   2188  OD1 ASN B  67      59.476  -6.462  15.285  1.00  0.00           O  
ATOM   2189  ND2 ASN B  67      61.403  -5.579  15.001  1.00  0.00           N  
ATOM   2190  N   GLU B  68      57.502  -8.208  12.982  1.00  0.00           N  
ATOM   2191  CA  GLU B  68      57.323  -9.657  13.106  1.00  0.00           C  
ATOM   2192  C   GLU B  68      55.906 -10.093  12.701  1.00  0.00           C  
ATOM   2193  O   GLU B  68      54.937  -9.359  12.894  1.00  0.00           O  
ATOM   2194  CB  GLU B  68      57.533 -10.034  14.617  1.00  0.00           C  
ATOM   2195  CG  GLU B  68      57.013 -11.335  15.149  1.00  0.00           C  
ATOM   2196  CD  GLU B  68      57.819 -12.488  14.637  1.00  0.00           C  
ATOM   2197  OE1 GLU B  68      58.000 -13.482  15.376  1.00  0.00           O  
ATOM   2198  OE2 GLU B  68      58.179 -12.521  13.404  1.00  0.00           O  
ATOM   2199  N   ILE B  69      55.763 -11.312  12.237  1.00  0.00           N  
ATOM   2200  CA  ILE B  69      54.491 -11.853  11.680  1.00  0.00           C  
ATOM   2201  C   ILE B  69      54.452 -13.391  11.676  1.00  0.00           C  
ATOM   2202  O   ILE B  69      55.508 -14.008  11.695  1.00  0.00           O  
ATOM   2203  CB  ILE B  69      54.381 -11.265  10.245  1.00  0.00           C  
ATOM   2204  CG1 ILE B  69      52.974 -11.297   9.550  1.00  0.00           C  
ATOM   2205  CG2 ILE B  69      55.455 -11.734   9.235  1.00  0.00           C  
ATOM   2206  CD1 ILE B  69      52.726 -10.113   8.637  1.00  0.00           C  
ATOM   2207  N   ARG B  70      53.290 -14.072  11.617  1.00  0.00           N  
ATOM   2208  CA  ARG B  70      53.267 -15.582  11.802  1.00  0.00           C  
ATOM   2209  C   ARG B  70      52.208 -16.228  10.913  1.00  0.00           C  
ATOM   2210  O   ARG B  70      51.501 -15.494  10.301  1.00  0.00           O  
ATOM   2211  CB  ARG B  70      52.981 -15.807  13.333  1.00  0.00           C  
ATOM   2212  CG  ARG B  70      53.959 -15.247  14.393  1.00  0.00           C  
ATOM   2213  CD  ARG B  70      55.209 -16.107  14.561  1.00  0.00           C  
ATOM   2214  NE  ARG B  70      56.078 -15.473  15.531  1.00  0.00           N  
ATOM   2215  CZ  ARG B  70      56.238 -15.814  16.773  1.00  0.00           C  
ATOM   2216  NH1 ARG B  70      56.954 -15.096  17.623  1.00  0.00           N  
ATOM   2217  NH2 ARG B  70      55.741 -16.890  17.350  1.00  0.00           N  
ATOM   2218  N   HIP B  71      52.027 -17.562  10.932  1.00  0.00           N  
ATOM   2219  CA  HIP B  71      50.813 -18.259  10.362  1.00  0.00           C  
ATOM   2220  C   HIP B  71      50.109 -19.103  11.459  1.00  0.00           C  
ATOM   2221  O   HIP B  71      50.773 -19.447  12.433  1.00  0.00           O  
ATOM   2222  CB  HIP B  71      51.246 -18.982   9.108  1.00  0.00           C  
ATOM   2223  CG  HIP B  71      51.761 -20.351   9.346  1.00  0.00           C  
ATOM   2224  ND1 HIP B  71      51.145 -21.554   9.285  1.00  0.00           N  
ATOM   2225  CD2 HIP B  71      53.075 -20.620   9.448  1.00  0.00           C  
ATOM   2226  CE1 HIP B  71      52.047 -22.523   9.286  1.00  0.00           C  
ATOM   2227  NE2 HIP B  71      53.290 -22.011   9.330  1.00  0.00           N  
ATOM   2228  N   THR B  72      48.854 -19.422  11.246  1.00  0.00           N  
ATOM   2229  CA  THR B  72      48.104 -20.360  12.158  1.00  0.00           C  
ATOM   2230  C   THR B  72      48.540 -21.776  12.021  1.00  0.00           C  
ATOM   2231  O   THR B  72      49.046 -22.181  10.952  1.00  0.00           O  
ATOM   2232  CB  THR B  72      46.542 -20.223  12.000  1.00  0.00           C  
ATOM   2233  OG1 THR B  72      46.167 -20.582  10.793  1.00  0.00           O  
ATOM   2234  CG2 THR B  72      46.046 -18.751  12.186  1.00  0.00           C  
ATOM   2235  N   HIE B  73      48.298 -22.598  13.053  1.00  0.00           N  
ATOM   2236  CA  HIE B  73      48.703 -24.023  13.123  1.00  0.00           C  
ATOM   2237  C   HIE B  73      50.203 -24.287  12.685  1.00  0.00           C  
ATOM   2238  O   HIE B  73      50.490 -25.124  11.803  1.00  0.00           O  
ATOM   2239  CB  HIE B  73      47.702 -25.019  12.531  1.00  0.00           C  
ATOM   2240  CG  HIE B  73      46.357 -24.767  13.162  1.00  0.00           C  
ATOM   2241  ND1 HIE B  73      45.873 -25.370  14.293  1.00  0.00           N  
ATOM   2242  CD2 HIE B  73      45.548 -23.764  12.758  1.00  0.00           C  
ATOM   2243  CE1 HIE B  73      44.737 -24.694  14.629  1.00  0.00           C  
ATOM   2244  NE2 HIE B  73      44.516 -23.776  13.716  1.00  0.00           N  
ATOM   2245  N   ARG B  74      51.224 -23.584  13.265  1.00  0.00           N  
ATOM   2246  CA  ARG B  74      52.557 -23.287  12.749  1.00  0.00           C  
ATOM   2247  C   ARG B  74      53.207 -24.476  12.061  1.00  0.00           C  
ATOM   2248  O   ARG B  74      53.543 -24.448  10.873  1.00  0.00           O  
ATOM   2249  CB  ARG B  74      53.459 -22.697  13.849  1.00  0.00           C  
ATOM   2250  CG  ARG B  74      54.810 -22.153  13.132  1.00  0.00           C  
ATOM   2251  CD  ARG B  74      55.850 -21.968  14.191  1.00  0.00           C  
ATOM   2252  NE  ARG B  74      56.297 -23.180  14.846  1.00  0.00           N  
ATOM   2253  CZ  ARG B  74      56.958 -24.177  14.318  1.00  0.00           C  
ATOM   2254  NH1 ARG B  74      57.407 -25.151  15.023  1.00  0.00           N  
ATOM   2255  NH2 ARG B  74      57.235 -24.141  13.066  1.00  0.00           N  
ATOM   2256  N   ILE B  75      53.296 -25.572  12.719  1.00  0.00           N  
ATOM   2257  CA  ILE B  75      53.965 -26.790  12.338  1.00  0.00           C  
ATOM   2258  C   ILE B  75      53.140 -27.871  11.640  1.00  0.00           C  
ATOM   2259  O   ILE B  75      53.582 -28.670  10.864  1.00  0.00           O  
ATOM   2260  CB  ILE B  75      54.836 -27.318  13.508  1.00  0.00           C  
ATOM   2261  CG1 ILE B  75      55.748 -28.593  13.229  1.00  0.00           C  
ATOM   2262  CG2 ILE B  75      54.073 -27.515  14.788  1.00  0.00           C  
ATOM   2263  CD1 ILE B  75      56.780 -28.299  12.195  1.00  0.00           C  
ATOM   2264  N   ASN B  76      51.847 -27.735  11.689  1.00  0.00           N  
ATOM   2265  CA  ASN B  76      50.929 -28.742  11.205  1.00  0.00           C  
ATOM   2266  C   ASN B  76      50.287 -28.318   9.926  1.00  0.00           C  
ATOM   2267  O   ASN B  76      49.433 -29.069   9.466  1.00  0.00           O  
ATOM   2268  CB  ASN B  76      49.872 -28.863  12.336  1.00  0.00           C  
ATOM   2269  CG  ASN B  76      49.250 -30.238  12.384  1.00  0.00           C  
ATOM   2270  OD1 ASN B  76      49.935 -31.226  12.466  1.00  0.00           O  
ATOM   2271  ND2 ASN B  76      47.981 -30.302  12.208  1.00  0.00           N  
ATOM   2272  N   GLN B  77      50.545 -27.150   9.289  1.00  0.00           N  
ATOM   2273  CA  GLN B  77      49.985 -26.765   7.931  1.00  0.00           C  
ATOM   2274  C   GLN B  77      50.954 -25.995   6.974  1.00  0.00           C  
ATOM   2275  O   GLN B  77      51.820 -25.178   7.407  1.00  0.00           O  
ATOM   2276  CB  GLN B  77      48.800 -25.883   8.207  1.00  0.00           C  
ATOM   2277  CG  GLN B  77      47.570 -26.538   8.903  1.00  0.00           C  
ATOM   2278  CD  GLN B  77      46.956 -27.670   8.137  1.00  0.00           C  
ATOM   2279  OE1 GLN B  77      47.116 -27.951   6.961  1.00  0.00           O  
ATOM   2280  NE2 GLN B  77      46.331 -28.576   8.823  1.00  0.00           N  
ATOM   2281  N   LEU B  78      50.563 -26.007   5.660  1.00  0.00           N  
ATOM   2282  CA  LEU B  78      51.358 -25.346   4.483  1.00  0.00           C  
ATOM   2283  C   LEU B  78      50.539 -24.262   3.724  1.00  0.00           C  
ATOM   2284  O   LEU B  78      51.033 -23.317   3.146  1.00  0.00           O  
ATOM   2285  CB  LEU B  78      51.938 -26.390   3.558  1.00  0.00           C  
ATOM   2286  CG  LEU B  78      52.534 -25.986   2.213  1.00  0.00           C  
ATOM   2287  CD1 LEU B  78      53.805 -25.103   2.314  1.00  0.00           C  
ATOM   2288  CD2 LEU B  78      52.839 -27.303   1.599  1.00  0.00           C  
ATOM   2289  N   LYS B  79      49.211 -24.454   3.565  1.00  0.00           N  
ATOM   2290  CA  LYS B  79      48.340 -23.595   2.775  1.00  0.00           C  
ATOM   2291  C   LYS B  79      46.928 -23.349   3.423  1.00  0.00           C  
ATOM   2292  O   LYS B  79      46.418 -22.265   3.374  1.00  0.00           O  
ATOM   2293  CB  LYS B  79      48.033 -24.380   1.450  1.00  0.00           C  
ATOM   2294  CG  LYS B  79      49.199 -24.956   0.625  1.00  0.00           C  
ATOM   2295  CD  LYS B  79      48.830 -25.574  -0.690  1.00  0.00           C  
ATOM   2296  CE  LYS B  79      50.149 -26.150  -1.310  1.00  0.00           C  
ATOM   2297  NZ  LYS B  79      50.069 -26.377  -2.797  1.00  0.00           N  
ATOM   2298  N   LYS B  80      46.417 -24.332   4.208  1.00  0.00           N  
ATOM   2299  CA  LYS B  80      45.215 -24.396   5.000  1.00  0.00           C  
ATOM   2300  C   LYS B  80      45.362 -23.600   6.310  1.00  0.00           C  
ATOM   2301  O   LYS B  80      44.893 -24.039   7.342  1.00  0.00           O  
ATOM   2302  CB  LYS B  80      44.849 -25.838   5.216  1.00  0.00           C  
ATOM   2303  CG  LYS B  80      43.346 -25.987   5.689  1.00  0.00           C  
ATOM   2304  CD  LYS B  80      43.093 -27.370   6.174  1.00  0.00           C  
ATOM   2305  CE  LYS B  80      41.700 -27.426   6.768  1.00  0.00           C  
ATOM   2306  NZ  LYS B  80      41.379 -28.784   7.129  1.00  0.00           N  
ATOM   2307  N   HIE B  81      45.986 -22.450   6.251  1.00  0.00           N  
ATOM   2308  CA  HIE B  81      46.131 -21.492   7.369  1.00  0.00           C  
ATOM   2309  C   HIE B  81      46.036 -20.030   6.870  1.00  0.00           C  
ATOM   2310  O   HIE B  81      46.121 -19.743   5.708  1.00  0.00           O  
ATOM   2311  CB  HIE B  81      47.556 -21.642   7.963  1.00  0.00           C  
ATOM   2312  CG  HIE B  81      48.788 -21.548   7.104  1.00  0.00           C  
ATOM   2313  ND1 HIE B  81      49.735 -22.575   6.834  1.00  0.00           N  
ATOM   2314  CD2 HIE B  81      49.222 -20.377   6.478  1.00  0.00           C  
ATOM   2315  CE1 HIE B  81      50.696 -21.991   6.075  1.00  0.00           C  
ATOM   2316  NE2 HIE B  81      50.404 -20.706   5.833  1.00  0.00           N  
ATOM   2317  N   GLU B  82      45.850 -19.087   7.816  1.00  0.00           N  
ATOM   2318  CA  GLU B  82      45.901 -17.605   7.608  1.00  0.00           C  
ATOM   2319  C   GLU B  82      47.045 -17.012   8.451  1.00  0.00           C  
ATOM   2320  O   GLU B  82      47.539 -17.693   9.318  1.00  0.00           O  
ATOM   2321  CB  GLU B  82      44.608 -16.943   8.075  1.00  0.00           C  
ATOM   2322  CG  GLU B  82      43.472 -17.252   7.006  1.00  0.00           C  
ATOM   2323  CD  GLU B  82      43.752 -16.736   5.576  1.00  0.00           C  
ATOM   2324  OE1 GLU B  82      43.246 -17.226   4.578  1.00  0.00           O  
ATOM   2325  OE2 GLU B  82      44.383 -15.665   5.432  1.00  0.00           O  
ATOM   2326  N   TYR B  83      47.413 -15.738   8.254  1.00  0.00           N  
ATOM   2327  CA  TYR B  83      48.421 -15.001   8.957  1.00  0.00           C  
ATOM   2328  C   TYR B  83      47.914 -14.482  10.324  1.00  0.00           C  
ATOM   2329  O   TYR B  83      46.789 -14.228  10.499  1.00  0.00           O  
ATOM   2330  CB  TYR B  83      48.965 -13.880   8.098  1.00  0.00           C  
ATOM   2331  CG  TYR B  83      49.663 -14.198   6.774  1.00  0.00           C  
ATOM   2332  CD1 TYR B  83      50.730 -15.069   6.628  1.00  0.00           C  
ATOM   2333  CD2 TYR B  83      48.974 -13.695   5.642  1.00  0.00           C  
ATOM   2334  CE1 TYR B  83      51.179 -15.541   5.350  1.00  0.00           C  
ATOM   2335  CE2 TYR B  83      49.405 -14.164   4.366  1.00  0.00           C  
ATOM   2336  CZ  TYR B  83      50.404 -15.163   4.207  1.00  0.00           C  
ATOM   2337  OH  TYR B  83      50.661 -15.736   3.036  1.00  0.00           O  
ATOM   2338  N   GLU B  84      48.838 -14.364  11.249  1.00  0.00           N  
ATOM   2339  CA  GLU B  84      48.714 -13.606  12.510  1.00  0.00           C  
ATOM   2340  C   GLU B  84      49.632 -12.446  12.521  1.00  0.00           C  
ATOM   2341  O   GLU B  84      50.762 -12.595  12.109  1.00  0.00           O  
ATOM   2342  CB  GLU B  84      48.895 -14.452  13.743  1.00  0.00           C  
ATOM   2343  CG  GLU B  84      48.055 -15.732  13.907  1.00  0.00           C  
ATOM   2344  CD  GLU B  84      48.282 -16.453  15.208  1.00  0.00           C  
ATOM   2345  OE1 GLU B  84      48.185 -15.830  16.336  1.00  0.00           O  
ATOM   2346  OE2 GLU B  84      48.573 -17.699  15.235  1.00  0.00           O  
ATOM   2347  N   LEU B  85      49.046 -11.301  12.916  1.00  0.00           N  
ATOM   2348  CA  LEU B  85      49.668 -10.006  12.626  1.00  0.00           C  
ATOM   2349  C   LEU B  85      50.059  -9.392  14.016  1.00  0.00           C  
ATOM   2350  O   LEU B  85      49.132  -9.026  14.793  1.00  0.00           O  
ATOM   2351  CB  LEU B  85      48.705  -9.070  11.806  1.00  0.00           C  
ATOM   2352  CG  LEU B  85      47.945  -9.734  10.592  1.00  0.00           C  
ATOM   2353  CD1 LEU B  85      47.143  -8.622   9.824  1.00  0.00           C  
ATOM   2354  CD2 LEU B  85      49.018 -10.394   9.702  1.00  0.00           C  
ATOM   2355  N   ILE B  86      51.371  -9.555  14.260  1.00  0.00           N  
ATOM   2356  CA  ILE B  86      51.981  -9.315  15.511  1.00  0.00           C  
ATOM   2357  C   ILE B  86      52.345  -7.846  15.613  1.00  0.00           C  
ATOM   2358  O   ILE B  86      52.988  -7.324  14.658  1.00  0.00           O  
ATOM   2359  CB  ILE B  86      53.211 -10.325  15.933  1.00  0.00           C  
ATOM   2360  CG1 ILE B  86      52.611 -11.715  16.180  1.00  0.00           C  
ATOM   2361  CG2 ILE B  86      54.032  -9.901  17.143  1.00  0.00           C  
ATOM   2362  CD1 ILE B  86      53.494 -12.773  16.897  1.00  0.00           C  
ATOM   2363  N   PHE B  87      52.091  -7.172  16.774  1.00  0.00           N  
ATOM   2364  CA  PHE B  87      52.382  -5.759  17.021  1.00  0.00           C  
ATOM   2365  C   PHE B  87      53.062  -5.553  18.382  1.00  0.00           C  
ATOM   2366  O   PHE B  87      52.803  -6.271  19.333  1.00  0.00           O  
ATOM   2367  CB  PHE B  87      51.139  -4.846  16.885  1.00  0.00           C  
ATOM   2368  CG  PHE B  87      50.853  -4.489  15.455  1.00  0.00           C  
ATOM   2369  CD1 PHE B  87      49.814  -5.150  14.719  1.00  0.00           C  
ATOM   2370  CD2 PHE B  87      51.392  -3.209  14.961  1.00  0.00           C  
ATOM   2371  CE1 PHE B  87      49.545  -4.650  13.392  1.00  0.00           C  
ATOM   2372  CE2 PHE B  87      51.008  -2.714  13.680  1.00  0.00           C  
ATOM   2373  CZ  PHE B  87      50.051  -3.438  12.860  1.00  0.00           C  
ATOM   2374  N   LYS B  88      54.074  -4.682  18.439  1.00  0.00           N  
ATOM   2375  CA  LYS B  88      54.684  -4.243  19.647  1.00  0.00           C  
ATOM   2376  C   LYS B  88      53.702  -3.525  20.685  1.00  0.00           C  
ATOM   2377  O   LYS B  88      52.513  -3.304  20.324  1.00  0.00           O  
ATOM   2378  CB  LYS B  88      55.935  -3.404  19.431  1.00  0.00           C  
ATOM   2379  CG  LYS B  88      57.079  -4.210  18.613  1.00  0.00           C  
ATOM   2380  CD  LYS B  88      58.388  -3.371  18.416  1.00  0.00           C  
ATOM   2381  CE  LYS B  88      59.121  -3.920  17.181  1.00  0.00           C  
ATOM   2382  NZ  LYS B  88      60.295  -3.057  16.862  1.00  0.00           N  
ATOM   2383  N   LEU B  89      54.196  -3.150  21.851  1.00  0.00           N  
ATOM   2384  CA  LEU B  89      53.445  -2.463  22.835  1.00  0.00           C  
ATOM   2385  C   LEU B  89      54.113  -1.054  23.067  1.00  0.00           C  
ATOM   2386  O   LEU B  89      55.314  -0.829  23.008  1.00  0.00           O  
ATOM   2387  CB  LEU B  89      53.446  -3.279  24.161  1.00  0.00           C  
ATOM   2388  CG  LEU B  89      53.088  -4.752  24.080  1.00  0.00           C  
ATOM   2389  CD1 LEU B  89      53.186  -5.420  25.450  1.00  0.00           C  
ATOM   2390  CD2 LEU B  89      51.690  -4.994  23.528  1.00  0.00           C  
ATOM   2391  N   ASP B  90      53.374  -0.077  23.542  1.00  0.00           N  
ATOM   2392  CA  ASP B  90      53.952   1.200  23.953  1.00  0.00           C  
ATOM   2393  C   ASP B  90      52.960   1.794  25.000  1.00  0.00           C  
ATOM   2394  O   ASP B  90      51.765   1.445  24.971  1.00  0.00           O  
ATOM   2395  CB  ASP B  90      53.923   2.059  22.656  1.00  0.00           C  
ATOM   2396  CG  ASP B  90      54.607   3.449  22.809  1.00  0.00           C  
ATOM   2397  OD1 ASP B  90      53.930   4.463  22.600  1.00  0.00           O  
ATOM   2398  OD2 ASP B  90      55.749   3.510  23.170  1.00  0.00           O  
ATOM   2399  N   LYS B  91      53.442   2.756  25.823  1.00  0.00           N  
ATOM   2400  CA  LYS B  91      52.658   3.676  26.557  1.00  0.00           C  
ATOM   2401  C   LYS B  91      51.446   4.230  25.812  1.00  0.00           C  
ATOM   2402  O   LYS B  91      50.342   4.337  26.319  1.00  0.00           O  
ATOM   2403  CB  LYS B  91      53.615   4.791  27.075  1.00  0.00           C  
ATOM   2404  CG  LYS B  91      53.020   5.571  28.363  1.00  0.00           C  
ATOM   2405  CD  LYS B  91      52.018   6.719  27.950  1.00  0.00           C  
ATOM   2406  CE  LYS B  91      51.716   7.607  29.170  1.00  0.00           C  
ATOM   2407  NZ  LYS B  91      50.784   8.749  28.787  1.00  0.00           N  
ATOM   2408  N   SER B  92      51.642   4.688  24.564  1.00  0.00           N  
ATOM   2409  CA  SER B  92      50.577   5.231  23.762  1.00  0.00           C  
ATOM   2410  C   SER B  92      49.375   4.331  23.633  1.00  0.00           C  
ATOM   2411  O   SER B  92      48.348   4.902  23.372  1.00  0.00           O  
ATOM   2412  CB  SER B  92      51.035   5.518  22.297  1.00  0.00           C  
ATOM   2413  OG  SER B  92      51.604   4.321  21.664  1.00  0.00           O  
ATOM   2414  N   LEU B  93      49.510   2.980  23.671  1.00  0.00           N  
ATOM   2415  CA  LEU B  93      48.376   2.072  23.469  1.00  0.00           C  
ATOM   2416  C   LEU B  93      47.929   1.374  24.847  1.00  0.00           C  
ATOM   2417  O   LEU B  93      46.733   1.191  25.074  1.00  0.00           O  
ATOM   2418  CB  LEU B  93      48.838   0.842  22.511  1.00  0.00           C  
ATOM   2419  CG  LEU B  93      49.367   1.363  21.133  1.00  0.00           C  
ATOM   2420  CD1 LEU B  93      49.521   0.271  20.071  1.00  0.00           C  
ATOM   2421  CD2 LEU B  93      48.304   2.245  20.506  1.00  0.00           C  
ATOM   2422  N   LEU B  94      48.924   1.023  25.696  1.00  0.00           N  
ATOM   2423  CA  LEU B  94      48.724   0.355  27.043  1.00  0.00           C  
ATOM   2424  C   LEU B  94      47.966   1.254  28.025  1.00  0.00           C  
ATOM   2425  O   LEU B  94      47.641   0.711  29.068  1.00  0.00           O  
ATOM   2426  CB  LEU B  94      50.132  -0.040  27.587  1.00  0.00           C  
ATOM   2427  CG  LEU B  94      51.018  -1.106  26.916  1.00  0.00           C  
ATOM   2428  CD1 LEU B  94      52.494  -1.220  27.408  1.00  0.00           C  
ATOM   2429  CD2 LEU B  94      50.275  -2.426  27.045  1.00  0.00           C  
ATOM   2430  N   SER B  95      47.807   2.572  27.750  1.00  0.00           N  
ATOM   2431  CA  SER B  95      47.031   3.463  28.539  1.00  0.00           C  
ATOM   2432  C   SER B  95      45.564   3.637  28.326  1.00  0.00           C  
ATOM   2433  O   SER B  95      44.957   4.479  29.024  1.00  0.00           O  
ATOM   2434  CB  SER B  95      47.845   4.791  28.484  1.00  0.00           C  
ATOM   2435  OG  SER B  95      47.964   5.231  27.213  1.00  0.00           O  
ATOM   2436  N   LEU B  96      44.940   2.941  27.372  1.00  0.00           N  
ATOM   2437  CA  LEU B  96      43.650   3.310  26.765  1.00  0.00           C  
ATOM   2438  C   LEU B  96      42.496   2.557  27.507  1.00  0.00           C  
ATOM   2439  O   LEU B  96      41.385   3.050  27.581  1.00  0.00           O  
ATOM   2440  CB  LEU B  96      43.677   2.974  25.279  1.00  0.00           C  
ATOM   2441  CG  LEU B  96      44.585   3.811  24.427  1.00  0.00           C  
ATOM   2442  CD1 LEU B  96      44.754   3.247  22.937  1.00  0.00           C  
ATOM   2443  CD2 LEU B  96      44.188   5.300  24.360  1.00  0.00           C  
ATOM   2444  N   ASP B  97      42.883   1.394  28.122  1.00  0.00           N  
ATOM   2445  CA  ASP B  97      41.812   0.501  28.765  1.00  0.00           C  
ATOM   2446  C   ASP B  97      41.405   1.164  30.125  1.00  0.00           C  
ATOM   2447  O   ASP B  97      40.410   0.708  30.665  1.00  0.00           O  
ATOM   2448  CB  ASP B  97      42.241  -0.924  28.937  1.00  0.00           C  
ATOM   2449  CG  ASP B  97      43.396  -1.277  29.897  1.00  0.00           C  
ATOM   2450  OD1 ASP B  97      43.781  -2.435  29.900  1.00  0.00           O  
ATOM   2451  OD2 ASP B  97      43.890  -0.412  30.598  1.00  0.00           O  
ATOM   2452  N   ASN B  98      42.092   2.241  30.589  1.00  0.00           N  
ATOM   2453  CA  ASN B  98      41.455   3.055  31.649  1.00  0.00           C  
ATOM   2454  C   ASN B  98      40.707   4.278  31.222  1.00  0.00           C  
ATOM   2455  O   ASN B  98      40.181   5.007  32.058  1.00  0.00           O  
ATOM   2456  CB  ASN B  98      42.505   3.241  32.677  1.00  0.00           C  
ATOM   2457  CG  ASN B  98      43.543   4.241  32.313  1.00  0.00           C  
ATOM   2458  OD1 ASN B  98      43.256   5.414  32.486  1.00  0.00           O  
ATOM   2459  ND2 ASN B  98      44.693   3.866  31.872  1.00  0.00           N  
ATOM   2460  N   HIE B  99      40.746   4.646  29.923  1.00  0.00           N  
ATOM   2461  CA  HIE B  99      40.469   5.953  29.335  1.00  0.00           C  
ATOM   2462  C   HIE B  99      39.040   6.017  28.883  1.00  0.00           C  
ATOM   2463  O   HIE B  99      38.687   7.133  28.504  1.00  0.00           O  
ATOM   2464  CB  HIE B  99      41.350   6.304  28.121  1.00  0.00           C  
ATOM   2465  CG  HIE B  99      41.566   7.737  27.766  1.00  0.00           C  
ATOM   2466  ND1 HIE B  99      42.285   8.187  26.620  1.00  0.00           N  
ATOM   2467  CD2 HIE B  99      41.024   8.831  28.368  1.00  0.00           C  
ATOM   2468  CE1 HIE B  99      42.155   9.528  26.557  1.00  0.00           C  
ATOM   2469  NE2 HIE B  99      41.380   9.969  27.599  1.00  0.00           N  
ATOM   2470  N   GLU B 100      38.182   4.980  28.983  1.00  0.00           N  
ATOM   2471  CA  GLU B 100      36.662   4.935  28.906  1.00  0.00           C  
ATOM   2472  C   GLU B 100      35.982   5.420  27.566  1.00  0.00           C  
ATOM   2473  O   GLU B 100      34.927   5.994  27.523  1.00  0.00           O  
ATOM   2474  CB  GLU B 100      36.146   5.706  30.113  1.00  0.00           C  
ATOM   2475  CG  GLU B 100      36.639   5.246  31.505  1.00  0.00           C  
ATOM   2476  CD  GLU B 100      35.992   3.856  31.827  1.00  0.00           C  
ATOM   2477  OE1 GLU B 100      35.221   3.790  32.794  1.00  0.00           O  
ATOM   2478  OE2 GLU B 100      36.295   2.842  31.207  1.00  0.00           O  
ATOM   2479  N   LEU B 101      36.691   5.345  26.455  1.00  0.00           N  
ATOM   2480  CA  LEU B 101      36.417   6.005  25.202  1.00  0.00           C  
ATOM   2481  C   LEU B 101      36.067   7.523  25.246  1.00  0.00           C  
ATOM   2482  O   LEU B 101      35.481   7.984  24.269  1.00  0.00           O  
ATOM   2483  CB  LEU B 101      35.280   5.219  24.488  1.00  0.00           C  
ATOM   2484  CG  LEU B 101      35.463   3.701  24.138  1.00  0.00           C  
ATOM   2485  CD1 LEU B 101      34.241   2.975  23.656  1.00  0.00           C  
ATOM   2486  CD2 LEU B 101      36.467   3.570  22.999  1.00  0.00           C  
ATOM   2487  N   GLU B 102      36.430   8.289  26.256  1.00  0.00           N  
ATOM   2488  CA  GLU B 102      36.079   9.746  26.475  1.00  0.00           C  
ATOM   2489  C   GLU B 102      36.676  10.698  25.480  1.00  0.00           C  
ATOM   2490  O   GLU B 102      36.701  11.858  25.795  1.00  0.00           O  
ATOM   2491  CB  GLU B 102      36.278  10.090  28.008  1.00  0.00           C  
ATOM   2492  CG  GLU B 102      35.672  11.383  28.549  1.00  0.00           C  
ATOM   2493  CD  GLU B 102      34.157  11.524  28.257  1.00  0.00           C  
ATOM   2494  OE1 GLU B 102      33.478  10.683  28.919  1.00  0.00           O  
ATOM   2495  OE2 GLU B 102      33.776  12.366  27.377  1.00  0.00           O  
ATOM   2496  N   GLU B 103      37.193  10.213  24.327  1.00  0.00           N  
ATOM   2497  CA  GLU B 103      37.884  11.020  23.329  1.00  0.00           C  
ATOM   2498  C   GLU B 103      36.943  11.214  22.111  1.00  0.00           C  
ATOM   2499  O   GLU B 103      36.052  10.470  21.783  1.00  0.00           O  
ATOM   2500  CB  GLU B 103      39.188  10.250  23.036  1.00  0.00           C  
ATOM   2501  CG  GLU B 103      40.194  10.997  22.091  1.00  0.00           C  
ATOM   2502  CD  GLU B 103      40.537  12.403  22.595  1.00  0.00           C  
ATOM   2503  OE1 GLU B 103      40.065  13.390  21.989  1.00  0.00           O  
ATOM   2504  OE2 GLU B 103      41.393  12.571  23.430  1.00  0.00           O  
ATOM   2505  N   GLN B 104      37.200  12.268  21.352  1.00  0.00           N  
ATOM   2506  CA  GLN B 104      36.307  12.727  20.227  1.00  0.00           C  
ATOM   2507  C   GLN B 104      36.724  12.055  18.876  1.00  0.00           C  
ATOM   2508  O   GLN B 104      37.212  12.701  17.944  1.00  0.00           O  
ATOM   2509  CB  GLN B 104      36.182  14.231  20.136  1.00  0.00           C  
ATOM   2510  CG  GLN B 104      35.389  14.721  21.348  1.00  0.00           C  
ATOM   2511  CD  GLN B 104      33.906  14.264  21.271  1.00  0.00           C  
ATOM   2512  OE1 GLN B 104      33.411  13.997  20.204  1.00  0.00           O  
ATOM   2513  NE2 GLN B 104      33.247  14.149  22.399  1.00  0.00           N  
ATOM   2514  N   GLN B 105      36.652  10.715  18.984  1.00  0.00           N  
ATOM   2515  CA  GLN B 105      37.200   9.866  17.948  1.00  0.00           C  
ATOM   2516  C   GLN B 105      36.292   8.659  17.708  1.00  0.00           C  
ATOM   2517  O   GLN B 105      36.895   7.747  17.143  1.00  0.00           O  
ATOM   2518  CB  GLN B 105      38.650   9.563  18.346  1.00  0.00           C  
ATOM   2519  CG  GLN B 105      39.763  10.672  18.363  1.00  0.00           C  
ATOM   2520  CD  GLN B 105      39.857  11.413  17.022  1.00  0.00           C  
ATOM   2521  OE1 GLN B 105      39.569  10.855  15.973  1.00  0.00           O  
ATOM   2522  NE2 GLN B 105      40.355  12.624  17.044  1.00  0.00           N  
ATOM   2523  N   LEU B 106      34.960   8.713  18.022  1.00  0.00           N  
ATOM   2524  CA  LEU B 106      34.164   7.540  18.001  1.00  0.00           C  
ATOM   2525  C   LEU B 106      33.942   6.984  16.602  1.00  0.00           C  
ATOM   2526  O   LEU B 106      33.890   5.706  16.606  1.00  0.00           O  
ATOM   2527  CB  LEU B 106      32.876   7.808  18.738  1.00  0.00           C  
ATOM   2528  CG  LEU B 106      33.081   7.935  20.254  1.00  0.00           C  
ATOM   2529  CD1 LEU B 106      31.828   8.440  20.960  1.00  0.00           C  
ATOM   2530  CD2 LEU B 106      33.565   6.668  21.002  1.00  0.00           C  
ATOM   2531  N   ARG B 107      33.747   7.728  15.498  1.00  0.00           N  
ATOM   2532  CA  ARG B 107      33.571   7.252  14.150  1.00  0.00           C  
ATOM   2533  C   ARG B 107      34.743   6.206  13.672  1.00  0.00           C  
ATOM   2534  O   ARG B 107      34.558   5.243  12.938  1.00  0.00           O  
ATOM   2535  CB  ARG B 107      33.622   8.421  13.097  1.00  0.00           C  
ATOM   2536  CG  ARG B 107      34.917   9.146  12.971  1.00  0.00           C  
ATOM   2537  CD  ARG B 107      34.760  10.337  12.030  1.00  0.00           C  
ATOM   2538  NE  ARG B 107      34.029  10.077  10.824  1.00  0.00           N  
ATOM   2539  CZ  ARG B 107      32.839  10.544  10.501  1.00  0.00           C  
ATOM   2540  NH1 ARG B 107      32.237  10.081   9.370  1.00  0.00           N  
ATOM   2541  NH2 ARG B 107      32.094  11.229  11.311  1.00  0.00           N  
ATOM   2542  N   ALA B 108      35.916   6.496  14.140  1.00  0.00           N  
ATOM   2543  CA  ALA B 108      37.106   5.728  13.889  1.00  0.00           C  
ATOM   2544  C   ALA B 108      37.077   4.405  14.644  1.00  0.00           C  
ATOM   2545  O   ALA B 108      37.127   3.351  14.055  1.00  0.00           O  
ATOM   2546  CB  ALA B 108      38.353   6.598  14.257  1.00  0.00           C  
ATOM   2547  N   PHE B 109      36.785   4.443  15.927  1.00  0.00           N  
ATOM   2548  CA  PHE B 109      36.639   3.323  16.752  1.00  0.00           C  
ATOM   2549  C   PHE B 109      35.502   2.383  16.234  1.00  0.00           C  
ATOM   2550  O   PHE B 109      35.813   1.215  16.025  1.00  0.00           O  
ATOM   2551  CB  PHE B 109      36.342   3.720  18.193  1.00  0.00           C  
ATOM   2552  CG  PHE B 109      35.561   2.708  19.034  1.00  0.00           C  
ATOM   2553  CD1 PHE B 109      36.230   1.683  19.630  1.00  0.00           C  
ATOM   2554  CD2 PHE B 109      34.166   2.698  19.116  1.00  0.00           C  
ATOM   2555  CE1 PHE B 109      35.588   0.679  20.357  1.00  0.00           C  
ATOM   2556  CE2 PHE B 109      33.457   1.669  19.747  1.00  0.00           C  
ATOM   2557  CZ  PHE B 109      34.163   0.676  20.483  1.00  0.00           C  
ATOM   2558  N   PHE B 110      34.361   2.964  15.858  1.00  0.00           N  
ATOM   2559  CA  PHE B 110      33.263   2.180  15.388  1.00  0.00           C  
ATOM   2560  C   PHE B 110      33.526   1.673  13.959  1.00  0.00           C  
ATOM   2561  O   PHE B 110      33.158   0.537  13.624  1.00  0.00           O  
ATOM   2562  CB  PHE B 110      32.013   3.038  15.557  1.00  0.00           C  
ATOM   2563  CG  PHE B 110      31.080   2.825  16.778  1.00  0.00           C  
ATOM   2564  CD1 PHE B 110      30.782   3.835  17.651  1.00  0.00           C  
ATOM   2565  CD2 PHE B 110      30.617   1.540  17.043  1.00  0.00           C  
ATOM   2566  CE1 PHE B 110      30.023   3.576  18.800  1.00  0.00           C  
ATOM   2567  CE2 PHE B 110      29.884   1.228  18.178  1.00  0.00           C  
ATOM   2568  CZ  PHE B 110      29.496   2.271  19.081  1.00  0.00           C  
ATOM   2569  N   GLY B 111      34.278   2.362  13.091  1.00  0.00           N  
ATOM   2570  CA  GLY B 111      34.815   1.796  11.864  1.00  0.00           C  
ATOM   2571  C   GLY B 111      35.878   0.695  12.096  1.00  0.00           C  
ATOM   2572  O   GLY B 111      35.731  -0.399  11.476  1.00  0.00           O  
ATOM   2573  N   GLY B 112      36.850   0.843  12.954  1.00  0.00           N  
ATOM   2574  CA  GLY B 112      37.876  -0.212  13.267  1.00  0.00           C  
ATOM   2575  C   GLY B 112      37.197  -1.496  13.869  1.00  0.00           C  
ATOM   2576  O   GLY B 112      37.443  -2.630  13.412  1.00  0.00           O  
ATOM   2577  N   LEU B 113      36.286  -1.283  14.835  1.00  0.00           N  
ATOM   2578  CA  LEU B 113      35.390  -2.278  15.424  1.00  0.00           C  
ATOM   2579  C   LEU B 113      34.398  -2.957  14.476  1.00  0.00           C  
ATOM   2580  O   LEU B 113      34.247  -4.163  14.497  1.00  0.00           O  
ATOM   2581  CB  LEU B 113      34.739  -1.644  16.647  1.00  0.00           C  
ATOM   2582  CG  LEU B 113      33.747  -2.548  17.377  1.00  0.00           C  
ATOM   2583  CD1 LEU B 113      34.052  -2.587  18.908  1.00  0.00           C  
ATOM   2584  CD2 LEU B 113      32.313  -2.055  17.150  1.00  0.00           C  
ATOM   2585  N   PHE B 114      33.621  -2.239  13.574  1.00  0.00           N  
ATOM   2586  CA  PHE B 114      32.923  -2.895  12.468  1.00  0.00           C  
ATOM   2587  C   PHE B 114      33.895  -3.654  11.521  1.00  0.00           C  
ATOM   2588  O   PHE B 114      33.556  -4.781  11.034  1.00  0.00           O  
ATOM   2589  CB  PHE B 114      31.959  -1.888  11.825  1.00  0.00           C  
ATOM   2590  CG  PHE B 114      31.525  -2.344  10.373  1.00  0.00           C  
ATOM   2591  CD1 PHE B 114      32.191  -1.761   9.219  1.00  0.00           C  
ATOM   2592  CD2 PHE B 114      30.632  -3.417  10.224  1.00  0.00           C  
ATOM   2593  CE1 PHE B 114      31.960  -2.357   7.996  1.00  0.00           C  
ATOM   2594  CE2 PHE B 114      30.474  -4.031   8.949  1.00  0.00           C  
ATOM   2595  CZ  PHE B 114      31.200  -3.527   7.853  1.00  0.00           C  
ATOM   2596  N   LEU B 115      35.124  -3.165  11.210  1.00  0.00           N  
ATOM   2597  CA  LEU B 115      35.959  -3.795  10.187  1.00  0.00           C  
ATOM   2598  C   LEU B 115      36.480  -5.133  10.631  1.00  0.00           C  
ATOM   2599  O   LEU B 115      36.321  -6.104   9.868  1.00  0.00           O  
ATOM   2600  CB  LEU B 115      37.174  -2.753   9.908  1.00  0.00           C  
ATOM   2601  CG  LEU B 115      38.158  -3.311   8.823  1.00  0.00           C  
ATOM   2602  CD1 LEU B 115      37.730  -3.601   7.411  1.00  0.00           C  
ATOM   2603  CD2 LEU B 115      39.484  -2.526   8.676  1.00  0.00           C  
ATOM   2604  N   SER B 116      36.936  -5.294  11.886  1.00  0.00           N  
ATOM   2605  CA  SER B 116      37.598  -6.489  12.473  1.00  0.00           C  
ATOM   2606  C   SER B 116      36.615  -7.387  13.208  1.00  0.00           C  
ATOM   2607  O   SER B 116      36.977  -8.438  13.739  1.00  0.00           O  
ATOM   2608  CB  SER B 116      38.842  -6.117  13.332  1.00  0.00           C  
ATOM   2609  OG  SER B 116      38.441  -5.565  14.639  1.00  0.00           O  
ATOM   2610  N   VAL B 117      35.378  -6.917  13.465  1.00  0.00           N  
ATOM   2611  CA  VAL B 117      34.400  -7.694  14.186  1.00  0.00           C  
ATOM   2612  C   VAL B 117      33.001  -7.753  13.573  1.00  0.00           C  
ATOM   2613  O   VAL B 117      32.311  -8.715  13.689  1.00  0.00           O  
ATOM   2614  CB  VAL B 117      34.304  -7.196  15.676  1.00  0.00           C  
ATOM   2615  CG1 VAL B 117      33.146  -7.813  16.488  1.00  0.00           C  
ATOM   2616  CG2 VAL B 117      35.544  -7.651  16.430  1.00  0.00           C  
ATOM   2617  N   GLY B 118      32.548  -6.702  12.890  1.00  0.00           N  
ATOM   2618  CA  GLY B 118      31.159  -6.632  12.411  1.00  0.00           C  
ATOM   2619  C   GLY B 118      30.832  -7.562  11.231  1.00  0.00           C  
ATOM   2620  O   GLY B 118      31.641  -7.672  10.358  1.00  0.00           O  
ATOM   2621  N   ASN B 119      29.586  -8.010  11.157  1.00  0.00           N  
ATOM   2622  CA  ASN B 119      29.143  -8.800  10.001  1.00  0.00           C  
ATOM   2623  C   ASN B 119      27.980  -8.098   9.317  1.00  0.00           C  
ATOM   2624  O   ASN B 119      27.138  -7.444   9.917  1.00  0.00           O  
ATOM   2625  CB  ASN B 119      28.789 -10.209  10.437  1.00  0.00           C  
ATOM   2626  CG  ASN B 119      30.046 -11.023  10.469  1.00  0.00           C  
ATOM   2627  OD1 ASN B 119      31.047 -10.823   9.811  1.00  0.00           O  
ATOM   2628  ND2 ASN B 119      30.047 -11.987  11.350  1.00  0.00           N  
ATOM   2629  N   LEU B 120      27.839  -8.304   8.033  1.00  0.00           N  
ATOM   2630  CA  LEU B 120      26.952  -7.527   7.124  1.00  0.00           C  
ATOM   2631  C   LEU B 120      26.282  -8.423   6.059  1.00  0.00           C  
ATOM   2632  O   LEU B 120      26.944  -9.374   5.566  1.00  0.00           O  
ATOM   2633  CB  LEU B 120      27.815  -6.421   6.501  1.00  0.00           C  
ATOM   2634  CG  LEU B 120      26.937  -5.431   5.756  1.00  0.00           C  
ATOM   2635  CD1 LEU B 120      26.317  -4.383   6.733  1.00  0.00           C  
ATOM   2636  CD2 LEU B 120      27.707  -4.631   4.664  1.00  0.00           C  
ATOM   2637  N   SER B 121      25.018  -8.214   5.785  1.00  0.00           N  
ATOM   2638  CA  SER B 121      24.305  -9.095   4.892  1.00  0.00           C  
ATOM   2639  C   SER B 121      24.382  -8.602   3.386  1.00  0.00           C  
ATOM   2640  O   SER B 121      25.287  -7.867   3.035  1.00  0.00           O  
ATOM   2641  CB  SER B 121      22.890  -9.224   5.473  1.00  0.00           C  
ATOM   2642  OG  SER B 121      22.223  -8.027   5.262  1.00  0.00           O  
ATOM   2643  N   LYS B 122      23.480  -9.134   2.466  1.00  0.00           N  
ATOM   2644  CA  LYS B 122      23.661  -9.152   1.064  1.00  0.00           C  
ATOM   2645  C   LYS B 122      23.225  -7.750   0.433  1.00  0.00           C  
ATOM   2646  O   LYS B 122      23.857  -7.362  -0.545  1.00  0.00           O  
ATOM   2647  CB  LYS B 122      22.859 -10.339   0.583  1.00  0.00           C  
ATOM   2648  CG  LYS B 122      22.857 -10.569  -0.936  1.00  0.00           C  
ATOM   2649  CD  LYS B 122      21.923 -11.727  -1.339  1.00  0.00           C  
ATOM   2650  CE  LYS B 122      22.134 -12.165  -2.711  1.00  0.00           C  
ATOM   2651  NZ  LYS B 122      21.042 -12.958  -3.316  1.00  0.00           N  
ATOM   2652  N   PHE B 123      22.275  -7.141   1.064  1.00  0.00           N  
ATOM   2653  CA  PHE B 123      21.847  -5.809   0.670  1.00  0.00           C  
ATOM   2654  C   PHE B 123      21.682  -5.725  -0.855  1.00  0.00           C  
ATOM   2655  O   PHE B 123      22.416  -4.937  -1.487  1.00  0.00           O  
ATOM   2656  CB  PHE B 123      22.877  -4.717   1.148  1.00  0.00           C  
ATOM   2657  CG  PHE B 123      22.764  -4.397   2.689  1.00  0.00           C  
ATOM   2658  CD1 PHE B 123      23.146  -5.391   3.617  1.00  0.00           C  
ATOM   2659  CD2 PHE B 123      22.320  -3.158   3.043  1.00  0.00           C  
ATOM   2660  CE1 PHE B 123      23.045  -5.069   4.986  1.00  0.00           C  
ATOM   2661  CE2 PHE B 123      22.285  -2.773   4.375  1.00  0.00           C  
ATOM   2662  CZ  PHE B 123      22.729  -3.738   5.375  1.00  0.00           C  
ATOM   2663  N   SER B 124      20.712  -6.337  -1.483  1.00  0.00           N  
ATOM   2664  CA  SER B 124      20.178  -6.173  -2.853  1.00  0.00           C  
ATOM   2665  C   SER B 124      18.651  -5.924  -2.876  1.00  0.00           C  
ATOM   2666  O   SER B 124      18.258  -5.321  -3.840  1.00  0.00           O  
ATOM   2667  CB  SER B 124      20.625  -7.383  -3.724  1.00  0.00           C  
ATOM   2668  OG  SER B 124      19.975  -8.600  -3.245  1.00  0.00           O  
ATOM   2669  N   ALA B 125      17.782  -6.496  -2.024  1.00  0.00           N  
ATOM   2670  CA  ALA B 125      16.336  -6.305  -1.793  1.00  0.00           C  
ATOM   2671  C   ALA B 125      15.748  -7.140  -0.595  1.00  0.00           C  
ATOM   2672  O   ALA B 125      15.767  -8.355  -0.567  1.00  0.00           O  
ATOM   2673  CB  ALA B 125      15.577  -6.701  -3.074  1.00  0.00           C  
ATOM   2674  N   LYS B 126      15.182  -6.415   0.409  1.00  0.00           N  
ATOM   2675  CA  LYS B 126      14.733  -6.981   1.710  1.00  0.00           C  
ATOM   2676  C   LYS B 126      15.785  -8.056   2.344  1.00  0.00           C  
ATOM   2677  O   LYS B 126      15.385  -9.164   2.762  1.00  0.00           O  
ATOM   2678  CB  LYS B 126      13.289  -7.451   1.648  1.00  0.00           C  
ATOM   2679  CG  LYS B 126      12.763  -7.351   3.081  1.00  0.00           C  
ATOM   2680  CD  LYS B 126      11.233  -7.473   3.054  1.00  0.00           C  
ATOM   2681  CE  LYS B 126      10.949  -8.932   2.976  1.00  0.00           C  
ATOM   2682  NZ  LYS B 126       9.587  -9.236   2.610  1.00  0.00           N  
ATOM   2683  N   ASP B 127      17.037  -7.707   2.362  1.00  0.00           N  
ATOM   2684  CA  ASP B 127      18.086  -8.480   2.760  1.00  0.00           C  
ATOM   2685  C   ASP B 127      19.156  -7.639   3.532  1.00  0.00           C  
ATOM   2686  O   ASP B 127      20.377  -7.846   3.413  1.00  0.00           O  
ATOM   2687  CB  ASP B 127      18.629  -9.181   1.587  1.00  0.00           C  
ATOM   2688  CG  ASP B 127      18.951  -8.312   0.399  1.00  0.00           C  
ATOM   2689  OD1 ASP B 127      19.384  -8.818  -0.669  1.00  0.00           O  
ATOM   2690  OD2 ASP B 127      18.877  -7.066   0.461  1.00  0.00           O  
ATOM   2691  N   HIP B 128      18.628  -6.696   4.349  1.00  0.00           N  
ATOM   2692  CA  HIP B 128      19.530  -5.771   5.107  1.00  0.00           C  
ATOM   2693  C   HIP B 128      19.617  -5.917   6.647  1.00  0.00           C  
ATOM   2694  O   HIP B 128      18.618  -5.930   7.387  1.00  0.00           O  
ATOM   2695  CB  HIP B 128      19.288  -4.293   4.651  1.00  0.00           C  
ATOM   2696  CG  HIP B 128      17.826  -3.919   4.495  1.00  0.00           C  
ATOM   2697  ND1 HIP B 128      17.043  -4.025   3.336  1.00  0.00           N  
ATOM   2698  CD2 HIP B 128      17.065  -3.453   5.535  1.00  0.00           C  
ATOM   2699  CE1 HIP B 128      15.834  -3.485   3.705  1.00  0.00           C  
ATOM   2700  NE2 HIP B 128      15.852  -3.121   5.017  1.00  0.00           N  
ATOM   2701  N   HIE B 129      20.845  -6.105   7.111  1.00  0.00           N  
ATOM   2702  CA  HIE B 129      21.001  -6.754   8.421  1.00  0.00           C  
ATOM   2703  C   HIE B 129      22.470  -6.522   8.850  1.00  0.00           C  
ATOM   2704  O   HIE B 129      23.413  -6.787   8.010  1.00  0.00           O  
ATOM   2705  CB  HIE B 129      20.724  -8.271   8.441  1.00  0.00           C  
ATOM   2706  CG  HIE B 129      20.662  -8.901   9.797  1.00  0.00           C  
ATOM   2707  ND1 HIE B 129      21.686  -9.080  10.691  1.00  0.00           N  
ATOM   2708  CD2 HIE B 129      19.497  -9.360  10.295  1.00  0.00           C  
ATOM   2709  CE1 HIE B 129      21.162  -9.835  11.716  1.00  0.00           C  
ATOM   2710  NE2 HIE B 129      19.807 -10.003  11.451  1.00  0.00           N  
ATOM   2711  N   LEU B 130      22.675  -6.126  10.070  1.00  0.00           N  
ATOM   2712  CA  LEU B 130      23.943  -5.686  10.620  1.00  0.00           C  
ATOM   2713  C   LEU B 130      24.181  -6.156  12.064  1.00  0.00           C  
ATOM   2714  O   LEU B 130      23.311  -5.903  12.953  1.00  0.00           O  
ATOM   2715  CB  LEU B 130      24.029  -4.162  10.589  1.00  0.00           C  
ATOM   2716  CG  LEU B 130      25.231  -3.475  11.342  1.00  0.00           C  
ATOM   2717  CD1 LEU B 130      26.592  -3.742  10.582  1.00  0.00           C  
ATOM   2718  CD2 LEU B 130      25.046  -1.971  11.227  1.00  0.00           C  
ATOM   2719  N   GLU B 131      25.224  -6.915  12.287  1.00  0.00           N  
ATOM   2720  CA  GLU B 131      25.677  -7.298  13.633  1.00  0.00           C  
ATOM   2721  C   GLU B 131      27.078  -6.812  14.080  1.00  0.00           C  
ATOM   2722  O   GLU B 131      27.988  -6.663  13.292  1.00  0.00           O  
ATOM   2723  CB  GLU B 131      25.722  -8.814  13.802  1.00  0.00           C  
ATOM   2724  CG  GLU B 131      24.381  -9.557  13.552  1.00  0.00           C  
ATOM   2725  CD  GLU B 131      24.438 -11.038  13.890  1.00  0.00           C  
ATOM   2726  OE1 GLU B 131      23.304 -11.594  13.957  1.00  0.00           O  
ATOM   2727  OE2 GLU B 131      25.543 -11.631  14.122  1.00  0.00           O  
ATOM   2728  N   LEU B 132      27.304  -6.843  15.389  1.00  0.00           N  
ATOM   2729  CA  LEU B 132      28.523  -6.581  16.109  1.00  0.00           C  
ATOM   2730  C   LEU B 132      28.615  -7.708  17.207  1.00  0.00           C  
ATOM   2731  O   LEU B 132      27.550  -8.030  17.764  1.00  0.00           O  
ATOM   2732  CB  LEU B 132      28.584  -5.103  16.650  1.00  0.00           C  
ATOM   2733  CG  LEU B 132      28.241  -3.996  15.633  1.00  0.00           C  
ATOM   2734  CD1 LEU B 132      27.839  -2.668  16.426  1.00  0.00           C  
ATOM   2735  CD2 LEU B 132      29.522  -3.735  14.867  1.00  0.00           C  
ATOM   2736  N   ILE B 133      29.766  -8.321  17.482  1.00  0.00           N  
ATOM   2737  CA  ILE B 133      29.934  -9.654  18.119  1.00  0.00           C  
ATOM   2738  C   ILE B 133      30.978  -9.587  19.173  1.00  0.00           C  
ATOM   2739  O   ILE B 133      32.004  -8.944  19.094  1.00  0.00           O  
ATOM   2740  CB  ILE B 133      30.320 -10.672  16.938  1.00  0.00           C  
ATOM   2741  CG1 ILE B 133      29.165 -10.857  15.946  1.00  0.00           C  
ATOM   2742  CG2 ILE B 133      30.687 -12.041  17.517  1.00  0.00           C  
ATOM   2743  CD1 ILE B 133      29.164 -10.002  14.707  1.00  0.00           C  
ATOM   2744  N   PHE B 134      30.787 -10.355  20.266  1.00  0.00           N  
ATOM   2745  CA  PHE B 134      31.660 -10.465  21.482  1.00  0.00           C  
ATOM   2746  C   PHE B 134      31.547 -11.922  22.054  1.00  0.00           C  
ATOM   2747  O   PHE B 134      30.639 -12.671  21.761  1.00  0.00           O  
ATOM   2748  CB  PHE B 134      31.159  -9.421  22.441  1.00  0.00           C  
ATOM   2749  CG  PHE B 134      30.876  -8.094  21.803  1.00  0.00           C  
ATOM   2750  CD1 PHE B 134      29.611  -7.607  21.341  1.00  0.00           C  
ATOM   2751  CD2 PHE B 134      32.029  -7.327  21.785  1.00  0.00           C  
ATOM   2752  CE1 PHE B 134      29.585  -6.327  20.760  1.00  0.00           C  
ATOM   2753  CE2 PHE B 134      31.993  -6.065  21.200  1.00  0.00           C  
ATOM   2754  CZ  PHE B 134      30.783  -5.627  20.635  1.00  0.00           C  
ATOM   2755  N   ASN B 135      32.553 -12.354  22.787  1.00  0.00           N  
ATOM   2756  CA  ASN B 135      32.591 -13.652  23.451  1.00  0.00           C  
ATOM   2757  C   ASN B 135      32.004 -13.675  24.868  1.00  0.00           C  
ATOM   2758  O   ASN B 135      31.864 -14.793  25.367  1.00  0.00           O  
ATOM   2759  CB  ASN B 135      33.954 -14.256  23.333  1.00  0.00           C  
ATOM   2760  CG  ASN B 135      33.914 -15.817  23.193  1.00  0.00           C  
ATOM   2761  OD1 ASN B 135      34.039 -16.399  22.119  1.00  0.00           O  
ATOM   2762  ND2 ASN B 135      33.699 -16.481  24.294  1.00  0.00           N  
ATOM   2763  N   TYR B 136      31.649 -12.576  25.450  1.00  0.00           N  
ATOM   2764  CA  TYR B 136      31.109 -12.301  26.843  1.00  0.00           C  
ATOM   2765  C   TYR B 136      30.115 -11.101  26.900  1.00  0.00           C  
ATOM   2766  O   TYR B 136      30.101 -10.179  26.129  1.00  0.00           O  
ATOM   2767  CB  TYR B 136      32.236 -11.974  27.907  1.00  0.00           C  
ATOM   2768  CG  TYR B 136      33.292 -13.073  28.074  1.00  0.00           C  
ATOM   2769  CD1 TYR B 136      34.613 -12.906  27.621  1.00  0.00           C  
ATOM   2770  CD2 TYR B 136      32.882 -14.375  28.435  1.00  0.00           C  
ATOM   2771  CE1 TYR B 136      35.486 -13.935  27.434  1.00  0.00           C  
ATOM   2772  CE2 TYR B 136      33.778 -15.462  28.353  1.00  0.00           C  
ATOM   2773  CZ  TYR B 136      35.071 -15.244  27.806  1.00  0.00           C  
ATOM   2774  OH  TYR B 136      35.930 -16.293  27.715  1.00  0.00           O  
ATOM   2775  N   GLU B 137      29.094 -11.225  27.792  1.00  0.00           N  
ATOM   2776  CA  GLU B 137      27.896 -10.397  27.803  1.00  0.00           C  
ATOM   2777  C   GLU B 137      28.215  -8.944  28.222  1.00  0.00           C  
ATOM   2778  O   GLU B 137      27.710  -7.974  27.684  1.00  0.00           O  
ATOM   2779  CB  GLU B 137      26.779 -11.002  28.645  1.00  0.00           C  
ATOM   2780  CG  GLU B 137      25.374 -10.581  28.112  1.00  0.00           C  
ATOM   2781  CD  GLU B 137      24.162 -11.335  28.754  1.00  0.00           C  
ATOM   2782  OE1 GLU B 137      24.415 -11.933  29.817  1.00  0.00           O  
ATOM   2783  OE2 GLU B 137      22.959 -11.312  28.341  1.00  0.00           O  
ATOM   2784  N   HIP B 138      29.058  -8.759  29.224  1.00  0.00           N  
ATOM   2785  CA  HIP B 138      29.294  -7.377  29.758  1.00  0.00           C  
ATOM   2786  C   HIP B 138      29.776  -6.385  28.754  1.00  0.00           C  
ATOM   2787  O   HIP B 138      29.414  -5.221  28.756  1.00  0.00           O  
ATOM   2788  CB  HIP B 138      30.333  -7.549  30.870  1.00  0.00           C  
ATOM   2789  CG  HIP B 138      31.079  -6.313  31.277  1.00  0.00           C  
ATOM   2790  ND1 HIP B 138      30.837  -5.517  32.442  1.00  0.00           N  
ATOM   2791  CD2 HIP B 138      32.156  -5.689  30.680  1.00  0.00           C  
ATOM   2792  CE1 HIP B 138      31.662  -4.404  32.446  1.00  0.00           C  
ATOM   2793  NE2 HIP B 138      32.451  -4.534  31.391  1.00  0.00           N  
ATOM   2794  N   LYS B 139      30.716  -6.810  27.896  1.00  0.00           N  
ATOM   2795  CA  LYS B 139      31.215  -6.060  26.734  1.00  0.00           C  
ATOM   2796  C   LYS B 139      30.134  -5.773  25.717  1.00  0.00           C  
ATOM   2797  O   LYS B 139      30.118  -4.704  25.132  1.00  0.00           O  
ATOM   2798  CB  LYS B 139      32.425  -6.749  26.119  1.00  0.00           C  
ATOM   2799  CG  LYS B 139      33.213  -5.895  25.068  1.00  0.00           C  
ATOM   2800  CD  LYS B 139      34.589  -6.397  24.690  1.00  0.00           C  
ATOM   2801  CE  LYS B 139      35.701  -6.260  25.778  1.00  0.00           C  
ATOM   2802  NZ  LYS B 139      36.272  -4.893  25.907  1.00  0.00           N  
ATOM   2803  N   ALA B 140      29.151  -6.688  25.576  1.00  0.00           N  
ATOM   2804  CA  ALA B 140      27.980  -6.417  24.742  1.00  0.00           C  
ATOM   2805  C   ALA B 140      26.984  -5.408  25.415  1.00  0.00           C  
ATOM   2806  O   ALA B 140      26.658  -4.386  24.820  1.00  0.00           O  
ATOM   2807  CB  ALA B 140      27.325  -7.710  24.225  1.00  0.00           C  
ATOM   2808  N   LEU B 141      26.652  -5.663  26.672  1.00  0.00           N  
ATOM   2809  CA  LEU B 141      25.905  -4.731  27.522  1.00  0.00           C  
ATOM   2810  C   LEU B 141      26.532  -3.273  27.449  1.00  0.00           C  
ATOM   2811  O   LEU B 141      25.768  -2.376  26.982  1.00  0.00           O  
ATOM   2812  CB  LEU B 141      25.962  -5.315  28.985  1.00  0.00           C  
ATOM   2813  CG  LEU B 141      24.745  -6.216  29.313  1.00  0.00           C  
ATOM   2814  CD1 LEU B 141      25.058  -7.170  30.539  1.00  0.00           C  
ATOM   2815  CD2 LEU B 141      23.398  -5.498  29.606  1.00  0.00           C  
ATOM   2816  N   LEU B 142      27.758  -3.052  27.918  1.00  0.00           N  
ATOM   2817  CA  LEU B 142      28.581  -1.846  27.727  1.00  0.00           C  
ATOM   2818  C   LEU B 142      28.429  -1.136  26.348  1.00  0.00           C  
ATOM   2819  O   LEU B 142      28.047   0.016  26.314  1.00  0.00           O  
ATOM   2820  CB  LEU B 142      30.022  -2.336  28.103  1.00  0.00           C  
ATOM   2821  CG  LEU B 142      31.175  -1.252  28.210  1.00  0.00           C  
ATOM   2822  CD1 LEU B 142      32.038  -1.727  29.368  1.00  0.00           C  
ATOM   2823  CD2 LEU B 142      31.945  -1.202  26.884  1.00  0.00           C  
ATOM   2824  N   THR B 143      28.666  -1.892  25.264  1.00  0.00           N  
ATOM   2825  CA  THR B 143      28.587  -1.408  23.862  1.00  0.00           C  
ATOM   2826  C   THR B 143      27.170  -1.092  23.493  1.00  0.00           C  
ATOM   2827  O   THR B 143      26.984  -0.193  22.703  1.00  0.00           O  
ATOM   2828  CB  THR B 143      29.067  -2.556  22.948  1.00  0.00           C  
ATOM   2829  OG1 THR B 143      30.419  -2.932  23.157  1.00  0.00           O  
ATOM   2830  CG2 THR B 143      28.995  -2.226  21.434  1.00  0.00           C  
ATOM   2831  N   HIP B 144      26.166  -1.770  24.010  1.00  0.00           N  
ATOM   2832  CA  HIP B 144      24.721  -1.294  23.837  1.00  0.00           C  
ATOM   2833  C   HIP B 144      24.454   0.056  24.498  1.00  0.00           C  
ATOM   2834  O   HIP B 144      23.764   0.854  23.918  1.00  0.00           O  
ATOM   2835  CB  HIP B 144      23.744  -2.393  24.347  1.00  0.00           C  
ATOM   2836  CG  HIP B 144      22.276  -2.203  24.039  1.00  0.00           C  
ATOM   2837  ND1 HIP B 144      21.510  -1.165  24.496  1.00  0.00           N  
ATOM   2838  CD2 HIP B 144      21.615  -2.822  22.996  1.00  0.00           C  
ATOM   2839  CE1 HIP B 144      20.316  -1.297  23.888  1.00  0.00           C  
ATOM   2840  NE2 HIP B 144      20.403  -2.258  22.969  1.00  0.00           N  
ATOM   2841  N   ASP B 145      25.050   0.370  25.617  1.00  0.00           N  
ATOM   2842  CA  ASP B 145      24.949   1.716  26.241  1.00  0.00           C  
ATOM   2843  C   ASP B 145      25.819   2.794  25.521  1.00  0.00           C  
ATOM   2844  O   ASP B 145      25.319   3.927  25.329  1.00  0.00           O  
ATOM   2845  CB  ASP B 145      25.239   1.684  27.702  1.00  0.00           C  
ATOM   2846  CG  ASP B 145      24.265   0.914  28.553  1.00  0.00           C  
ATOM   2847  OD1 ASP B 145      24.586   0.690  29.696  1.00  0.00           O  
ATOM   2848  OD2 ASP B 145      23.126   0.522  28.125  1.00  0.00           O  
ATOM   2849  N   LEU B 146      27.004   2.438  24.974  1.00  0.00           N  
ATOM   2850  CA  LEU B 146      27.771   3.241  24.070  1.00  0.00           C  
ATOM   2851  C   LEU B 146      26.949   3.641  22.840  1.00  0.00           C  
ATOM   2852  O   LEU B 146      26.757   4.801  22.673  1.00  0.00           O  
ATOM   2853  CB  LEU B 146      29.123   2.668  23.764  1.00  0.00           C  
ATOM   2854  CG  LEU B 146      30.004   3.602  22.900  1.00  0.00           C  
ATOM   2855  CD1 LEU B 146      30.518   4.727  23.720  1.00  0.00           C  
ATOM   2856  CD2 LEU B 146      31.133   2.741  22.350  1.00  0.00           C  
ATOM   2857  N   LEU B 147      26.449   2.668  22.099  1.00  0.00           N  
ATOM   2858  CA  LEU B 147      25.549   2.937  20.976  1.00  0.00           C  
ATOM   2859  C   LEU B 147      24.330   3.773  21.329  1.00  0.00           C  
ATOM   2860  O   LEU B 147      23.882   4.552  20.502  1.00  0.00           O  
ATOM   2861  CB  LEU B 147      25.009   1.561  20.440  1.00  0.00           C  
ATOM   2862  CG  LEU B 147      26.055   0.837  19.526  1.00  0.00           C  
ATOM   2863  CD1 LEU B 147      25.405  -0.607  19.380  1.00  0.00           C  
ATOM   2864  CD2 LEU B 147      26.307   1.349  18.085  1.00  0.00           C  
ATOM   2865  N   VAL B 148      23.714   3.645  22.537  1.00  0.00           N  
ATOM   2866  CA  VAL B 148      22.496   4.441  22.864  1.00  0.00           C  
ATOM   2867  C   VAL B 148      22.950   5.895  23.208  1.00  0.00           C  
ATOM   2868  O   VAL B 148      22.292   6.791  22.703  1.00  0.00           O  
ATOM   2869  CB  VAL B 148      21.648   3.634  23.909  1.00  0.00           C  
ATOM   2870  CG1 VAL B 148      20.573   4.590  24.513  1.00  0.00           C  
ATOM   2871  CG2 VAL B 148      20.939   2.475  23.210  1.00  0.00           C  
ATOM   2872  N   GLN B 149      24.101   6.107  23.884  1.00  0.00           N  
ATOM   2873  CA  GLN B 149      24.720   7.383  24.096  1.00  0.00           C  
ATOM   2874  C   GLN B 149      25.121   8.027  22.690  1.00  0.00           C  
ATOM   2875  O   GLN B 149      25.237   9.274  22.654  1.00  0.00           O  
ATOM   2876  CB  GLN B 149      25.996   7.071  24.946  1.00  0.00           C  
ATOM   2877  CG  GLN B 149      26.776   8.358  25.348  1.00  0.00           C  
ATOM   2878  CD  GLN B 149      25.929   9.342  26.215  1.00  0.00           C  
ATOM   2879  OE1 GLN B 149      25.800  10.542  25.900  1.00  0.00           O  
ATOM   2880  NE2 GLN B 149      25.157   8.841  27.159  1.00  0.00           N  
ATOM   2881  N   ASN B 150      25.331   7.158  21.700  1.00  0.00           N  
ATOM   2882  CA  ASN B 150      25.595   7.604  20.310  1.00  0.00           C  
ATOM   2883  C   ASN B 150      24.405   7.452  19.357  1.00  0.00           C  
ATOM   2884  O   ASN B 150      24.649   7.457  18.163  1.00  0.00           O  
ATOM   2885  CB  ASN B 150      26.947   6.993  19.849  1.00  0.00           C  
ATOM   2886  CG  ASN B 150      28.048   7.567  20.716  1.00  0.00           C  
ATOM   2887  OD1 ASN B 150      28.724   8.558  20.448  1.00  0.00           O  
ATOM   2888  ND2 ASN B 150      28.378   6.989  21.813  1.00  0.00           N  
ATOM   2889  N   GLY B 151      23.189   7.249  19.892  1.00  0.00           N  
ATOM   2890  CA  GLY B 151      21.921   7.411  19.130  1.00  0.00           C  
ATOM   2891  C   GLY B 151      21.647   6.340  18.111  1.00  0.00           C  
ATOM   2892  O   GLY B 151      20.787   6.553  17.289  1.00  0.00           O  
ATOM   2893  N   PHE B 152      22.325   5.195  18.202  1.00  0.00           N  
ATOM   2894  CA  PHE B 152      22.002   4.094  17.279  1.00  0.00           C  
ATOM   2895  C   PHE B 152      20.939   3.172  17.953  1.00  0.00           C  
ATOM   2896  O   PHE B 152      21.246   2.008  18.191  1.00  0.00           O  
ATOM   2897  CB  PHE B 152      23.164   3.452  16.649  1.00  0.00           C  
ATOM   2898  CG  PHE B 152      24.146   4.443  15.974  1.00  0.00           C  
ATOM   2899  CD1 PHE B 152      23.753   5.140  14.806  1.00  0.00           C  
ATOM   2900  CD2 PHE B 152      25.420   4.634  16.515  1.00  0.00           C  
ATOM   2901  CE1 PHE B 152      24.675   5.988  14.190  1.00  0.00           C  
ATOM   2902  CE2 PHE B 152      26.333   5.548  15.917  1.00  0.00           C  
ATOM   2903  CZ  PHE B 152      25.970   6.120  14.666  1.00  0.00           C  
ATOM   2904  N   SER B 153      19.910   3.822  18.585  1.00  0.00           N  
ATOM   2905  CA  SER B 153      18.947   3.294  19.519  1.00  0.00           C  
ATOM   2906  C   SER B 153      18.334   1.979  19.119  1.00  0.00           C  
ATOM   2907  O   SER B 153      17.998   1.218  20.055  1.00  0.00           O  
ATOM   2908  CB  SER B 153      17.904   4.399  19.732  1.00  0.00           C  
ATOM   2909  OG  SER B 153      18.603   5.680  20.034  1.00  0.00           O  
ATOM   2910  N   ASN B 154      18.342   1.703  17.811  1.00  0.00           N  
ATOM   2911  CA  ASN B 154      17.596   0.549  17.307  1.00  0.00           C  
ATOM   2912  C   ASN B 154      18.442  -0.768  17.289  1.00  0.00           C  
ATOM   2913  O   ASN B 154      17.942  -1.790  16.837  1.00  0.00           O  
ATOM   2914  CB  ASN B 154      16.963   0.769  15.963  1.00  0.00           C  
ATOM   2915  CG  ASN B 154      16.036   1.969  15.822  1.00  0.00           C  
ATOM   2916  OD1 ASN B 154      14.821   1.837  16.019  1.00  0.00           O  
ATOM   2917  ND2 ASN B 154      16.493   3.122  15.481  1.00  0.00           N  
ATOM   2918  N   PHE B 155      19.696  -0.834  17.845  1.00  0.00           N  
ATOM   2919  CA  PHE B 155      20.340  -2.127  18.218  1.00  0.00           C  
ATOM   2920  C   PHE B 155      19.667  -2.860  19.398  1.00  0.00           C  
ATOM   2921  O   PHE B 155      19.306  -2.252  20.377  1.00  0.00           O  
ATOM   2922  CB  PHE B 155      21.853  -2.018  18.539  1.00  0.00           C  
ATOM   2923  CG  PHE B 155      22.717  -1.976  17.340  1.00  0.00           C  
ATOM   2924  CD1 PHE B 155      23.249  -3.176  16.911  1.00  0.00           C  
ATOM   2925  CD2 PHE B 155      23.093  -0.804  16.683  1.00  0.00           C  
ATOM   2926  CE1 PHE B 155      24.130  -3.284  15.824  1.00  0.00           C  
ATOM   2927  CE2 PHE B 155      24.018  -0.862  15.630  1.00  0.00           C  
ATOM   2928  CZ  PHE B 155      24.543  -2.146  15.153  1.00  0.00           C  
ATOM   2929  N   LYS B 156      19.560  -4.171  19.333  1.00  0.00           N  
ATOM   2930  CA  LYS B 156      19.058  -5.140  20.369  1.00  0.00           C  
ATOM   2931  C   LYS B 156      20.192  -6.053  20.731  1.00  0.00           C  
ATOM   2932  O   LYS B 156      21.158  -6.086  19.986  1.00  0.00           O  
ATOM   2933  CB  LYS B 156      17.660  -5.718  19.967  1.00  0.00           C  
ATOM   2934  CG  LYS B 156      16.523  -4.783  20.021  1.00  0.00           C  
ATOM   2935  CD  LYS B 156      15.265  -5.482  19.363  1.00  0.00           C  
ATOM   2936  CE  LYS B 156      13.911  -4.794  19.660  1.00  0.00           C  
ATOM   2937  NZ  LYS B 156      12.686  -5.647  19.544  1.00  0.00           N  
ATOM   2938  N   LEU B 157      20.218  -6.722  21.866  1.00  0.00           N  
ATOM   2939  CA  LEU B 157      21.211  -7.836  22.294  1.00  0.00           C  
ATOM   2940  C   LEU B 157      20.629  -9.257  22.090  1.00  0.00           C  
ATOM   2941  O   LEU B 157      19.456  -9.480  22.447  1.00  0.00           O  
ATOM   2942  CB  LEU B 157      21.644  -7.682  23.782  1.00  0.00           C  
ATOM   2943  CG  LEU B 157      22.582  -8.736  24.414  1.00  0.00           C  
ATOM   2944  CD1 LEU B 157      23.934  -8.932  23.688  1.00  0.00           C  
ATOM   2945  CD2 LEU B 157      22.761  -8.700  25.973  1.00  0.00           C  
ATOM   2946  N   ILE B 158      21.387 -10.250  21.641  1.00  0.00           N  
ATOM   2947  CA  ILE B 158      21.016 -11.705  21.668  1.00  0.00           C  
ATOM   2948  C   ILE B 158      22.214 -12.585  22.070  1.00  0.00           C  
ATOM   2949  O   ILE B 158      23.329 -12.130  22.227  1.00  0.00           O  
ATOM   2950  CB  ILE B 158      20.474 -12.115  20.204  1.00  0.00           C  
ATOM   2951  CG1 ILE B 158      19.529 -13.324  20.255  1.00  0.00           C  
ATOM   2952  CG2 ILE B 158      21.575 -11.951  19.128  1.00  0.00           C  
ATOM   2953  CD1 ILE B 158      18.165 -13.183  20.969  1.00  0.00           C  
ATOM   2954  N   THR B 159      22.047 -13.897  22.071  1.00  0.00           N  
ATOM   2955  CA  THR B 159      23.147 -14.927  22.269  1.00  0.00           C  
ATOM   2956  C   THR B 159      22.994 -15.961  21.190  1.00  0.00           C  
ATOM   2957  O   THR B 159      21.917 -16.399  20.754  1.00  0.00           O  
ATOM   2958  CB  THR B 159      22.986 -15.615  23.681  1.00  0.00           C  
ATOM   2959  OG1 THR B 159      22.560 -14.597  24.595  1.00  0.00           O  
ATOM   2960  CG2 THR B 159      24.315 -16.146  24.151  1.00  0.00           C  
ATOM   2961  N   ARG B 160      24.117 -16.404  20.710  1.00  0.00           N  
ATOM   2962  CA  ARG B 160      24.255 -17.727  20.026  1.00  0.00           C  
ATOM   2963  C   ARG B 160      25.346 -18.436  20.777  1.00  0.00           C  
ATOM   2964  O   ARG B 160      26.551 -18.191  20.521  1.00  0.00           O  
ATOM   2965  CB  ARG B 160      24.605 -17.422  18.552  1.00  0.00           C  
ATOM   2966  CG  ARG B 160      23.380 -17.073  17.703  1.00  0.00           C  
ATOM   2967  CD  ARG B 160      23.467 -16.960  16.207  1.00  0.00           C  
ATOM   2968  NE  ARG B 160      24.598 -16.074  15.771  1.00  0.00           N  
ATOM   2969  CZ  ARG B 160      24.594 -14.807  15.489  1.00  0.00           C  
ATOM   2970  NH1 ARG B 160      25.666 -14.171  15.138  1.00  0.00           N  
ATOM   2971  NH2 ARG B 160      23.521 -14.101  15.344  1.00  0.00           N  
ATOM   2972  N   LYS B 161      24.938 -19.444  21.519  1.00  0.00           N  
ATOM   2973  CA  LYS B 161      25.667 -20.543  22.171  1.00  0.00           C  
ATOM   2974  C   LYS B 161      26.681 -20.092  23.242  1.00  0.00           C  
ATOM   2975  O   LYS B 161      26.384 -20.277  24.409  1.00  0.00           O  
ATOM   2976  CB  LYS B 161      26.130 -21.549  21.146  1.00  0.00           C  
ATOM   2977  CG  LYS B 161      25.128 -22.436  20.443  1.00  0.00           C  
ATOM   2978  CD  LYS B 161      25.680 -23.406  19.368  1.00  0.00           C  
ATOM   2979  CE  LYS B 161      24.552 -24.270  18.774  1.00  0.00           C  
ATOM   2980  NZ  LYS B 161      25.171 -25.257  17.861  1.00  0.00           N  
ATOM   2981  N   ASN B 162      27.855 -19.565  22.849  1.00  0.00           N  
ATOM   2982  CA  ASN B 162      28.832 -18.868  23.674  1.00  0.00           C  
ATOM   2983  C   ASN B 162      29.073 -17.377  23.465  1.00  0.00           C  
ATOM   2984  O   ASN B 162      29.808 -16.755  24.296  1.00  0.00           O  
ATOM   2985  CB  ASN B 162      30.207 -19.510  23.596  1.00  0.00           C  
ATOM   2986  CG  ASN B 162      30.248 -20.975  23.988  1.00  0.00           C  
ATOM   2987  OD1 ASN B 162      29.392 -21.471  24.733  1.00  0.00           O  
ATOM   2988  ND2 ASN B 162      31.215 -21.752  23.551  1.00  0.00           N  
ATOM   2989  N   LYS B 163      28.485 -16.779  22.411  1.00  0.00           N  
ATOM   2990  CA  LYS B 163      28.755 -15.422  21.941  1.00  0.00           C  
ATOM   2991  C   LYS B 163      27.490 -14.540  22.007  1.00  0.00           C  
ATOM   2992  O   LYS B 163      26.354 -14.965  21.787  1.00  0.00           O  
ATOM   2993  CB  LYS B 163      29.387 -15.416  20.530  1.00  0.00           C  
ATOM   2994  CG  LYS B 163      30.705 -16.136  20.597  1.00  0.00           C  
ATOM   2995  CD  LYS B 163      31.487 -15.996  19.286  1.00  0.00           C  
ATOM   2996  CE  LYS B 163      32.920 -16.558  19.300  1.00  0.00           C  
ATOM   2997  NZ  LYS B 163      33.440 -16.382  17.923  1.00  0.00           N  
ATOM   2998  N   TYR B 164      27.805 -13.280  22.236  1.00  0.00           N  
ATOM   2999  CA  TYR B 164      26.896 -12.157  22.553  1.00  0.00           C  
ATOM   3000  C   TYR B 164      27.029 -11.128  21.483  1.00  0.00           C  
ATOM   3001  O   TYR B 164      28.110 -10.790  21.113  1.00  0.00           O  
ATOM   3002  CB  TYR B 164      27.285 -11.667  23.951  1.00  0.00           C  
ATOM   3003  CG  TYR B 164      27.275 -12.713  25.071  1.00  0.00           C  
ATOM   3004  CD1 TYR B 164      26.044 -13.019  25.684  1.00  0.00           C  
ATOM   3005  CD2 TYR B 164      28.366 -13.573  25.314  1.00  0.00           C  
ATOM   3006  CE1 TYR B 164      25.928 -13.958  26.647  1.00  0.00           C  
ATOM   3007  CE2 TYR B 164      28.272 -14.605  26.203  1.00  0.00           C  
ATOM   3008  CZ  TYR B 164      27.059 -14.796  26.942  1.00  0.00           C  
ATOM   3009  OH  TYR B 164      26.958 -15.843  27.778  1.00  0.00           O  
ATOM   3010  N   ILE B 165      25.913 -10.707  20.992  1.00  0.00           N  
ATOM   3011  CA  ILE B 165      25.920 -10.025  19.707  1.00  0.00           C  
ATOM   3012  C   ILE B 165      24.958  -8.829  19.832  1.00  0.00           C  
ATOM   3013  O   ILE B 165      23.833  -8.999  20.224  1.00  0.00           O  
ATOM   3014  CB  ILE B 165      25.495 -11.078  18.677  1.00  0.00           C  
ATOM   3015  CG1 ILE B 165      26.455 -12.356  18.433  1.00  0.00           C  
ATOM   3016  CG2 ILE B 165      25.336 -10.472  17.325  1.00  0.00           C  
ATOM   3017  CD1 ILE B 165      25.765 -13.614  19.008  1.00  0.00           C  
ATOM   3018  N   LEU B 166      25.264  -7.643  19.211  1.00  0.00           N  
ATOM   3019  CA  LEU B 166      24.244  -6.565  18.992  1.00  0.00           C  
ATOM   3020  C   LEU B 166      23.898  -6.601  17.506  1.00  0.00           C  
ATOM   3021  O   LEU B 166      24.807  -6.662  16.666  1.00  0.00           O  
ATOM   3022  CB  LEU B 166      24.847  -5.221  19.370  1.00  0.00           C  
ATOM   3023  CG  LEU B 166      25.547  -5.158  20.735  1.00  0.00           C  
ATOM   3024  CD1 LEU B 166      25.697  -3.693  21.162  1.00  0.00           C  
ATOM   3025  CD2 LEU B 166      24.840  -5.853  21.887  1.00  0.00           C  
ATOM   3026  N   TYR B 167      22.576  -6.415  17.200  1.00  0.00           N  
ATOM   3027  CA  TYR B 167      22.058  -6.696  15.838  1.00  0.00           C  
ATOM   3028  C   TYR B 167      21.051  -5.530  15.502  1.00  0.00           C  
ATOM   3029  O   TYR B 167      20.290  -5.129  16.373  1.00  0.00           O  
ATOM   3030  CB  TYR B 167      21.472  -8.143  15.817  1.00  0.00           C  
ATOM   3031  CG  TYR B 167      20.250  -8.369  16.671  1.00  0.00           C  
ATOM   3032  CD1 TYR B 167      18.964  -8.337  16.029  1.00  0.00           C  
ATOM   3033  CD2 TYR B 167      20.405  -8.475  18.073  1.00  0.00           C  
ATOM   3034  CE1 TYR B 167      17.785  -8.428  16.867  1.00  0.00           C  
ATOM   3035  CE2 TYR B 167      19.240  -8.545  18.878  1.00  0.00           C  
ATOM   3036  CZ  TYR B 167      17.921  -8.592  18.234  1.00  0.00           C  
ATOM   3037  OH  TYR B 167      16.869  -8.834  19.094  1.00  0.00           O  
ATOM   3038  N   LEU B 168      20.995  -5.123  14.256  1.00  0.00           N  
ATOM   3039  CA  LEU B 168      20.128  -4.099  13.795  1.00  0.00           C  
ATOM   3040  C   LEU B 168      19.631  -4.341  12.306  1.00  0.00           C  
ATOM   3041  O   LEU B 168      20.392  -4.710  11.435  1.00  0.00           O  
ATOM   3042  CB  LEU B 168      20.924  -2.769  13.870  1.00  0.00           C  
ATOM   3043  CG  LEU B 168      20.460  -1.507  13.052  1.00  0.00           C  
ATOM   3044  CD1 LEU B 168      19.091  -1.181  13.571  1.00  0.00           C  
ATOM   3045  CD2 LEU B 168      21.566  -0.538  13.459  1.00  0.00           C  
ATOM   3046  N   LYS B 169      18.286  -4.213  12.128  1.00  0.00           N  
ATOM   3047  CA  LYS B 169      17.637  -4.568  10.796  1.00  0.00           C  
ATOM   3048  C   LYS B 169      17.040  -3.357  10.100  1.00  0.00           C  
ATOM   3049  O   LYS B 169      16.757  -3.353   8.844  1.00  0.00           O  
ATOM   3050  CB  LYS B 169      16.623  -5.811  10.773  1.00  0.00           C  
ATOM   3051  CG  LYS B 169      17.219  -7.076  11.457  1.00  0.00           C  
ATOM   3052  CD  LYS B 169      16.248  -8.301  11.580  1.00  0.00           C  
ATOM   3053  CE  LYS B 169      14.967  -7.963  12.217  1.00  0.00           C  
ATOM   3054  NZ  LYS B 169      15.045  -7.527  13.619  1.00  0.00           N  
ATOM   3055  N   LYS B 170      16.768  -2.260  10.886  1.00  0.00           N  
ATOM   3056  CA  LYS B 170      15.818  -1.167  10.453  1.00  0.00           C  
ATOM   3057  C   LYS B 170      16.509  -0.243   9.480  1.00  0.00           C  
ATOM   3058  O   LYS B 170      17.585   0.261   9.823  1.00  0.00           O  
ATOM   3059  CB  LYS B 170      15.287  -0.382  11.680  1.00  0.00           C  
ATOM   3060  CG  LYS B 170      13.914   0.215  11.569  1.00  0.00           C  
ATOM   3061  CD  LYS B 170      13.582   1.176  12.648  1.00  0.00           C  
ATOM   3062  CE  LYS B 170      12.118   1.589  12.773  1.00  0.00           C  
ATOM   3063  NZ  LYS B 170      11.862   2.741  11.880  1.00  0.00           N  
ATOM   3064  N   THR B 171      16.070  -0.057   8.200  1.00  0.00           N  
ATOM   3065  CA  THR B 171      16.739   0.697   7.105  1.00  0.00           C  
ATOM   3066  C   THR B 171      17.585   1.881   7.549  1.00  0.00           C  
ATOM   3067  O   THR B 171      18.787   1.755   7.436  1.00  0.00           O  
ATOM   3068  CB  THR B 171      15.612   1.106   6.100  1.00  0.00           C  
ATOM   3069  OG1 THR B 171      14.978  -0.103   5.623  1.00  0.00           O  
ATOM   3070  CG2 THR B 171      16.123   1.700   4.777  1.00  0.00           C  
ATOM   3071  N   GLN B 172      16.930   3.000   7.980  1.00  0.00           N  
ATOM   3072  CA  GLN B 172      17.668   4.278   7.936  1.00  0.00           C  
ATOM   3073  C   GLN B 172      18.866   4.299   8.998  1.00  0.00           C  
ATOM   3074  O   GLN B 172      19.867   4.977   8.916  1.00  0.00           O  
ATOM   3075  CB  GLN B 172      16.659   5.406   8.092  1.00  0.00           C  
ATOM   3076  CG  GLN B 172      17.271   6.818   7.856  1.00  0.00           C  
ATOM   3077  CD  GLN B 172      17.660   6.899   6.420  1.00  0.00           C  
ATOM   3078  OE1 GLN B 172      16.942   6.754   5.509  1.00  0.00           O  
ATOM   3079  NE2 GLN B 172      18.893   7.291   6.161  1.00  0.00           N  
ATOM   3080  N   GLU B 173      18.662   3.510  10.051  1.00  0.00           N  
ATOM   3081  CA  GLU B 173      19.635   3.377  11.118  1.00  0.00           C  
ATOM   3082  C   GLU B 173      21.008   2.757  10.657  1.00  0.00           C  
ATOM   3083  O   GLU B 173      22.056   3.237  11.034  1.00  0.00           O  
ATOM   3084  CB  GLU B 173      19.034   2.617  12.371  1.00  0.00           C  
ATOM   3085  CG  GLU B 173      19.934   2.777  13.670  1.00  0.00           C  
ATOM   3086  CD  GLU B 173      19.537   3.961  14.466  1.00  0.00           C  
ATOM   3087  OE1 GLU B 173      19.162   3.720  15.594  1.00  0.00           O  
ATOM   3088  OE2 GLU B 173      19.422   5.084  13.923  1.00  0.00           O  
ATOM   3089  N   ILE B 174      20.959   1.754   9.808  1.00  0.00           N  
ATOM   3090  CA  ILE B 174      22.175   1.123   9.188  1.00  0.00           C  
ATOM   3091  C   ILE B 174      22.910   2.248   8.326  1.00  0.00           C  
ATOM   3092  O   ILE B 174      24.127   2.362   8.295  1.00  0.00           O  
ATOM   3093  CB  ILE B 174      21.792  -0.048   8.237  1.00  0.00           C  
ATOM   3094  CG1 ILE B 174      21.091  -1.159   9.112  1.00  0.00           C  
ATOM   3095  CG2 ILE B 174      23.084  -0.502   7.433  1.00  0.00           C  
ATOM   3096  CD1 ILE B 174      20.606  -2.465   8.212  1.00  0.00           C  
ATOM   3097  N   ILE B 175      22.087   3.000   7.582  1.00  0.00           N  
ATOM   3098  CA  ILE B 175      22.564   4.041   6.549  1.00  0.00           C  
ATOM   3099  C   ILE B 175      23.282   5.135   7.263  1.00  0.00           C  
ATOM   3100  O   ILE B 175      24.393   5.471   6.888  1.00  0.00           O  
ATOM   3101  CB  ILE B 175      21.425   4.535   5.698  1.00  0.00           C  
ATOM   3102  CG1 ILE B 175      20.608   3.405   5.041  1.00  0.00           C  
ATOM   3103  CG2 ILE B 175      21.902   5.484   4.624  1.00  0.00           C  
ATOM   3104  CD1 ILE B 175      19.518   3.993   4.100  1.00  0.00           C  
ATOM   3105  N   ASP B 176      22.712   5.443   8.427  1.00  0.00           N  
ATOM   3106  CA  ASP B 176      23.312   6.381   9.384  1.00  0.00           C  
ATOM   3107  C   ASP B 176      24.544   5.898  10.126  1.00  0.00           C  
ATOM   3108  O   ASP B 176      25.390   6.708  10.421  1.00  0.00           O  
ATOM   3109  CB  ASP B 176      22.202   6.932  10.335  1.00  0.00           C  
ATOM   3110  CG  ASP B 176      21.148   7.676   9.553  1.00  0.00           C  
ATOM   3111  OD1 ASP B 176      20.182   8.006  10.289  1.00  0.00           O  
ATOM   3112  OD2 ASP B 176      21.307   8.057   8.381  1.00  0.00           O  
ATOM   3113  N   PHE B 177      24.735   4.589  10.392  1.00  0.00           N  
ATOM   3114  CA  PHE B 177      26.048   3.977  10.727  1.00  0.00           C  
ATOM   3115  C   PHE B 177      27.048   3.956   9.579  1.00  0.00           C  
ATOM   3116  O   PHE B 177      28.222   4.295   9.919  1.00  0.00           O  
ATOM   3117  CB  PHE B 177      25.922   2.533  11.234  1.00  0.00           C  
ATOM   3118  CG  PHE B 177      27.081   1.992  12.055  1.00  0.00           C  
ATOM   3119  CD1 PHE B 177      27.231   2.279  13.478  1.00  0.00           C  
ATOM   3120  CD2 PHE B 177      28.040   1.188  11.431  1.00  0.00           C  
ATOM   3121  CE1 PHE B 177      28.290   1.716  14.172  1.00  0.00           C  
ATOM   3122  CE2 PHE B 177      29.079   0.563  12.166  1.00  0.00           C  
ATOM   3123  CZ  PHE B 177      29.157   0.837  13.549  1.00  0.00           C  
ATOM   3124  N   LEU B 178      26.629   3.681   8.353  1.00  0.00           N  
ATOM   3125  CA  LEU B 178      27.558   3.643   7.242  1.00  0.00           C  
ATOM   3126  C   LEU B 178      28.000   5.076   6.951  1.00  0.00           C  
ATOM   3127  O   LEU B 178      29.224   5.305   6.643  1.00  0.00           O  
ATOM   3128  CB  LEU B 178      26.912   2.901   6.028  1.00  0.00           C  
ATOM   3129  CG  LEU B 178      26.725   1.370   6.248  1.00  0.00           C  
ATOM   3130  CD1 LEU B 178      25.737   0.827   5.158  1.00  0.00           C  
ATOM   3131  CD2 LEU B 178      28.016   0.583   6.353  1.00  0.00           C  
ATOM   3132  N   ALA B 179      27.116   6.114   7.090  1.00  0.00           N  
ATOM   3133  CA  ALA B 179      27.561   7.479   6.939  1.00  0.00           C  
ATOM   3134  C   ALA B 179      28.604   7.918   8.058  1.00  0.00           C  
ATOM   3135  O   ALA B 179      29.692   8.449   7.812  1.00  0.00           O  
ATOM   3136  CB  ALA B 179      26.382   8.470   7.047  1.00  0.00           C  
ATOM   3137  N   TYR B 180      28.259   7.437   9.264  1.00  0.00           N  
ATOM   3138  CA  TYR B 180      29.119   7.688  10.497  1.00  0.00           C  
ATOM   3139  C   TYR B 180      30.534   7.105  10.519  1.00  0.00           C  
ATOM   3140  O   TYR B 180      31.401   7.657  11.185  1.00  0.00           O  
ATOM   3141  CB  TYR B 180      28.279   7.130  11.632  1.00  0.00           C  
ATOM   3142  CG  TYR B 180      28.946   7.008  12.982  1.00  0.00           C  
ATOM   3143  CD1 TYR B 180      29.506   8.168  13.534  1.00  0.00           C  
ATOM   3144  CD2 TYR B 180      29.183   5.769  13.580  1.00  0.00           C  
ATOM   3145  CE1 TYR B 180      29.986   8.146  14.839  1.00  0.00           C  
ATOM   3146  CE2 TYR B 180      29.709   5.735  14.876  1.00  0.00           C  
ATOM   3147  CZ  TYR B 180      30.021   6.928  15.564  1.00  0.00           C  
ATOM   3148  OH  TYR B 180      30.421   6.949  16.898  1.00  0.00           O  
ATOM   3149  N   ILE B 181      30.781   5.944   9.834  1.00  0.00           N  
ATOM   3150  CA  ILE B 181      32.143   5.378   9.640  1.00  0.00           C  
ATOM   3151  C   ILE B 181      32.695   5.607   8.182  1.00  0.00           C  
ATOM   3152  O   ILE B 181      33.745   5.021   7.826  1.00  0.00           O  
ATOM   3153  CB  ILE B 181      32.009   3.833  10.029  1.00  0.00           C  
ATOM   3154  CG1 ILE B 181      31.262   3.112   8.903  1.00  0.00           C  
ATOM   3155  CG2 ILE B 181      31.423   3.560  11.447  1.00  0.00           C  
ATOM   3156  CD1 ILE B 181      31.239   1.600   9.091  1.00  0.00           C  
ATOM   3157  N   ASN B 182      32.019   6.465   7.423  1.00  0.00           N  
ATOM   3158  CA  ASN B 182      32.379   6.920   6.093  1.00  0.00           C  
ATOM   3159  C   ASN B 182      32.309   5.853   4.965  1.00  0.00           C  
ATOM   3160  O   ASN B 182      33.023   6.092   3.946  1.00  0.00           O  
ATOM   3161  CB  ASN B 182      33.700   7.682   5.987  1.00  0.00           C  
ATOM   3162  CG  ASN B 182      34.021   8.733   7.017  1.00  0.00           C  
ATOM   3163  OD1 ASN B 182      34.151   8.454   8.147  1.00  0.00           O  
ATOM   3164  ND2 ASN B 182      34.271   9.950   6.632  1.00  0.00           N  
ATOM   3165  N   ALA B 183      31.530   4.778   4.949  1.00  0.00           N  
ATOM   3166  CA  ALA B 183      31.461   3.883   3.840  1.00  0.00           C  
ATOM   3167  C   ALA B 183      30.815   4.404   2.572  1.00  0.00           C  
ATOM   3168  O   ALA B 183      29.939   3.747   2.044  1.00  0.00           O  
ATOM   3169  CB  ALA B 183      30.916   2.539   4.336  1.00  0.00           C  
ATOM   3170  N   PHE B 184      31.114   5.633   2.096  1.00  0.00           N  
ATOM   3171  CA  PHE B 184      30.297   6.424   1.151  1.00  0.00           C  
ATOM   3172  C   PHE B 184      30.054   5.738  -0.253  1.00  0.00           C  
ATOM   3173  O   PHE B 184      28.950   5.435  -0.629  1.00  0.00           O  
ATOM   3174  CB  PHE B 184      30.936   7.840   0.910  1.00  0.00           C  
ATOM   3175  CG  PHE B 184      31.176   8.684   2.177  1.00  0.00           C  
ATOM   3176  CD1 PHE B 184      30.187   8.788   3.230  1.00  0.00           C  
ATOM   3177  CD2 PHE B 184      32.380   9.408   2.350  1.00  0.00           C  
ATOM   3178  CE1 PHE B 184      30.464   9.593   4.365  1.00  0.00           C  
ATOM   3179  CE2 PHE B 184      32.595  10.296   3.372  1.00  0.00           C  
ATOM   3180  CZ  PHE B 184      31.589  10.427   4.372  1.00  0.00           C  
ATOM   3181  N   SER B 185      31.152   5.327  -0.909  1.00  0.00           N  
ATOM   3182  CA  SER B 185      31.047   4.731  -2.252  1.00  0.00           C  
ATOM   3183  C   SER B 185      30.243   3.419  -2.212  1.00  0.00           C  
ATOM   3184  O   SER B 185      29.701   3.040  -3.211  1.00  0.00           O  
ATOM   3185  CB  SER B 185      32.441   4.431  -2.791  1.00  0.00           C  
ATOM   3186  OG  SER B 185      33.131   5.656  -2.708  1.00  0.00           O  
ATOM   3187  N   CYS B 186      30.134   2.698  -1.058  1.00  0.00           N  
ATOM   3188  CA  CYS B 186      29.370   1.462  -0.932  1.00  0.00           C  
ATOM   3189  C   CYS B 186      27.983   1.733  -0.340  1.00  0.00           C  
ATOM   3190  O   CYS B 186      26.981   1.205  -0.899  1.00  0.00           O  
ATOM   3191  CB  CYS B 186      30.193   0.678   0.040  1.00  0.00           C  
ATOM   3192  SG  CYS B 186      31.297  -0.363  -0.939  1.00  0.00           S  
ATOM   3193  N   MET B 187      27.835   2.719   0.545  1.00  0.00           N  
ATOM   3194  CA  MET B 187      26.533   3.337   0.892  1.00  0.00           C  
ATOM   3195  C   MET B 187      25.676   3.752  -0.303  1.00  0.00           C  
ATOM   3196  O   MET B 187      24.488   3.358  -0.366  1.00  0.00           O  
ATOM   3197  CB  MET B 187      26.708   4.596   1.753  1.00  0.00           C  
ATOM   3198  CG  MET B 187      25.459   4.918   2.590  1.00  0.00           C  
ATOM   3199  SD  MET B 187      25.622   6.067   3.988  1.00  0.00           S  
ATOM   3200  CE  MET B 187      25.568   7.687   3.097  1.00  0.00           C  
ATOM   3201  N   PHE B 188      26.278   4.505  -1.251  1.00  0.00           N  
ATOM   3202  CA  PHE B 188      25.551   4.828  -2.488  1.00  0.00           C  
ATOM   3203  C   PHE B 188      25.031   3.577  -3.230  1.00  0.00           C  
ATOM   3204  O   PHE B 188      23.940   3.657  -3.713  1.00  0.00           O  
ATOM   3205  CB  PHE B 188      26.401   5.734  -3.349  1.00  0.00           C  
ATOM   3206  CG  PHE B 188      26.779   7.069  -2.687  1.00  0.00           C  
ATOM   3207  CD1 PHE B 188      27.926   7.836  -3.039  1.00  0.00           C  
ATOM   3208  CD2 PHE B 188      25.898   7.706  -1.751  1.00  0.00           C  
ATOM   3209  CE1 PHE B 188      28.260   9.096  -2.406  1.00  0.00           C  
ATOM   3210  CE2 PHE B 188      26.220   8.888  -1.051  1.00  0.00           C  
ATOM   3211  CZ  PHE B 188      27.360   9.629  -1.383  1.00  0.00           C  
ATOM   3212  N   ARG B 189      25.762   2.486  -3.257  1.00  0.00           N  
ATOM   3213  CA  ARG B 189      25.342   1.237  -3.986  1.00  0.00           C  
ATOM   3214  C   ARG B 189      24.182   0.570  -3.274  1.00  0.00           C  
ATOM   3215  O   ARG B 189      23.281   0.024  -3.889  1.00  0.00           O  
ATOM   3216  CB  ARG B 189      26.594   0.333  -4.227  1.00  0.00           C  
ATOM   3217  CG  ARG B 189      27.573   1.073  -5.162  1.00  0.00           C  
ATOM   3218  CD  ARG B 189      28.981   0.336  -5.155  1.00  0.00           C  
ATOM   3219  NE  ARG B 189      28.840  -1.119  -5.537  1.00  0.00           N  
ATOM   3220  CZ  ARG B 189      29.687  -2.086  -5.375  1.00  0.00           C  
ATOM   3221  NH1 ARG B 189      29.367  -3.272  -5.715  1.00  0.00           N  
ATOM   3222  NH2 ARG B 189      30.903  -1.876  -4.922  1.00  0.00           N  
ATOM   3223  N   TYR B 190      24.071   0.590  -1.969  1.00  0.00           N  
ATOM   3224  CA  TYR B 190      22.812   0.361  -1.281  1.00  0.00           C  
ATOM   3225  C   TYR B 190      21.696   1.304  -1.719  1.00  0.00           C  
ATOM   3226  O   TYR B 190      20.654   0.927  -2.270  1.00  0.00           O  
ATOM   3227  CB  TYR B 190      22.994   0.361   0.277  1.00  0.00           C  
ATOM   3228  CG  TYR B 190      21.768  -0.073   1.038  1.00  0.00           C  
ATOM   3229  CD1 TYR B 190      20.765  -0.840   0.499  1.00  0.00           C  
ATOM   3230  CD2 TYR B 190      21.637   0.313   2.378  1.00  0.00           C  
ATOM   3231  CE1 TYR B 190      19.681  -1.322   1.234  1.00  0.00           C  
ATOM   3232  CE2 TYR B 190      20.482  -0.070   3.120  1.00  0.00           C  
ATOM   3233  CZ  TYR B 190      19.583  -0.948   2.563  1.00  0.00           C  
ATOM   3234  OH  TYR B 190      18.473  -1.339   3.275  1.00  0.00           O  
ATOM   3235  N   GLU B 191      21.979   2.594  -1.565  1.00  0.00           N  
ATOM   3236  CA  GLU B 191      21.070   3.717  -1.777  1.00  0.00           C  
ATOM   3237  C   GLU B 191      20.501   3.870  -3.154  1.00  0.00           C  
ATOM   3238  O   GLU B 191      19.406   4.486  -3.316  1.00  0.00           O  
ATOM   3239  CB  GLU B 191      21.641   4.980  -1.146  1.00  0.00           C  
ATOM   3240  CG  GLU B 191      21.404   5.096   0.326  1.00  0.00           C  
ATOM   3241  CD  GLU B 191      20.000   5.754   0.667  1.00  0.00           C  
ATOM   3242  OE1 GLU B 191      18.941   5.075   0.671  1.00  0.00           O  
ATOM   3243  OE2 GLU B 191      19.860   7.013   0.804  1.00  0.00           O  
ATOM   3244  N   ASP B 192      21.246   3.390  -4.203  1.00  0.00           N  
ATOM   3245  CA  ASP B 192      20.779   3.331  -5.637  1.00  0.00           C  
ATOM   3246  C   ASP B 192      19.522   2.475  -5.692  1.00  0.00           C  
ATOM   3247  O   ASP B 192      18.668   2.623  -6.600  1.00  0.00           O  
ATOM   3248  CB  ASP B 192      21.946   2.689  -6.453  1.00  0.00           C  
ATOM   3249  CG  ASP B 192      23.122   3.664  -6.704  1.00  0.00           C  
ATOM   3250  OD1 ASP B 192      22.896   4.882  -6.818  1.00  0.00           O  
ATOM   3251  OD2 ASP B 192      24.205   3.149  -7.126  1.00  0.00           O  
ATOM   3252  N   SER B 193      19.445   1.431  -4.840  1.00  0.00           N  
ATOM   3253  CA  SER B 193      18.398   0.455  -4.798  1.00  0.00           C  
ATOM   3254  C   SER B 193      17.187   0.912  -4.023  1.00  0.00           C  
ATOM   3255  O   SER B 193      16.085   0.347  -4.208  1.00  0.00           O  
ATOM   3256  CB  SER B 193      18.841  -0.873  -4.241  1.00  0.00           C  
ATOM   3257  OG  SER B 193      18.913  -1.057  -2.848  1.00  0.00           O  
ATOM   3258  N   ASN B 194      17.331   1.911  -3.138  1.00  0.00           N  
ATOM   3259  CA  ASN B 194      16.321   2.671  -2.471  1.00  0.00           C  
ATOM   3260  C   ASN B 194      15.755   3.834  -3.377  1.00  0.00           C  
ATOM   3261  O   ASN B 194      14.649   4.151  -3.096  1.00  0.00           O  
ATOM   3262  CB  ASN B 194      16.853   3.131  -1.092  1.00  0.00           C  
ATOM   3263  CG  ASN B 194      17.524   2.025  -0.235  1.00  0.00           C  
ATOM   3264  OD1 ASN B 194      17.168   0.835  -0.212  1.00  0.00           O  
ATOM   3265  ND2 ASN B 194      18.416   2.407   0.570  1.00  0.00           N  
ATOM   3266  N   LEU B 195      16.462   4.296  -4.444  1.00  0.00           N  
ATOM   3267  CA  LEU B 195      16.134   5.543  -5.144  1.00  0.00           C  
ATOM   3268  C   LEU B 195      14.701   5.540  -5.818  1.00  0.00           C  
ATOM   3269  O   LEU B 195      14.024   6.578  -5.764  1.00  0.00           O  
ATOM   3270  CB  LEU B 195      17.347   5.917  -5.965  1.00  0.00           C  
ATOM   3271  CG  LEU B 195      17.142   7.330  -6.659  1.00  0.00           C  
ATOM   3272  CD1 LEU B 195      16.767   8.426  -5.704  1.00  0.00           C  
ATOM   3273  CD2 LEU B 195      18.493   7.711  -7.370  1.00  0.00           C  
ATOM   3274  N   LYS B 196      14.145   4.445  -6.279  1.00  0.00           N  
ATOM   3275  CA  LYS B 196      12.722   4.288  -6.736  1.00  0.00           C  
ATOM   3276  C   LYS B 196      11.767   3.652  -5.640  1.00  0.00           C  
ATOM   3277  O   LYS B 196      10.760   3.082  -6.059  1.00  0.00           O  
ATOM   3278  CB  LYS B 196      12.692   3.333  -8.032  1.00  0.00           C  
ATOM   3279  CG  LYS B 196      13.566   3.604  -9.256  1.00  0.00           C  
ATOM   3280  CD  LYS B 196      13.270   2.576 -10.327  1.00  0.00           C  
ATOM   3281  CE  LYS B 196      14.308   2.501 -11.515  1.00  0.00           C  
ATOM   3282  NZ  LYS B 196      14.315   3.748 -12.295  1.00  0.00           N  
ATOM   3283  N   ARG B 197      12.089   3.673  -4.346  1.00  0.00           N  
ATOM   3284  CA  ARG B 197      11.230   3.151  -3.293  1.00  0.00           C  
ATOM   3285  C   ARG B 197      10.831   4.180  -2.284  1.00  0.00           C  
ATOM   3286  O   ARG B 197       9.722   3.966  -1.638  1.00  0.00           O  
ATOM   3287  CB  ARG B 197      11.857   1.912  -2.745  1.00  0.00           C  
ATOM   3288  CG  ARG B 197      11.467   0.643  -3.575  1.00  0.00           C  
ATOM   3289  CD  ARG B 197      12.785  -0.195  -3.946  1.00  0.00           C  
ATOM   3290  NE  ARG B 197      12.484  -1.272  -4.906  1.00  0.00           N  
ATOM   3291  CZ  ARG B 197      13.073  -1.574  -6.000  1.00  0.00           C  
ATOM   3292  NH1 ARG B 197      12.614  -2.528  -6.839  1.00  0.00           N  
ATOM   3293  NH2 ARG B 197      14.205  -1.019  -6.394  1.00  0.00           N  
ATOM   3294  N   LYS B 198      11.697   5.142  -2.013  1.00  0.00           N  
ATOM   3295  CA  LYS B 198      11.540   6.376  -1.225  1.00  0.00           C  
ATOM   3296  C   LYS B 198      10.281   7.151  -1.497  1.00  0.00           C  
ATOM   3297  O   LYS B 198       9.652   7.034  -2.548  1.00  0.00           O  
ATOM   3298  CB  LYS B 198      12.773   7.222  -1.462  1.00  0.00           C  
ATOM   3299  CG  LYS B 198      13.984   6.637  -0.698  1.00  0.00           C  
ATOM   3300  CD  LYS B 198      15.141   7.525  -1.001  1.00  0.00           C  
ATOM   3301  CE  LYS B 198      16.313   7.122  -0.124  1.00  0.00           C  
ATOM   3302  NZ  LYS B 198      17.559   7.819  -0.430  1.00  0.00           N  
ATOM   3303  N   LEU B 199      10.044   8.045  -0.579  1.00  0.00           N  
ATOM   3304  CA  LEU B 199       8.856   8.890  -0.501  1.00  0.00           C  
ATOM   3305  C   LEU B 199       8.992  10.148   0.260  1.00  0.00           C  
ATOM   3306  O   LEU B 199       9.349  10.175   1.421  1.00  0.00           O  
ATOM   3307  CB  LEU B 199       7.680   8.002   0.061  1.00  0.00           C  
ATOM   3308  CG  LEU B 199       6.289   8.610   0.498  1.00  0.00           C  
ATOM   3309  CD1 LEU B 199       5.384   9.081  -0.720  1.00  0.00           C  
ATOM   3310  CD2 LEU B 199       5.429   7.501   1.168  1.00  0.00           C  
ATOM   3311  N   VAL B 200       8.576  11.280  -0.417  1.00  0.00           N  
ATOM   3312  CA  VAL B 200       8.284  12.601   0.254  1.00  0.00           C  
ATOM   3313  C   VAL B 200       6.774  12.891   0.425  1.00  0.00           C  
ATOM   3314  O   VAL B 200       5.946  12.569  -0.451  1.00  0.00           O  
ATOM   3315  CB  VAL B 200       9.067  13.803  -0.385  1.00  0.00           C  
ATOM   3316  CG1 VAL B 200      10.562  13.378  -0.563  1.00  0.00           C  
ATOM   3317  CG2 VAL B 200       8.473  14.238  -1.764  1.00  0.00           C  
ATOM   3318  N   ARG B 201       6.435  13.417   1.561  1.00  0.00           N  
ATOM   3319  CA  ARG B 201       5.114  14.003   1.968  1.00  0.00           C  
ATOM   3320  C   ARG B 201       5.131  15.492   2.123  1.00  0.00           C  
ATOM   3321  O   ARG B 201       6.137  16.035   2.607  1.00  0.00           O  
ATOM   3322  CB  ARG B 201       4.681  13.464   3.388  1.00  0.00           C  
ATOM   3323  CG  ARG B 201       4.381  11.971   3.134  1.00  0.00           C  
ATOM   3324  CD  ARG B 201       4.048  11.419   4.494  1.00  0.00           C  
ATOM   3325  NE  ARG B 201       3.888   9.980   4.387  1.00  0.00           N  
ATOM   3326  CZ  ARG B 201       4.580   8.903   4.841  1.00  0.00           C  
ATOM   3327  NH1 ARG B 201       4.168   7.720   4.541  1.00  0.00           N  
ATOM   3328  NH2 ARG B 201       5.670   8.918   5.577  1.00  0.00           N  
ATOM   3329  N   LYS B 202       4.117  16.243   1.606  1.00  0.00           N  
ATOM   3330  CA  LYS B 202       4.074  17.752   1.496  1.00  0.00           C  
ATOM   3331  C   LYS B 202       3.960  18.400   2.865  1.00  0.00           C  
ATOM   3332  O   LYS B 202       4.693  19.424   3.116  1.00  0.00           O  
ATOM   3333  CB  LYS B 202       2.918  18.127   0.518  1.00  0.00           C  
ATOM   3334  CG  LYS B 202       2.829  19.649   0.182  1.00  0.00           C  
ATOM   3335  CD  LYS B 202       3.976  20.174  -0.739  1.00  0.00           C  
ATOM   3336  CE  LYS B 202       3.560  21.683  -1.095  1.00  0.00           C  
ATOM   3337  NZ  LYS B 202       4.611  22.377  -1.883  1.00  0.00           N  
ATOM   3338  N   VAL B 203       3.065  17.865   3.721  1.00  0.00           N  
ATOM   3339  CA  VAL B 203       2.862  18.466   5.117  1.00  0.00           C  
ATOM   3340  C   VAL B 203       3.045  17.337   6.142  1.00  0.00           C  
ATOM   3341  O   VAL B 203       3.249  16.197   5.767  1.00  0.00           O  
ATOM   3342  CB  VAL B 203       1.498  19.259   5.248  1.00  0.00           C  
ATOM   3343  CG1 VAL B 203       1.446  20.394   4.193  1.00  0.00           C  
ATOM   3344  CG2 VAL B 203       0.255  18.437   4.923  1.00  0.00           C  
ATOM   3345  N   GLN B 204       3.156  17.713   7.416  1.00  0.00           N  
ATOM   3346  CA  GLN B 204       3.232  16.865   8.615  1.00  0.00           C  
ATOM   3347  C   GLN B 204       2.126  15.814   8.891  1.00  0.00           C  
ATOM   3348  O   GLN B 204       2.254  14.977   9.760  1.00  0.00           O  
ATOM   3349  CB  GLN B 204       3.207  17.887   9.824  1.00  0.00           C  
ATOM   3350  CG  GLN B 204       3.852  17.380  11.087  1.00  0.00           C  
ATOM   3351  CD  GLN B 204       2.971  17.202  12.296  1.00  0.00           C  
ATOM   3352  OE1 GLN B 204       3.273  17.822  13.323  1.00  0.00           O  
ATOM   3353  NE2 GLN B 204       1.954  16.444  12.235  1.00  0.00           N  
ATOM   3354  N   LEU B 205       0.989  15.921   8.229  1.00  0.00           N  
ATOM   3355  CA  LEU B 205      -0.085  14.873   8.218  1.00  0.00           C  
ATOM   3356  C   LEU B 205      -0.120  14.306   6.794  1.00  0.00           C  
ATOM   3357  O   LEU B 205      -0.075  15.084   5.849  1.00  0.00           O  
ATOM   3358  CB  LEU B 205      -1.375  15.583   8.767  1.00  0.00           C  
ATOM   3359  CG  LEU B 205      -1.278  16.091  10.253  1.00  0.00           C  
ATOM   3360  CD1 LEU B 205      -2.639  16.685  10.602  1.00  0.00           C  
ATOM   3361  CD2 LEU B 205      -0.995  14.974  11.206  1.00  0.00           C  
ATOM   3362  N   SER B 206      -0.139  13.022   6.580  1.00  0.00           N  
ATOM   3363  CA  SER B 206      -0.492  12.431   5.266  1.00  0.00           C  
ATOM   3364  C   SER B 206      -1.728  12.968   4.696  1.00  0.00           C  
ATOM   3365  O   SER B 206      -2.754  13.160   5.404  1.00  0.00           O  
ATOM   3366  CB  SER B 206      -0.576  10.925   5.438  1.00  0.00           C  
ATOM   3367  OG  SER B 206      -1.035  10.254   4.199  1.00  0.00           O  
ATOM   3368  N   ASN B 207      -1.724  13.179   3.403  1.00  0.00           N  
ATOM   3369  CA  ASN B 207      -2.993  13.417   2.622  1.00  0.00           C  
ATOM   3370  C   ASN B 207      -3.992  12.232   2.627  1.00  0.00           C  
ATOM   3371  O   ASN B 207      -5.198  12.402   2.417  1.00  0.00           O  
ATOM   3372  CB  ASN B 207      -2.586  13.892   1.250  1.00  0.00           C  
ATOM   3373  CG  ASN B 207      -1.962  15.326   1.136  1.00  0.00           C  
ATOM   3374  OD1 ASN B 207      -1.780  15.799   0.078  1.00  0.00           O  
ATOM   3375  ND2 ASN B 207      -1.635  16.037   2.170  1.00  0.00           N  
ATOM   3376  N   ASN B 208      -3.574  10.952   2.958  1.00  0.00           N  
ATOM   3377  CA  ASN B 208      -4.467   9.863   3.265  1.00  0.00           C  
ATOM   3378  C   ASN B 208      -5.025   9.827   4.668  1.00  0.00           C  
ATOM   3379  O   ASN B 208      -5.951   9.034   4.872  1.00  0.00           O  
ATOM   3380  CB  ASN B 208      -3.789   8.501   2.965  1.00  0.00           C  
ATOM   3381  CG  ASN B 208      -3.182   8.481   1.582  1.00  0.00           C  
ATOM   3382  OD1 ASN B 208      -3.971   8.465   0.645  1.00  0.00           O  
ATOM   3383  ND2 ASN B 208      -1.915   8.787   1.399  1.00  0.00           N  
ATOM   3384  N   LEU B 209      -4.475  10.519   5.623  1.00  0.00           N  
ATOM   3385  CA  LEU B 209      -5.044  10.654   6.967  1.00  0.00           C  
ATOM   3386  C   LEU B 209      -6.060  11.746   6.997  1.00  0.00           C  
ATOM   3387  O   LEU B 209      -7.118  11.569   7.557  1.00  0.00           O  
ATOM   3388  CB  LEU B 209      -3.871  11.014   7.970  1.00  0.00           C  
ATOM   3389  CG  LEU B 209      -4.232  11.045   9.471  1.00  0.00           C  
ATOM   3390  CD1 LEU B 209      -4.877   9.820  10.121  1.00  0.00           C  
ATOM   3391  CD2 LEU B 209      -2.931  11.475  10.145  1.00  0.00           C  
ATOM   3392  N   ASP B 210      -5.865  12.834   6.288  1.00  0.00           N  
ATOM   3393  CA  ASP B 210      -6.675  14.053   6.379  1.00  0.00           C  
ATOM   3394  C   ASP B 210      -7.696  14.347   5.203  1.00  0.00           C  
ATOM   3395  O   ASP B 210      -8.830  14.745   5.446  1.00  0.00           O  
ATOM   3396  CB  ASP B 210      -5.708  15.265   6.642  1.00  0.00           C  
ATOM   3397  CG  ASP B 210      -6.450  16.587   7.027  1.00  0.00           C  
ATOM   3398  OD1 ASP B 210      -5.921  17.653   6.631  1.00  0.00           O  
ATOM   3399  OD2 ASP B 210      -7.392  16.666   7.847  1.00  0.00           O  
ATOM   3400  N   ILE B 211      -7.345  14.016   3.969  1.00  0.00           N  
ATOM   3401  CA  ILE B 211      -8.091  14.472   2.797  1.00  0.00           C  
ATOM   3402  C   ILE B 211      -8.299  13.362   1.763  1.00  0.00           C  
ATOM   3403  O   ILE B 211      -8.260  13.568   0.539  1.00  0.00           O  
ATOM   3404  CB  ILE B 211      -7.394  15.725   2.140  1.00  0.00           C  
ATOM   3405  CG1 ILE B 211      -5.981  15.396   1.657  1.00  0.00           C  
ATOM   3406  CG2 ILE B 211      -7.386  16.902   3.144  1.00  0.00           C  
ATOM   3407  CD1 ILE B 211      -5.393  16.502   0.784  1.00  0.00           C  
ATOM   3408  N   VAL B 212      -8.477  12.154   2.238  1.00  0.00           N  
ATOM   3409  CA  VAL B 212      -8.546  10.933   1.400  1.00  0.00           C  
ATOM   3410  C   VAL B 212      -9.532  10.873   0.295  1.00  0.00           C  
ATOM   3411  O   VAL B 212      -9.184  10.430  -0.797  1.00  0.00           O  
ATOM   3412  CB  VAL B 212      -8.684   9.734   2.373  1.00  0.00           C  
ATOM   3413  CG1 VAL B 212     -10.066   9.471   2.949  1.00  0.00           C  
ATOM   3414  CG2 VAL B 212      -8.078   8.404   1.816  1.00  0.00           C  
ATOM   3415  N   ASN B 213     -10.784  11.296   0.579  1.00  0.00           N  
ATOM   3416  CA  ASN B 213     -11.740  11.310  -0.475  1.00  0.00           C  
ATOM   3417  C   ASN B 213     -11.434  12.491  -1.431  1.00  0.00           C  
ATOM   3418  O   ASN B 213     -11.632  12.269  -2.645  1.00  0.00           O  
ATOM   3419  CB  ASN B 213     -13.080  11.410   0.225  1.00  0.00           C  
ATOM   3420  CG  ASN B 213     -13.462  10.172   1.031  1.00  0.00           C  
ATOM   3421  OD1 ASN B 213     -13.261   9.048   0.599  1.00  0.00           O  
ATOM   3422  ND2 ASN B 213     -13.966  10.476   2.221  1.00  0.00           N  
ATOM   3423  N   LEU B 214     -10.919  13.651  -1.010  1.00  0.00           N  
ATOM   3424  CA  LEU B 214     -10.602  14.702  -1.956  1.00  0.00           C  
ATOM   3425  C   LEU B 214      -9.455  14.319  -2.925  1.00  0.00           C  
ATOM   3426  O   LEU B 214      -9.635  14.495  -4.123  1.00  0.00           O  
ATOM   3427  CB  LEU B 214     -10.187  15.985  -1.259  1.00  0.00           C  
ATOM   3428  CG  LEU B 214     -10.374  17.228  -2.188  1.00  0.00           C  
ATOM   3429  CD1 LEU B 214     -11.738  17.243  -2.842  1.00  0.00           C  
ATOM   3430  CD2 LEU B 214     -10.163  18.494  -1.304  1.00  0.00           C  
ATOM   3431  N   THR B 215      -8.388  13.652  -2.389  1.00  0.00           N  
ATOM   3432  CA  THR B 215      -7.248  13.195  -3.207  1.00  0.00           C  
ATOM   3433  C   THR B 215      -7.776  12.084  -4.128  1.00  0.00           C  
ATOM   3434  O   THR B 215      -7.414  12.096  -5.289  1.00  0.00           O  
ATOM   3435  CB  THR B 215      -6.011  12.751  -2.393  1.00  0.00           C  
ATOM   3436  OG1 THR B 215      -6.473  11.934  -1.289  1.00  0.00           O  
ATOM   3437  CG2 THR B 215      -5.310  14.014  -1.932  1.00  0.00           C  
ATOM   3438  N   LYS B 216      -8.514  11.080  -3.654  1.00  0.00           N  
ATOM   3439  CA  LYS B 216      -9.018   9.990  -4.446  1.00  0.00           C  
ATOM   3440  C   LYS B 216      -9.892  10.461  -5.628  1.00  0.00           C  
ATOM   3441  O   LYS B 216      -9.944   9.766  -6.680  1.00  0.00           O  
ATOM   3442  CB  LYS B 216      -9.733   8.901  -3.572  1.00  0.00           C  
ATOM   3443  CG  LYS B 216      -8.718   8.143  -2.750  1.00  0.00           C  
ATOM   3444  CD  LYS B 216      -9.528   7.129  -1.820  1.00  0.00           C  
ATOM   3445  CE  LYS B 216     -10.498   6.119  -2.403  1.00  0.00           C  
ATOM   3446  NZ  LYS B 216     -11.096   5.317  -1.357  1.00  0.00           N  
ATOM   3447  N   THR B 217     -10.683  11.491  -5.368  1.00  0.00           N  
ATOM   3448  CA  THR B 217     -11.569  12.032  -6.410  1.00  0.00           C  
ATOM   3449  C   THR B 217     -10.851  12.802  -7.481  1.00  0.00           C  
ATOM   3450  O   THR B 217     -11.181  12.650  -8.672  1.00  0.00           O  
ATOM   3451  CB  THR B 217     -12.728  12.806  -5.835  1.00  0.00           C  
ATOM   3452  OG1 THR B 217     -12.316  13.798  -4.964  1.00  0.00           O  
ATOM   3453  CG2 THR B 217     -13.844  11.916  -5.222  1.00  0.00           C  
ATOM   3454  N   ILE B 218      -9.816  13.553  -7.084  1.00  0.00           N  
ATOM   3455  CA  ILE B 218      -8.978  14.317  -7.957  1.00  0.00           C  
ATOM   3456  C   ILE B 218      -8.231  13.353  -8.915  1.00  0.00           C  
ATOM   3457  O   ILE B 218      -8.253  13.471 -10.141  1.00  0.00           O  
ATOM   3458  CB  ILE B 218      -8.012  15.222  -7.117  1.00  0.00           C  
ATOM   3459  CG1 ILE B 218      -8.624  16.527  -6.510  1.00  0.00           C  
ATOM   3460  CG2 ILE B 218      -6.794  15.621  -7.973  1.00  0.00           C  
ATOM   3461  CD1 ILE B 218      -7.732  17.187  -5.446  1.00  0.00           C  
ATOM   3462  N   ASP B 219      -7.630  12.308  -8.353  1.00  0.00           N  
ATOM   3463  CA  ASP B 219      -6.897  11.342  -9.096  1.00  0.00           C  
ATOM   3464  C   ASP B 219      -7.827  10.581 -10.173  1.00  0.00           C  
ATOM   3465  O   ASP B 219      -7.262   9.935 -11.036  1.00  0.00           O  
ATOM   3466  CB  ASP B 219      -6.446  10.230  -8.117  1.00  0.00           C  
ATOM   3467  CG  ASP B 219      -5.264  10.588  -7.254  1.00  0.00           C  
ATOM   3468  OD1 ASP B 219      -4.575  11.566  -7.548  1.00  0.00           O  
ATOM   3469  OD2 ASP B 219      -4.941   9.842  -6.318  1.00  0.00           O  
ATOM   3470  N   LEU B 220      -9.169  10.708 -10.172  1.00  0.00           N  
ATOM   3471  CA  LEU B 220     -10.211  10.179 -11.018  1.00  0.00           C  
ATOM   3472  C   LEU B 220     -10.896  11.323 -11.799  1.00  0.00           C  
ATOM   3473  O   LEU B 220     -11.651  11.000 -12.760  1.00  0.00           O  
ATOM   3474  CB  LEU B 220     -11.205   9.359 -10.202  1.00  0.00           C  
ATOM   3475  CG  LEU B 220     -10.571   8.248  -9.350  1.00  0.00           C  
ATOM   3476  CD1 LEU B 220     -11.563   7.803  -8.256  1.00  0.00           C  
ATOM   3477  CD2 LEU B 220     -10.160   7.040 -10.172  1.00  0.00           C  
ATOM   3478  N   ASN B 221     -10.646  12.629 -11.518  1.00  0.00           N  
ATOM   3479  CA  ASN B 221     -11.452  13.730 -12.052  1.00  0.00           C  
ATOM   3480  C   ASN B 221     -10.540  14.826 -12.544  1.00  0.00           C  
ATOM   3481  O   ASN B 221     -10.310  14.870 -13.804  1.00  0.00           O  
ATOM   3482  CB  ASN B 221     -12.626  14.089 -11.140  1.00  0.00           C  
ATOM   3483  CG  ASN B 221     -13.618  12.922 -11.024  1.00  0.00           C  
ATOM   3484  OD1 ASN B 221     -14.428  12.690 -11.874  1.00  0.00           O  
ATOM   3485  ND2 ASN B 221     -13.720  12.271  -9.906  1.00  0.00           N  
ATOM   3486  N   ASN B 222     -10.133  15.730 -11.668  1.00  0.00           N  
ATOM   3487  CA  ASN B 222      -9.251  16.855 -11.971  1.00  0.00           C  
ATOM   3488  C   ASN B 222      -7.985  16.372 -12.699  1.00  0.00           C  
ATOM   3489  O   ASN B 222      -7.670  17.172 -13.556  1.00  0.00           O  
ATOM   3490  CB  ASN B 222      -9.099  17.724 -10.771  1.00  0.00           C  
ATOM   3491  CG  ASN B 222      -7.858  18.521 -10.837  1.00  0.00           C  
ATOM   3492  OD1 ASN B 222      -6.775  18.191 -10.373  1.00  0.00           O  
ATOM   3493  ND2 ASN B 222      -7.940  19.673 -11.508  1.00  0.00           N  
ATOM   3494  N   LYS B 223      -7.373  15.216 -12.472  1.00  0.00           N  
ATOM   3495  CA  LYS B 223      -6.084  14.714 -13.103  1.00  0.00           C  
ATOM   3496  C   LYS B 223      -6.355  13.935 -14.442  1.00  0.00           C  
ATOM   3497  O   LYS B 223      -5.421  13.619 -15.203  1.00  0.00           O  
ATOM   3498  CB  LYS B 223      -5.180  13.896 -12.162  1.00  0.00           C  
ATOM   3499  CG  LYS B 223      -4.570  14.743 -11.023  1.00  0.00           C  
ATOM   3500  CD  LYS B 223      -3.682  13.798 -10.151  1.00  0.00           C  
ATOM   3501  CE  LYS B 223      -3.037  14.503  -8.928  1.00  0.00           C  
ATOM   3502  NZ  LYS B 223      -2.632  13.486  -7.926  1.00  0.00           N  
ATOM   3503  N   LEU B 224      -7.658  13.749 -14.706  1.00  0.00           N  
ATOM   3504  CA  LEU B 224      -8.142  12.661 -15.604  1.00  0.00           C  
ATOM   3505  C   LEU B 224      -8.930  13.188 -16.854  1.00  0.00           C  
ATOM   3506  O   LEU B 224      -8.661  12.793 -18.002  1.00  0.00           O  
ATOM   3507  CB  LEU B 224      -9.018  11.710 -14.727  1.00  0.00           C  
ATOM   3508  CG  LEU B 224      -9.018  10.223 -15.196  1.00  0.00           C  
ATOM   3509  CD1 LEU B 224     -10.005   9.908 -16.384  1.00  0.00           C  
ATOM   3510  CD2 LEU B 224      -7.646   9.655 -15.521  1.00  0.00           C  
ATOM   3511  N   ILE B 225      -9.783  14.132 -16.589  1.00  0.00           N  
ATOM   3512  CA  ILE B 225     -10.680  14.651 -17.601  1.00  0.00           C  
ATOM   3513  C   ILE B 225      -9.936  15.609 -18.521  1.00  0.00           C  
ATOM   3514  O   ILE B 225     -10.157  15.606 -19.745  1.00  0.00           O  
ATOM   3515  CB  ILE B 225     -12.024  15.290 -17.109  1.00  0.00           C  
ATOM   3516  CG1 ILE B 225     -12.824  14.036 -16.511  1.00  0.00           C  
ATOM   3517  CG2 ILE B 225     -12.824  16.105 -18.140  1.00  0.00           C  
ATOM   3518  CD1 ILE B 225     -14.180  14.423 -15.906  1.00  0.00           C  
ATOM   3519  N   PRO B 226      -9.040  16.448 -17.987  1.00  0.00           N  
ATOM   3520  CA  PRO B 226      -8.169  17.257 -18.860  1.00  0.00           C  
ATOM   3521  C   PRO B 226      -7.314  16.458 -19.836  1.00  0.00           C  
ATOM   3522  O   PRO B 226      -7.023  17.085 -20.868  1.00  0.00           O  
ATOM   3523  CB  PRO B 226      -7.241  18.092 -17.972  1.00  0.00           C  
ATOM   3524  CG  PRO B 226      -7.861  18.080 -16.610  1.00  0.00           C  
ATOM   3525  CD  PRO B 226      -8.679  16.783 -16.677  1.00  0.00           C  
ATOM   3526  N   MET B 227      -6.972  15.173 -19.551  1.00  0.00           N  
ATOM   3527  CA  MET B 227      -6.267  14.279 -20.477  1.00  0.00           C  
ATOM   3528  C   MET B 227      -7.180  13.847 -21.620  1.00  0.00           C  
ATOM   3529  O   MET B 227      -6.687  13.576 -22.696  1.00  0.00           O  
ATOM   3530  CB  MET B 227      -5.651  13.094 -19.804  1.00  0.00           C  
ATOM   3531  CG  MET B 227      -4.843  12.106 -20.735  1.00  0.00           C  
ATOM   3532  SD  MET B 227      -3.409  12.857 -21.597  1.00  0.00           S  
ATOM   3533  CE  MET B 227      -2.449  13.569 -20.205  1.00  0.00           C  
ATOM   3534  N   ILE B 228      -8.495  13.803 -21.417  1.00  0.00           N  
ATOM   3535  CA  ILE B 228      -9.524  13.774 -22.487  1.00  0.00           C  
ATOM   3536  C   ILE B 228      -9.473  15.026 -23.331  1.00  0.00           C  
ATOM   3537  O   ILE B 228      -9.441  14.875 -24.551  1.00  0.00           O  
ATOM   3538  CB  ILE B 228     -10.897  13.386 -22.027  1.00  0.00           C  
ATOM   3539  CG1 ILE B 228     -10.848  12.011 -21.234  1.00  0.00           C  
ATOM   3540  CG2 ILE B 228     -11.783  13.190 -23.268  1.00  0.00           C  
ATOM   3541  CD1 ILE B 228     -12.123  11.516 -20.678  1.00  0.00           C  
ATOM   3542  N   GLN B 229      -9.353  16.188 -22.657  1.00  0.00           N  
ATOM   3543  CA  GLN B 229      -9.378  17.498 -23.270  1.00  0.00           C  
ATOM   3544  C   GLN B 229      -8.313  17.852 -24.265  1.00  0.00           C  
ATOM   3545  O   GLN B 229      -8.470  18.597 -25.243  1.00  0.00           O  
ATOM   3546  CB  GLN B 229      -9.682  18.663 -22.298  1.00  0.00           C  
ATOM   3547  CG  GLN B 229     -10.955  18.437 -21.541  1.00  0.00           C  
ATOM   3548  CD  GLN B 229     -11.146  19.450 -20.435  1.00  0.00           C  
ATOM   3549  OE1 GLN B 229     -10.272  19.808 -19.652  1.00  0.00           O  
ATOM   3550  NE2 GLN B 229     -12.383  19.957 -20.387  1.00  0.00           N  
ATOM   3551  N   MET B 230      -7.071  17.388 -23.878  1.00  0.00           N  
ATOM   3552  CA  MET B 230      -5.896  17.748 -24.706  1.00  0.00           C  
ATOM   3553  C   MET B 230      -5.821  16.689 -25.900  1.00  0.00           C  
ATOM   3554  O   MET B 230      -5.176  16.930 -26.907  1.00  0.00           O  
ATOM   3555  CB  MET B 230      -4.571  17.834 -23.961  1.00  0.00           C  
ATOM   3556  CG  MET B 230      -4.233  16.473 -23.223  1.00  0.00           C  
ATOM   3557  SD  MET B 230      -3.021  16.585 -21.882  1.00  0.00           S  
ATOM   3558  CE  MET B 230      -1.521  16.021 -22.750  1.00  0.00           C  
ATOM   3559  N   ILE B 231      -6.437  15.486 -25.869  1.00  0.00           N  
ATOM   3560  CA  ILE B 231      -6.406  14.429 -26.841  1.00  0.00           C  
ATOM   3561  C   ILE B 231      -7.506  14.504 -27.915  1.00  0.00           C  
ATOM   3562  O   ILE B 231      -7.307  14.428 -29.138  1.00  0.00           O  
ATOM   3563  CB  ILE B 231      -6.372  13.076 -26.038  1.00  0.00           C  
ATOM   3564  CG1 ILE B 231      -5.072  12.843 -25.168  1.00  0.00           C  
ATOM   3565  CG2 ILE B 231      -6.478  11.893 -27.035  1.00  0.00           C  
ATOM   3566  CD1 ILE B 231      -3.681  12.680 -25.742  1.00  0.00           C  
ATOM   3567  N   VAL B 232      -8.766  14.850 -27.466  1.00  0.00           N  
ATOM   3568  CA  VAL B 232      -9.962  14.995 -28.342  1.00  0.00           C  
ATOM   3569  C   VAL B 232      -9.755  16.228 -29.284  1.00  0.00           C  
ATOM   3570  O   VAL B 232     -10.414  16.370 -30.318  1.00  0.00           O  
ATOM   3571  CB  VAL B 232     -11.277  15.079 -27.546  1.00  0.00           C  
ATOM   3572  CG1 VAL B 232     -11.410  16.397 -26.771  1.00  0.00           C  
ATOM   3573  CG2 VAL B 232     -12.561  15.077 -28.438  1.00  0.00           C  
ATOM   3574  N   ASN B 233      -8.835  17.152 -28.879  1.00  0.00           N  
ATOM   3575  CA  ASN B 233      -8.487  18.331 -29.699  1.00  0.00           C  
ATOM   3576  C   ASN B 233      -7.410  18.030 -30.749  1.00  0.00           C  
ATOM   3577  O   ASN B 233      -7.067  18.926 -31.529  1.00  0.00           O  
ATOM   3578  CB  ASN B 233      -8.138  19.496 -28.792  1.00  0.00           C  
ATOM   3579  CG  ASN B 233      -9.411  20.160 -28.264  1.00  0.00           C  
ATOM   3580  OD1 ASN B 233     -10.537  19.626 -28.299  1.00  0.00           O  
ATOM   3581  ND2 ASN B 233      -9.301  21.400 -27.834  1.00  0.00           N  
ATOM   3582  N   ASP B 234      -6.837  16.807 -30.750  1.00  0.00           N  
ATOM   3583  CA  ASP B 234      -5.694  16.418 -31.527  1.00  0.00           C  
ATOM   3584  C   ASP B 234      -6.039  15.357 -32.545  1.00  0.00           C  
ATOM   3585  O   ASP B 234      -5.611  15.521 -33.721  1.00  0.00           O  
ATOM   3586  CB  ASP B 234      -4.608  15.970 -30.575  1.00  0.00           C  
ATOM   3587  CG  ASP B 234      -3.285  15.904 -31.283  1.00  0.00           C  
ATOM   3588  OD1 ASP B 234      -2.864  17.011 -31.667  1.00  0.00           O  
ATOM   3589  OD2 ASP B 234      -2.765  14.810 -31.649  1.00  0.00           O  
ATOM   3590  N   GLN B 235      -6.894  14.416 -32.145  1.00  0.00           N  
ATOM   3591  CA  GLN B 235      -7.399  13.402 -33.101  1.00  0.00           C  
ATOM   3592  C   GLN B 235      -8.744  12.842 -32.645  1.00  0.00           C  
ATOM   3593  O   GLN B 235      -8.974  12.763 -31.444  1.00  0.00           O  
ATOM   3594  CB  GLN B 235      -6.303  12.331 -33.225  1.00  0.00           C  
ATOM   3595  CG  GLN B 235      -5.636  11.779 -31.928  1.00  0.00           C  
ATOM   3596  CD  GLN B 235      -4.654  10.590 -32.183  1.00  0.00           C  
ATOM   3597  OE1 GLN B 235      -4.848   9.544 -32.823  1.00  0.00           O  
ATOM   3598  NE2 GLN B 235      -3.510  10.538 -31.583  1.00  0.00           N  
ATOM   3599  N   VAL B 236      -9.494  12.233 -33.553  1.00  0.00           N  
ATOM   3600  CA  VAL B 236     -10.793  11.583 -33.424  1.00  0.00           C  
ATOM   3601  C   VAL B 236     -10.485  10.169 -32.948  1.00  0.00           C  
ATOM   3602  O   VAL B 236     -10.973   9.154 -33.480  1.00  0.00           O  
ATOM   3603  CB  VAL B 236     -11.627  11.653 -34.769  1.00  0.00           C  
ATOM   3604  CG1 VAL B 236     -13.046  11.087 -34.710  1.00  0.00           C  
ATOM   3605  CG2 VAL B 236     -11.487  13.039 -35.194  1.00  0.00           C  
ATOM   3606  N   PHE B 237      -9.682  10.072 -31.913  1.00  0.00           N  
ATOM   3607  CA  PHE B 237      -9.163   8.802 -31.299  1.00  0.00           C  
ATOM   3608  C   PHE B 237     -10.386   7.951 -30.761  1.00  0.00           C  
ATOM   3609  O   PHE B 237     -10.394   6.723 -30.974  1.00  0.00           O  
ATOM   3610  CB  PHE B 237      -8.067   9.120 -30.232  1.00  0.00           C  
ATOM   3611  CG  PHE B 237      -8.538   9.156 -28.785  1.00  0.00           C  
ATOM   3612  CD1 PHE B 237      -9.186  10.298 -28.250  1.00  0.00           C  
ATOM   3613  CD2 PHE B 237      -8.648   7.909 -28.117  1.00  0.00           C  
ATOM   3614  CE1 PHE B 237      -9.821  10.204 -27.019  1.00  0.00           C  
ATOM   3615  CE2 PHE B 237      -9.195   7.834 -26.839  1.00  0.00           C  
ATOM   3616  CZ  PHE B 237      -9.822   8.979 -26.305  1.00  0.00           C  
ATOM   3617  N   HIE B 238     -11.448   8.596 -30.157  1.00  0.00           N  
ATOM   3618  CA  HIE B 238     -12.684   8.056 -29.642  1.00  0.00           C  
ATOM   3619  C   HIE B 238     -13.537   7.240 -30.649  1.00  0.00           C  
ATOM   3620  O   HIE B 238     -14.376   6.451 -30.177  1.00  0.00           O  
ATOM   3621  CB  HIE B 238     -13.434   9.235 -28.816  1.00  0.00           C  
ATOM   3622  CG  HIE B 238     -13.899  10.391 -29.702  1.00  0.00           C  
ATOM   3623  ND1 HIE B 238     -13.057  11.366 -30.301  1.00  0.00           N  
ATOM   3624  CD2 HIE B 238     -15.187  10.819 -29.835  1.00  0.00           C  
ATOM   3625  CE1 HIE B 238     -13.902  12.095 -31.083  1.00  0.00           C  
ATOM   3626  NE2 HIE B 238     -15.207  11.843 -30.794  1.00  0.00           N  
ATOM   3627  N   GLU B 239     -13.361   7.424 -31.951  1.00  0.00           N  
ATOM   3628  CA  GLU B 239     -14.007   6.704 -32.998  1.00  0.00           C  
ATOM   3629  C   GLU B 239     -13.037   5.680 -33.728  1.00  0.00           C  
ATOM   3630  O   GLU B 239     -13.380   4.536 -34.033  1.00  0.00           O  
ATOM   3631  CB  GLU B 239     -14.802   7.684 -33.980  1.00  0.00           C  
ATOM   3632  CG  GLU B 239     -15.382   7.021 -35.201  1.00  0.00           C  
ATOM   3633  CD  GLU B 239     -16.641   7.792 -35.710  1.00  0.00           C  
ATOM   3634  OE1 GLU B 239     -17.775   7.219 -35.725  1.00  0.00           O  
ATOM   3635  OE2 GLU B 239     -16.532   8.900 -36.265  1.00  0.00           O  
ATOM   3636  N   GLN B 240     -11.825   6.150 -33.928  1.00  0.00           N  
ATOM   3637  CA  GLN B 240     -10.832   5.397 -34.784  1.00  0.00           C  
ATOM   3638  C   GLN B 240      -9.839   4.426 -34.130  1.00  0.00           C  
ATOM   3639  O   GLN B 240      -9.190   3.682 -34.795  1.00  0.00           O  
ATOM   3640  CB  GLN B 240     -10.103   6.437 -35.622  1.00  0.00           C  
ATOM   3641  CG  GLN B 240     -11.120   7.272 -36.505  1.00  0.00           C  
ATOM   3642  CD  GLN B 240     -10.346   8.392 -37.327  1.00  0.00           C  
ATOM   3643  OE1 GLN B 240      -9.155   8.534 -37.439  1.00  0.00           O  
ATOM   3644  NE2 GLN B 240     -11.106   9.241 -38.024  1.00  0.00           N  
ATOM   3645  N   LYS B 241      -9.652   4.506 -32.785  1.00  0.00           N  
ATOM   3646  CA  LYS B 241      -8.658   3.651 -32.053  1.00  0.00           C  
ATOM   3647  C   LYS B 241      -9.312   2.497 -31.238  1.00  0.00           C  
ATOM   3648  O   LYS B 241      -9.820   2.804 -30.167  1.00  0.00           O  
ATOM   3649  CB  LYS B 241      -7.772   4.583 -31.156  1.00  0.00           C  
ATOM   3650  CG  LYS B 241      -6.992   5.754 -31.912  1.00  0.00           C  
ATOM   3651  CD  LYS B 241      -6.124   5.204 -33.001  1.00  0.00           C  
ATOM   3652  CE  LYS B 241      -5.412   6.447 -33.542  1.00  0.00           C  
ATOM   3653  NZ  LYS B 241      -4.773   6.139 -34.810  1.00  0.00           N  
ATOM   3654  N   PRO B 242      -9.416   1.250 -31.778  1.00  0.00           N  
ATOM   3655  CA  PRO B 242     -10.250   0.177 -31.168  1.00  0.00           C  
ATOM   3656  C   PRO B 242      -9.833  -0.329 -29.779  1.00  0.00           C  
ATOM   3657  O   PRO B 242     -10.669  -0.881 -29.117  1.00  0.00           O  
ATOM   3658  CB  PRO B 242     -10.284  -1.009 -32.171  1.00  0.00           C  
ATOM   3659  CG  PRO B 242      -8.978  -0.763 -32.965  1.00  0.00           C  
ATOM   3660  CD  PRO B 242      -8.883   0.761 -33.015  1.00  0.00           C  
ATOM   3661  N   LEU B 243      -8.544  -0.124 -29.383  1.00  0.00           N  
ATOM   3662  CA  LEU B 243      -7.942  -0.306 -28.008  1.00  0.00           C  
ATOM   3663  C   LEU B 243      -8.326   0.726 -26.987  1.00  0.00           C  
ATOM   3664  O   LEU B 243      -8.122   0.478 -25.834  1.00  0.00           O  
ATOM   3665  CB  LEU B 243      -6.448  -0.547 -28.238  1.00  0.00           C  
ATOM   3666  CG  LEU B 243      -5.532  -0.694 -27.003  1.00  0.00           C  
ATOM   3667  CD1 LEU B 243      -5.872  -1.855 -26.121  1.00  0.00           C  
ATOM   3668  CD2 LEU B 243      -4.066  -0.865 -27.483  1.00  0.00           C  
ATOM   3669  N   PHE B 244      -9.030   1.780 -27.499  1.00  0.00           N  
ATOM   3670  CA  PHE B 244      -9.392   2.949 -26.701  1.00  0.00           C  
ATOM   3671  C   PHE B 244     -10.934   3.350 -26.839  1.00  0.00           C  
ATOM   3672  O   PHE B 244     -11.722   3.163 -25.874  1.00  0.00           O  
ATOM   3673  CB  PHE B 244      -8.382   4.119 -27.066  1.00  0.00           C  
ATOM   3674  CG  PHE B 244      -6.894   3.879 -26.754  1.00  0.00           C  
ATOM   3675  CD1 PHE B 244      -6.043   3.249 -27.688  1.00  0.00           C  
ATOM   3676  CD2 PHE B 244      -6.441   4.238 -25.530  1.00  0.00           C  
ATOM   3677  CE1 PHE B 244      -4.698   2.904 -27.384  1.00  0.00           C  
ATOM   3678  CE2 PHE B 244      -5.097   3.928 -25.207  1.00  0.00           C  
ATOM   3679  CZ  PHE B 244      -4.290   3.222 -26.118  1.00  0.00           C  
ATOM   3680  N   LYS B 245     -11.361   3.793 -28.030  1.00  0.00           N  
ATOM   3681  CA  LYS B 245     -12.747   4.080 -28.372  1.00  0.00           C  
ATOM   3682  C   LYS B 245     -13.523   4.939 -27.312  1.00  0.00           C  
ATOM   3683  O   LYS B 245     -12.894   5.767 -26.709  1.00  0.00           O  
ATOM   3684  CB  LYS B 245     -13.418   2.637 -28.641  1.00  0.00           C  
ATOM   3685  CG  LYS B 245     -14.434   2.569 -29.762  1.00  0.00           C  
ATOM   3686  CD  LYS B 245     -15.119   1.196 -29.808  1.00  0.00           C  
ATOM   3687  CE  LYS B 245     -16.372   1.294 -30.756  1.00  0.00           C  
ATOM   3688  NZ  LYS B 245     -17.116   0.034 -30.886  1.00  0.00           N  
ATOM   3689  N   SER B 246     -14.839   4.857 -27.297  1.00  0.00           N  
ATOM   3690  CA  SER B 246     -15.746   5.424 -26.302  1.00  0.00           C  
ATOM   3691  C   SER B 246     -15.289   5.137 -24.872  1.00  0.00           C  
ATOM   3692  O   SER B 246     -15.618   5.948 -24.037  1.00  0.00           O  
ATOM   3693  CB  SER B 246     -17.183   4.967 -26.503  1.00  0.00           C  
ATOM   3694  OG  SER B 246     -17.248   3.529 -26.608  1.00  0.00           O  
ATOM   3695  N   TYR B 247     -14.661   3.971 -24.560  1.00  0.00           N  
ATOM   3696  CA  TYR B 247     -14.363   3.555 -23.221  1.00  0.00           C  
ATOM   3697  C   TYR B 247     -13.337   4.503 -22.523  1.00  0.00           C  
ATOM   3698  O   TYR B 247     -13.547   4.826 -21.373  1.00  0.00           O  
ATOM   3699  CB  TYR B 247     -13.896   2.149 -23.283  1.00  0.00           C  
ATOM   3700  CG  TYR B 247     -14.339   1.134 -24.346  1.00  0.00           C  
ATOM   3701  CD1 TYR B 247     -13.474   0.295 -25.145  1.00  0.00           C  
ATOM   3702  CD2 TYR B 247     -15.705   1.087 -24.723  1.00  0.00           C  
ATOM   3703  CE1 TYR B 247     -13.871  -0.530 -26.184  1.00  0.00           C  
ATOM   3704  CE2 TYR B 247     -16.171   0.262 -25.783  1.00  0.00           C  
ATOM   3705  CZ  TYR B 247     -15.306  -0.657 -26.451  1.00  0.00           C  
ATOM   3706  OH  TYR B 247     -15.716  -1.325 -27.550  1.00  0.00           O  
ATOM   3707  N   CYS B 248     -12.338   5.028 -23.308  1.00  0.00           N  
ATOM   3708  CA  CYS B 248     -11.402   5.970 -22.777  1.00  0.00           C  
ATOM   3709  C   CYS B 248     -11.982   7.379 -23.015  1.00  0.00           C  
ATOM   3710  O   CYS B 248     -11.178   8.288 -22.762  1.00  0.00           O  
ATOM   3711  CB  CYS B 248     -10.039   5.928 -23.477  1.00  0.00           C  
ATOM   3712  SG  CYS B 248      -9.377   4.326 -23.142  1.00  0.00           S  
ATOM   3713  N   TYR B 249     -13.250   7.643 -23.366  1.00  0.00           N  
ATOM   3714  CA  TYR B 249     -13.832   8.962 -23.696  1.00  0.00           C  
ATOM   3715  C   TYR B 249     -15.058   9.300 -22.912  1.00  0.00           C  
ATOM   3716  O   TYR B 249     -15.085  10.502 -22.581  1.00  0.00           O  
ATOM   3717  CB  TYR B 249     -14.038   9.014 -25.235  1.00  0.00           C  
ATOM   3718  CG  TYR B 249     -14.617  10.381 -25.865  1.00  0.00           C  
ATOM   3719  CD1 TYR B 249     -13.775  11.501 -25.723  1.00  0.00           C  
ATOM   3720  CD2 TYR B 249     -15.854  10.501 -26.481  1.00  0.00           C  
ATOM   3721  CE1 TYR B 249     -14.160  12.716 -26.252  1.00  0.00           C  
ATOM   3722  CE2 TYR B 249     -16.312  11.769 -26.909  1.00  0.00           C  
ATOM   3723  CZ  TYR B 249     -15.424  12.878 -26.898  1.00  0.00           C  
ATOM   3724  OH  TYR B 249     -15.809  14.042 -27.419  1.00  0.00           O  
ATOM   3725  N   THR B 250     -15.953   8.378 -22.605  1.00  0.00           N  
ATOM   3726  CA  THR B 250     -17.183   8.610 -21.816  1.00  0.00           C  
ATOM   3727  C   THR B 250     -17.097   9.475 -20.557  1.00  0.00           C  
ATOM   3728  O   THR B 250     -18.088  10.206 -20.342  1.00  0.00           O  
ATOM   3729  CB  THR B 250     -17.923   7.293 -21.640  1.00  0.00           C  
ATOM   3730  OG1 THR B 250     -19.204   7.541 -21.077  1.00  0.00           O  
ATOM   3731  CG2 THR B 250     -17.142   6.217 -20.881  1.00  0.00           C  
ATOM   3732  N   LYS B 251     -15.989   9.478 -19.817  1.00  0.00           N  
ATOM   3733  CA  LYS B 251     -15.698  10.411 -18.649  1.00  0.00           C  
ATOM   3734  C   LYS B 251     -15.650  11.909 -18.888  1.00  0.00           C  
ATOM   3735  O   LYS B 251     -16.072  12.717 -18.081  1.00  0.00           O  
ATOM   3736  CB  LYS B 251     -14.517   9.822 -17.922  1.00  0.00           C  
ATOM   3737  CG  LYS B 251     -14.091  10.324 -16.509  1.00  0.00           C  
ATOM   3738  CD  LYS B 251     -15.215  10.418 -15.481  1.00  0.00           C  
ATOM   3739  CE  LYS B 251     -14.700  10.880 -14.145  1.00  0.00           C  
ATOM   3740  NZ  LYS B 251     -15.807  10.695 -13.131  1.00  0.00           N  
ATOM   3741  N   LEU B 252     -15.667  12.340 -20.190  1.00  0.00           N  
ATOM   3742  CA  LEU B 252     -15.893  13.726 -20.627  1.00  0.00           C  
ATOM   3743  C   LEU B 252     -17.370  13.970 -20.667  1.00  0.00           C  
ATOM   3744  O   LEU B 252     -17.933  15.020 -20.289  1.00  0.00           O  
ATOM   3745  CB  LEU B 252     -15.235  13.945 -21.954  1.00  0.00           C  
ATOM   3746  CG  LEU B 252     -15.350  15.471 -22.443  1.00  0.00           C  
ATOM   3747  CD1 LEU B 252     -14.268  16.256 -21.656  1.00  0.00           C  
ATOM   3748  CD2 LEU B 252     -15.337  15.687 -23.939  1.00  0.00           C  
ATOM   3749  N   ASN B 253     -18.104  13.010 -21.266  1.00  0.00           N  
ATOM   3750  CA  ASN B 253     -19.482  13.138 -21.532  1.00  0.00           C  
ATOM   3751  C   ASN B 253     -20.418  13.024 -20.319  1.00  0.00           C  
ATOM   3752  O   ASN B 253     -21.409  13.676 -20.197  1.00  0.00           O  
ATOM   3753  CB  ASN B 253     -19.971  12.134 -22.632  1.00  0.00           C  
ATOM   3754  CG  ASN B 253     -19.091  11.970 -23.877  1.00  0.00           C  
ATOM   3755  OD1 ASN B 253     -18.705  10.928 -24.333  1.00  0.00           O  
ATOM   3756  ND2 ASN B 253     -18.841  12.988 -24.649  1.00  0.00           N  
ATOM   3757  N   HIP B 254     -19.992  12.252 -19.296  1.00  0.00           N  
ATOM   3758  CA  HIP B 254     -20.751  11.792 -18.124  1.00  0.00           C  
ATOM   3759  C   HIP B 254     -19.834  11.934 -16.931  1.00  0.00           C  
ATOM   3760  O   HIP B 254     -19.332  10.925 -16.387  1.00  0.00           O  
ATOM   3761  CB  HIP B 254     -21.079  10.318 -18.380  1.00  0.00           C  
ATOM   3762  CG  HIP B 254     -22.258  10.143 -19.261  1.00  0.00           C  
ATOM   3763  ND1 HIP B 254     -23.564  10.598 -19.021  1.00  0.00           N  
ATOM   3764  CD2 HIP B 254     -22.217   9.572 -20.492  1.00  0.00           C  
ATOM   3765  CE1 HIP B 254     -24.294  10.243 -20.051  1.00  0.00           C  
ATOM   3766  NE2 HIP B 254     -23.504   9.718 -20.996  1.00  0.00           N  
ATOM   3767  N   PRO B 255     -19.514  13.142 -16.482  1.00  0.00           N  
ATOM   3768  CA  PRO B 255     -18.347  13.414 -15.617  1.00  0.00           C  
ATOM   3769  C   PRO B 255     -18.558  13.064 -14.119  1.00  0.00           C  
ATOM   3770  O   PRO B 255     -17.585  13.003 -13.337  1.00  0.00           O  
ATOM   3771  CB  PRO B 255     -17.911  14.892 -15.821  1.00  0.00           C  
ATOM   3772  CG  PRO B 255     -19.287  15.487 -15.971  1.00  0.00           C  
ATOM   3773  CD  PRO B 255     -20.033  14.479 -16.864  1.00  0.00           C  
ATOM   3774  N   SER B 256     -19.783  12.712 -13.741  1.00  0.00           N  
ATOM   3775  CA  SER B 256     -20.027  12.361 -12.346  1.00  0.00           C  
ATOM   3776  C   SER B 256     -20.892  11.120 -12.081  1.00  0.00           C  
ATOM   3777  O   SER B 256     -21.015  10.689 -10.926  1.00  0.00           O  
ATOM   3778  CB  SER B 256     -20.696  13.524 -11.581  1.00  0.00           C  
ATOM   3779  OG  SER B 256     -21.992  13.829 -11.962  1.00  0.00           O  
ATOM   3780  N   ALA B 257     -21.647  10.697 -13.085  1.00  0.00           N  
ATOM   3781  CA  ALA B 257     -22.492   9.561 -13.025  1.00  0.00           C  
ATOM   3782  C   ALA B 257     -21.696   8.286 -12.758  1.00  0.00           C  
ATOM   3783  O   ALA B 257     -20.493   8.221 -13.121  1.00  0.00           O  
ATOM   3784  CB  ALA B 257     -23.253   9.434 -14.377  1.00  0.00           C  
ATOM   3785  N   SER B 258     -22.256   7.252 -12.184  1.00  0.00           N  
ATOM   3786  CA  SER B 258     -21.352   6.180 -11.741  1.00  0.00           C  
ATOM   3787  C   SER B 258     -20.692   5.338 -12.864  1.00  0.00           C  
ATOM   3788  O   SER B 258     -21.327   5.125 -13.880  1.00  0.00           O  
ATOM   3789  CB  SER B 258     -22.143   5.296 -10.773  1.00  0.00           C  
ATOM   3790  OG  SER B 258     -21.395   4.185 -10.329  1.00  0.00           O  
ATOM   3791  N   LEU B 259     -19.513   4.784 -12.622  1.00  0.00           N  
ATOM   3792  CA  LEU B 259     -18.889   3.855 -13.556  1.00  0.00           C  
ATOM   3793  C   LEU B 259     -19.789   2.609 -13.732  1.00  0.00           C  
ATOM   3794  O   LEU B 259     -19.813   2.000 -14.841  1.00  0.00           O  
ATOM   3795  CB  LEU B 259     -17.515   3.450 -12.948  1.00  0.00           C  
ATOM   3796  CG  LEU B 259     -16.698   2.670 -13.996  1.00  0.00           C  
ATOM   3797  CD1 LEU B 259     -16.183   3.482 -15.186  1.00  0.00           C  
ATOM   3798  CD2 LEU B 259     -15.524   2.079 -13.281  1.00  0.00           C  
ATOM   3799  N   ALA B 260     -20.689   2.236 -12.801  1.00  0.00           N  
ATOM   3800  CA  ALA B 260     -21.710   1.157 -12.851  1.00  0.00           C  
ATOM   3801  C   ALA B 260     -22.883   1.494 -13.746  1.00  0.00           C  
ATOM   3802  O   ALA B 260     -23.350   0.585 -14.360  1.00  0.00           O  
ATOM   3803  CB  ALA B 260     -22.260   0.839 -11.490  1.00  0.00           C  
ATOM   3804  N   GLU B 261     -23.375   2.742 -13.831  1.00  0.00           N  
ATOM   3805  CA  GLU B 261     -24.400   3.381 -14.714  1.00  0.00           C  
ATOM   3806  C   GLU B 261     -23.930   3.477 -16.169  1.00  0.00           C  
ATOM   3807  O   GLU B 261     -24.654   3.218 -17.144  1.00  0.00           O  
ATOM   3808  CB  GLU B 261     -24.869   4.695 -14.077  1.00  0.00           C  
ATOM   3809  CG  GLU B 261     -26.083   4.557 -13.120  1.00  0.00           C  
ATOM   3810  CD  GLU B 261     -27.419   3.838 -13.759  1.00  0.00           C  
ATOM   3811  OE1 GLU B 261     -27.809   4.134 -14.901  1.00  0.00           O  
ATOM   3812  OE2 GLU B 261     -27.900   2.824 -13.196  1.00  0.00           O  
ATOM   3813  N   LEU B 262     -22.660   3.787 -16.332  1.00  0.00           N  
ATOM   3814  CA  LEU B 262     -21.922   3.809 -17.607  1.00  0.00           C  
ATOM   3815  C   LEU B 262     -21.505   2.430 -18.059  1.00  0.00           C  
ATOM   3816  O   LEU B 262     -21.418   2.255 -19.242  1.00  0.00           O  
ATOM   3817  CB  LEU B 262     -20.758   4.829 -17.490  1.00  0.00           C  
ATOM   3818  CG  LEU B 262     -21.208   6.242 -17.118  1.00  0.00           C  
ATOM   3819  CD1 LEU B 262     -19.913   6.998 -16.727  1.00  0.00           C  
ATOM   3820  CD2 LEU B 262     -22.019   6.901 -18.236  1.00  0.00           C  
ATOM   3821  N   SER B 263     -21.309   1.470 -17.172  1.00  0.00           N  
ATOM   3822  CA  SER B 263     -21.477   0.058 -17.521  1.00  0.00           C  
ATOM   3823  C   SER B 263     -22.833  -0.348 -18.098  1.00  0.00           C  
ATOM   3824  O   SER B 263     -22.919  -1.292 -18.814  1.00  0.00           O  
ATOM   3825  CB  SER B 263     -21.136  -0.861 -16.302  1.00  0.00           C  
ATOM   3826  OG  SER B 263     -19.810  -0.668 -15.830  1.00  0.00           O  
ATOM   3827  N   GLU B 264     -23.865   0.366 -17.699  1.00  0.00           N  
ATOM   3828  CA  GLU B 264     -25.257   0.205 -18.201  1.00  0.00           C  
ATOM   3829  C   GLU B 264     -25.606   1.156 -19.450  1.00  0.00           C  
ATOM   3830  O   GLU B 264     -26.772   1.133 -19.928  1.00  0.00           O  
ATOM   3831  CB  GLU B 264     -26.290   0.128 -17.072  1.00  0.00           C  
ATOM   3832  CG  GLU B 264     -25.916  -0.932 -16.002  1.00  0.00           C  
ATOM   3833  CD  GLU B 264     -25.668  -2.367 -16.546  1.00  0.00           C  
ATOM   3834  OE1 GLU B 264     -24.647  -2.967 -16.243  1.00  0.00           O  
ATOM   3835  OE2 GLU B 264     -26.509  -2.843 -17.388  1.00  0.00           O  
ATOM   3836  N   LEU B 265     -24.678   1.946 -19.964  1.00  0.00           N  
ATOM   3837  CA  LEU B 265     -24.835   2.791 -21.145  1.00  0.00           C  
ATOM   3838  C   LEU B 265     -23.946   2.328 -22.364  1.00  0.00           C  
ATOM   3839  O   LEU B 265     -24.354   2.388 -23.520  1.00  0.00           O  
ATOM   3840  CB  LEU B 265     -24.667   4.344 -20.664  1.00  0.00           C  
ATOM   3841  CG  LEU B 265     -24.672   5.393 -21.761  1.00  0.00           C  
ATOM   3842  CD1 LEU B 265     -25.232   6.689 -21.218  1.00  0.00           C  
ATOM   3843  CD2 LEU B 265     -23.296   5.551 -22.382  1.00  0.00           C  
ATOM   3844  N   LEU B 266     -22.765   1.770 -22.019  1.00  0.00           N  
ATOM   3845  CA  LEU B 266     -21.816   1.177 -22.940  1.00  0.00           C  
ATOM   3846  C   LEU B 266     -21.850  -0.332 -23.260  1.00  0.00           C  
ATOM   3847  O   LEU B 266     -22.366  -1.154 -22.482  1.00  0.00           O  
ATOM   3848  CB  LEU B 266     -20.449   1.616 -22.548  1.00  0.00           C  
ATOM   3849  CG  LEU B 266     -20.117   3.124 -22.789  1.00  0.00           C  
ATOM   3850  CD1 LEU B 266     -20.149   3.914 -21.484  1.00  0.00           C  
ATOM   3851  CD2 LEU B 266     -18.745   3.261 -23.465  1.00  0.00           C  
ATOM   3852  N   THR B 267     -21.386  -0.783 -24.418  1.00  0.00           N  
ATOM   3853  CA  THR B 267     -21.448  -2.100 -25.068  1.00  0.00           C  
ATOM   3854  C   THR B 267     -20.125  -2.432 -25.838  1.00  0.00           C  
ATOM   3855  O   THR B 267     -19.480  -1.524 -26.386  1.00  0.00           O  
ATOM   3856  CB  THR B 267     -22.659  -2.173 -26.081  1.00  0.00           C  
ATOM   3857  OG1 THR B 267     -23.842  -2.184 -25.403  1.00  0.00           O  
ATOM   3858  CG2 THR B 267     -22.968  -3.388 -26.973  1.00  0.00           C  
ATOM   3859  N   LYS B 268     -19.758  -3.688 -26.038  1.00  0.00           N  
ATOM   3860  CA  LYS B 268     -18.607  -4.251 -26.804  1.00  0.00           C  
ATOM   3861  C   LYS B 268     -18.912  -5.624 -27.327  1.00  0.00           C  
ATOM   3862  O   LYS B 268     -19.402  -6.503 -26.616  1.00  0.00           O  
ATOM   3863  CB  LYS B 268     -17.381  -4.228 -25.862  1.00  0.00           C  
ATOM   3864  CG  LYS B 268     -16.091  -4.489 -26.591  1.00  0.00           C  
ATOM   3865  CD  LYS B 268     -14.896  -4.341 -25.581  1.00  0.00           C  
ATOM   3866  CE  LYS B 268     -13.677  -5.141 -26.007  1.00  0.00           C  
ATOM   3867  NZ  LYS B 268     -12.966  -4.731 -27.219  1.00  0.00           N  
ATOM   3868  N   GLN B 269     -18.626  -5.965 -28.580  1.00  0.00           N  
ATOM   3869  CA  GLN B 269     -18.853  -7.329 -29.168  1.00  0.00           C  
ATOM   3870  C   GLN B 269     -20.368  -7.713 -29.095  1.00  0.00           C  
ATOM   3871  O   GLN B 269     -20.678  -8.856 -28.946  1.00  0.00           O  
ATOM   3872  CB  GLN B 269     -17.782  -8.274 -28.544  1.00  0.00           C  
ATOM   3873  CG  GLN B 269     -17.688  -9.590 -29.402  1.00  0.00           C  
ATOM   3874  CD  GLN B 269     -16.836 -10.713 -28.725  1.00  0.00           C  
ATOM   3875  OE1 GLN B 269     -16.458 -10.721 -27.553  1.00  0.00           O  
ATOM   3876  NE2 GLN B 269     -16.680 -11.794 -29.436  1.00  0.00           N  
ATOM   3877  N   GLY B 270     -21.319  -6.699 -29.176  1.00  0.00           N  
ATOM   3878  CA  GLY B 270     -22.765  -6.864 -29.086  1.00  0.00           C  
ATOM   3879  C   GLY B 270     -23.251  -7.130 -27.645  1.00  0.00           C  
ATOM   3880  O   GLY B 270     -24.440  -7.376 -27.436  1.00  0.00           O  
ATOM   3881  N   TYR B 271     -22.403  -7.051 -26.641  1.00  0.00           N  
ATOM   3882  CA  TYR B 271     -22.662  -7.436 -25.216  1.00  0.00           C  
ATOM   3883  C   TYR B 271     -22.274  -6.270 -24.297  1.00  0.00           C  
ATOM   3884  O   TYR B 271     -21.317  -5.560 -24.550  1.00  0.00           O  
ATOM   3885  CB  TYR B 271     -21.884  -8.690 -24.866  1.00  0.00           C  
ATOM   3886  CG  TYR B 271     -22.239  -9.240 -23.514  1.00  0.00           C  
ATOM   3887  CD1 TYR B 271     -21.445  -8.952 -22.419  1.00  0.00           C  
ATOM   3888  CD2 TYR B 271     -23.554  -9.794 -23.192  1.00  0.00           C  
ATOM   3889  CE1 TYR B 271     -21.797  -9.245 -21.086  1.00  0.00           C  
ATOM   3890  CE2 TYR B 271     -24.013  -9.989 -21.869  1.00  0.00           C  
ATOM   3891  CZ  TYR B 271     -23.167  -9.743 -20.831  1.00  0.00           C  
ATOM   3892  OH  TYR B 271     -23.471  -9.963 -19.539  1.00  0.00           O  
ATOM   3893  N   GLN B 272     -23.050  -6.035 -23.257  1.00  0.00           N  
ATOM   3894  CA  GLN B 272     -22.861  -4.985 -22.323  1.00  0.00           C  
ATOM   3895  C   GLN B 272     -21.518  -4.998 -21.563  1.00  0.00           C  
ATOM   3896  O   GLN B 272     -21.043  -6.036 -21.241  1.00  0.00           O  
ATOM   3897  CB  GLN B 272     -24.062  -5.009 -21.437  1.00  0.00           C  
ATOM   3898  CG  GLN B 272     -24.206  -6.238 -20.488  1.00  0.00           C  
ATOM   3899  CD  GLN B 272     -25.412  -6.061 -19.622  1.00  0.00           C  
ATOM   3900  OE1 GLN B 272     -26.457  -6.729 -19.701  1.00  0.00           O  
ATOM   3901  NE2 GLN B 272     -25.475  -5.166 -18.658  1.00  0.00           N  
ATOM   3902  N   ILE B 273     -20.852  -3.855 -21.428  1.00  0.00           N  
ATOM   3903  CA  ILE B 273     -19.469  -3.714 -20.929  1.00  0.00           C  
ATOM   3904  C   ILE B 273     -19.478  -3.807 -19.394  1.00  0.00           C  
ATOM   3905  O   ILE B 273     -20.394  -3.293 -18.720  1.00  0.00           O  
ATOM   3906  CB  ILE B 273     -18.760  -2.454 -21.490  1.00  0.00           C  
ATOM   3907  CG1 ILE B 273     -17.198  -2.560 -21.405  1.00  0.00           C  
ATOM   3908  CG2 ILE B 273     -19.194  -1.201 -20.663  1.00  0.00           C  
ATOM   3909  CD1 ILE B 273     -16.483  -1.862 -22.534  1.00  0.00           C  
ATOM   3910  N   THR B 274     -18.499  -4.465 -18.826  1.00  0.00           N  
ATOM   3911  CA  THR B 274     -18.419  -4.604 -17.388  1.00  0.00           C  
ATOM   3912  C   THR B 274     -17.975  -3.406 -16.508  1.00  0.00           C  
ATOM   3913  O   THR B 274     -17.175  -2.579 -16.997  1.00  0.00           O  
ATOM   3914  CB  THR B 274     -17.559  -5.869 -16.944  1.00  0.00           C  
ATOM   3915  OG1 THR B 274     -16.276  -5.723 -17.610  1.00  0.00           O  
ATOM   3916  CG2 THR B 274     -18.061  -7.212 -17.374  1.00  0.00           C  
ATOM   3917  N   ARG B 275     -18.388  -3.308 -15.264  1.00  0.00           N  
ATOM   3918  CA  ARG B 275     -17.796  -2.412 -14.256  1.00  0.00           C  
ATOM   3919  C   ARG B 275     -16.300  -2.399 -14.223  1.00  0.00           C  
ATOM   3920  O   ARG B 275     -15.708  -1.307 -14.380  1.00  0.00           O  
ATOM   3921  CB  ARG B 275     -18.435  -2.559 -12.874  1.00  0.00           C  
ATOM   3922  CG  ARG B 275     -18.478  -1.247 -12.078  1.00  0.00           C  
ATOM   3923  CD  ARG B 275     -19.094  -1.494 -10.661  1.00  0.00           C  
ATOM   3924  NE  ARG B 275     -19.227  -0.247  -9.882  1.00  0.00           N  
ATOM   3925  CZ  ARG B 275     -18.172   0.545  -9.579  1.00  0.00           C  
ATOM   3926  NH1 ARG B 275     -18.325   1.737  -9.165  1.00  0.00           N  
ATOM   3927  NH2 ARG B 275     -16.934   0.233  -9.672  1.00  0.00           N  
ATOM   3928  N   THR B 276     -15.749  -3.544 -14.013  1.00  0.00           N  
ATOM   3929  CA  THR B 276     -14.339  -3.826 -14.031  1.00  0.00           C  
ATOM   3930  C   THR B 276     -13.602  -3.626 -15.378  1.00  0.00           C  
ATOM   3931  O   THR B 276     -12.625  -2.886 -15.495  1.00  0.00           O  
ATOM   3932  CB  THR B 276     -13.992  -5.229 -13.450  1.00  0.00           C  
ATOM   3933  OG1 THR B 276     -12.635  -5.464 -13.059  1.00  0.00           O  
ATOM   3934  CG2 THR B 276     -14.274  -6.400 -14.447  1.00  0.00           C  
ATOM   3935  N   GLY B 277     -14.145  -4.034 -16.555  1.00  0.00           N  
ATOM   3936  CA  GLY B 277     -13.437  -3.776 -17.810  1.00  0.00           C  
ATOM   3937  C   GLY B 277     -13.727  -2.412 -18.495  1.00  0.00           C  
ATOM   3938  O   GLY B 277     -12.789  -1.972 -19.156  1.00  0.00           O  
ATOM   3939  N   LEU B 278     -14.882  -1.835 -18.269  1.00  0.00           N  
ATOM   3940  CA  LEU B 278     -14.947  -0.383 -18.415  1.00  0.00           C  
ATOM   3941  C   LEU B 278     -14.035   0.322 -17.448  1.00  0.00           C  
ATOM   3942  O   LEU B 278     -13.298   1.182 -17.974  1.00  0.00           O  
ATOM   3943  CB  LEU B 278     -16.442   0.092 -18.481  1.00  0.00           C  
ATOM   3944  CG  LEU B 278     -16.741   1.578 -18.591  1.00  0.00           C  
ATOM   3945  CD1 LEU B 278     -16.629   2.122 -19.993  1.00  0.00           C  
ATOM   3946  CD2 LEU B 278     -18.144   1.930 -18.060  1.00  0.00           C  
ATOM   3947  N   GLY B 279     -13.887  -0.151 -16.192  1.00  0.00           N  
ATOM   3948  CA  GLY B 279     -12.865   0.357 -15.281  1.00  0.00           C  
ATOM   3949  C   GLY B 279     -11.456   0.208 -15.913  1.00  0.00           C  
ATOM   3950  O   GLY B 279     -10.676   1.090 -15.844  1.00  0.00           O  
ATOM   3951  N   HIP B 280     -11.122  -0.934 -16.449  1.00  0.00           N  
ATOM   3952  CA  HIP B 280      -9.800  -1.220 -17.062  1.00  0.00           C  
ATOM   3953  C   HIP B 280      -9.518  -0.224 -18.205  1.00  0.00           C  
ATOM   3954  O   HIP B 280      -8.450   0.326 -18.204  1.00  0.00           O  
ATOM   3955  CB  HIP B 280      -9.812  -2.710 -17.459  1.00  0.00           C  
ATOM   3956  CG  HIP B 280      -9.878  -3.865 -16.428  1.00  0.00           C  
ATOM   3957  ND1 HIP B 280     -10.022  -3.741 -15.044  1.00  0.00           N  
ATOM   3958  CD2 HIP B 280      -9.882  -5.185 -16.769  1.00  0.00           C  
ATOM   3959  CE1 HIP B 280     -10.203  -4.990 -14.639  1.00  0.00           C  
ATOM   3960  NE2 HIP B 280     -10.035  -5.910 -15.591  1.00  0.00           N  
ATOM   3961  N   TYR B 281     -10.504   0.047 -19.122  1.00  0.00           N  
ATOM   3962  CA  TYR B 281     -10.334   1.156 -20.107  1.00  0.00           C  
ATOM   3963  C   TYR B 281     -10.357   2.603 -19.480  1.00  0.00           C  
ATOM   3964  O   TYR B 281      -9.576   3.473 -19.864  1.00  0.00           O  
ATOM   3965  CB  TYR B 281     -11.397   1.097 -21.130  1.00  0.00           C  
ATOM   3966  CG  TYR B 281     -11.390  -0.126 -22.038  1.00  0.00           C  
ATOM   3967  CD1 TYR B 281     -10.492  -0.230 -23.114  1.00  0.00           C  
ATOM   3968  CD2 TYR B 281     -12.459  -1.068 -21.947  1.00  0.00           C  
ATOM   3969  CE1 TYR B 281     -10.524  -1.320 -23.960  1.00  0.00           C  
ATOM   3970  CE2 TYR B 281     -12.442  -2.198 -22.789  1.00  0.00           C  
ATOM   3971  CZ  TYR B 281     -11.442  -2.363 -23.685  1.00  0.00           C  
ATOM   3972  OH  TYR B 281     -11.267  -3.499 -24.263  1.00  0.00           O  
ATOM   3973  N   ASN B 282     -11.197   2.907 -18.498  1.00  0.00           N  
ATOM   3974  CA  ASN B 282     -11.203   4.257 -17.924  1.00  0.00           C  
ATOM   3975  C   ASN B 282      -9.914   4.551 -17.067  1.00  0.00           C  
ATOM   3976  O   ASN B 282      -9.542   5.724 -16.987  1.00  0.00           O  
ATOM   3977  CB  ASN B 282     -12.366   4.320 -17.040  1.00  0.00           C  
ATOM   3978  CG  ASN B 282     -12.667   5.727 -16.508  1.00  0.00           C  
ATOM   3979  OD1 ASN B 282     -12.830   6.712 -17.243  1.00  0.00           O  
ATOM   3980  ND2 ASN B 282     -12.516   6.083 -15.213  1.00  0.00           N  
ATOM   3981  N   LYS B 283      -9.215   3.528 -16.478  1.00  0.00           N  
ATOM   3982  CA  LYS B 283      -7.823   3.622 -15.918  1.00  0.00           C  
ATOM   3983  C   LYS B 283      -6.857   4.105 -16.939  1.00  0.00           C  
ATOM   3984  O   LYS B 283      -5.919   4.836 -16.610  1.00  0.00           O  
ATOM   3985  CB  LYS B 283      -7.430   2.253 -15.254  1.00  0.00           C  
ATOM   3986  CG  LYS B 283      -6.269   2.444 -14.251  1.00  0.00           C  
ATOM   3987  CD  LYS B 283      -5.822   1.056 -13.604  1.00  0.00           C  
ATOM   3988  CE  LYS B 283      -6.820   0.509 -12.574  1.00  0.00           C  
ATOM   3989  NZ  LYS B 283      -6.538  -0.940 -12.209  1.00  0.00           N  
ATOM   3990  N   LYS B 284      -7.043   3.660 -18.235  1.00  0.00           N  
ATOM   3991  CA  LYS B 284      -6.171   3.840 -19.441  1.00  0.00           C  
ATOM   3992  C   LYS B 284      -5.987   5.297 -19.793  1.00  0.00           C  
ATOM   3993  O   LYS B 284      -4.920   5.748 -20.221  1.00  0.00           O  
ATOM   3994  CB  LYS B 284      -6.700   3.015 -20.564  1.00  0.00           C  
ATOM   3995  CG  LYS B 284      -5.612   2.686 -21.642  1.00  0.00           C  
ATOM   3996  CD  LYS B 284      -6.368   1.830 -22.733  1.00  0.00           C  
ATOM   3997  CE  LYS B 284      -5.284   1.105 -23.453  1.00  0.00           C  
ATOM   3998  NZ  LYS B 284      -5.112  -0.173 -22.743  1.00  0.00           N  
ATOM   3999  N   VAL B 285      -7.067   6.068 -19.560  1.00  0.00           N  
ATOM   4000  CA  VAL B 285      -7.075   7.565 -19.584  1.00  0.00           C  
ATOM   4001  C   VAL B 285      -5.906   8.218 -18.830  1.00  0.00           C  
ATOM   4002  O   VAL B 285      -5.499   9.360 -19.123  1.00  0.00           O  
ATOM   4003  CB  VAL B 285      -8.425   8.176 -19.228  1.00  0.00           C  
ATOM   4004  CG1 VAL B 285      -8.478   9.655 -19.657  1.00  0.00           C  
ATOM   4005  CG2 VAL B 285      -9.628   7.555 -19.979  1.00  0.00           C  
ATOM   4006  N   ARG B 286      -5.412   7.654 -17.756  1.00  0.00           N  
ATOM   4007  CA  ARG B 286      -4.223   8.224 -17.146  1.00  0.00           C  
ATOM   4008  C   ARG B 286      -2.953   8.477 -18.094  1.00  0.00           C  
ATOM   4009  O   ARG B 286      -2.233   9.441 -17.925  1.00  0.00           O  
ATOM   4010  CB  ARG B 286      -3.672   7.263 -15.994  1.00  0.00           C  
ATOM   4011  CG  ARG B 286      -4.673   7.106 -14.848  1.00  0.00           C  
ATOM   4012  CD  ARG B 286      -4.162   6.018 -13.885  1.00  0.00           C  
ATOM   4013  NE  ARG B 286      -5.127   5.875 -12.773  1.00  0.00           N  
ATOM   4014  CZ  ARG B 286      -4.926   5.112 -11.735  1.00  0.00           C  
ATOM   4015  NH1 ARG B 286      -5.710   5.322 -10.716  1.00  0.00           N  
ATOM   4016  NH2 ARG B 286      -3.969   4.269 -11.486  1.00  0.00           N  
ATOM   4017  N   THR B 287      -2.681   7.689 -19.097  1.00  0.00           N  
ATOM   4018  CA  THR B 287      -1.327   7.594 -19.720  1.00  0.00           C  
ATOM   4019  C   THR B 287      -1.362   7.966 -21.209  1.00  0.00           C  
ATOM   4020  O   THR B 287      -0.337   8.018 -21.872  1.00  0.00           O  
ATOM   4021  CB  THR B 287      -0.801   6.131 -19.572  1.00  0.00           C  
ATOM   4022  OG1 THR B 287      -1.632   5.154 -20.081  1.00  0.00           O  
ATOM   4023  CG2 THR B 287      -0.475   5.689 -18.144  1.00  0.00           C  
ATOM   4024  N   LEU B 288      -2.530   8.208 -21.844  1.00  0.00           N  
ATOM   4025  CA  LEU B 288      -2.691   8.354 -23.298  1.00  0.00           C  
ATOM   4026  C   LEU B 288      -1.680   9.233 -24.110  1.00  0.00           C  
ATOM   4027  O   LEU B 288      -1.526   9.060 -25.306  1.00  0.00           O  
ATOM   4028  CB  LEU B 288      -4.013   9.038 -23.611  1.00  0.00           C  
ATOM   4029  CG  LEU B 288      -5.299   8.532 -22.999  1.00  0.00           C  
ATOM   4030  CD1 LEU B 288      -6.352   9.424 -23.652  1.00  0.00           C  
ATOM   4031  CD2 LEU B 288      -5.585   7.105 -23.394  1.00  0.00           C  
ATOM   4032  N   TYR B 289      -1.037  10.186 -23.457  1.00  0.00           N  
ATOM   4033  CA  TYR B 289       0.006  11.059 -23.998  1.00  0.00           C  
ATOM   4034  C   TYR B 289       1.268  10.278 -24.387  1.00  0.00           C  
ATOM   4035  O   TYR B 289       1.994  10.734 -25.322  1.00  0.00           O  
ATOM   4036  CB  TYR B 289       0.329  12.087 -23.086  1.00  0.00           C  
ATOM   4037  CG  TYR B 289       1.005  11.550 -21.790  1.00  0.00           C  
ATOM   4038  CD1 TYR B 289       0.271  11.147 -20.647  1.00  0.00           C  
ATOM   4039  CD2 TYR B 289       2.375  11.451 -21.680  1.00  0.00           C  
ATOM   4040  CE1 TYR B 289       0.835  10.581 -19.458  1.00  0.00           C  
ATOM   4041  CE2 TYR B 289       3.014  10.849 -20.560  1.00  0.00           C  
ATOM   4042  CZ  TYR B 289       2.265  10.409 -19.499  1.00  0.00           C  
ATOM   4043  OH  TYR B 289       2.909   9.842 -18.471  1.00  0.00           O  
ATOM   4044  N   LYS B 290       1.607   9.193 -23.622  1.00  0.00           N  
ATOM   4045  CA  LYS B 290       2.585   8.284 -24.180  1.00  0.00           C  
ATOM   4046  C   LYS B 290       2.017   7.228 -25.124  1.00  0.00           C  
ATOM   4047  O   LYS B 290       2.743   6.780 -26.028  1.00  0.00           O  
ATOM   4048  CB  LYS B 290       3.433   7.555 -23.036  1.00  0.00           C  
ATOM   4049  CG  LYS B 290       2.741   6.285 -22.411  1.00  0.00           C  
ATOM   4050  CD  LYS B 290       3.635   5.399 -21.543  1.00  0.00           C  
ATOM   4051  CE  LYS B 290       3.563   6.109 -20.149  1.00  0.00           C  
ATOM   4052  NZ  LYS B 290       4.522   5.471 -19.212  1.00  0.00           N  
ATOM   4053  N   GLN B 291       0.748   6.857 -24.973  1.00  0.00           N  
ATOM   4054  CA  GLN B 291       0.296   5.740 -25.761  1.00  0.00           C  
ATOM   4055  C   GLN B 291      -0.112   6.038 -27.197  1.00  0.00           C  
ATOM   4056  O   GLN B 291       0.100   5.133 -28.054  1.00  0.00           O  
ATOM   4057  CB  GLN B 291      -0.914   5.078 -25.149  1.00  0.00           C  
ATOM   4058  CG  GLN B 291      -0.976   4.723 -23.658  1.00  0.00           C  
ATOM   4059  CD  GLN B 291       0.142   3.794 -23.153  1.00  0.00           C  
ATOM   4060  OE1 GLN B 291       0.936   3.385 -23.979  1.00  0.00           O  
ATOM   4061  NE2 GLN B 291       0.200   3.531 -21.882  1.00  0.00           N  
ATOM   4062  N   LEU B 292      -0.615   7.280 -27.524  1.00  0.00           N  
ATOM   4063  CA  LEU B 292      -1.066   7.540 -28.850  1.00  0.00           C  
ATOM   4064  C   LEU B 292      -0.007   8.268 -29.731  1.00  0.00           C  
ATOM   4065  O   LEU B 292      -0.329   9.019 -30.606  1.00  0.00           O  
ATOM   4066  CB  LEU B 292      -2.478   8.302 -28.798  1.00  0.00           C  
ATOM   4067  CG  LEU B 292      -3.573   7.531 -27.954  1.00  0.00           C  
ATOM   4068  CD1 LEU B 292      -4.770   8.378 -27.530  1.00  0.00           C  
ATOM   4069  CD2 LEU B 292      -4.084   6.319 -28.766  1.00  0.00           C  
ATOM   4070  N   LYS B 293       1.270   7.961 -29.455  1.00  0.00           N  
ATOM   4071  CA  LYS B 293       2.541   8.362 -30.139  1.00  0.00           C  
ATOM   4072  C   LYS B 293       3.315   7.158 -30.734  1.00  0.00           C  
ATOM   4073  O   LYS B 293       3.066   6.034 -30.264  1.00  0.00           O  
ATOM   4074  CB  LYS B 293       3.431   9.179 -29.242  1.00  0.00           C  
ATOM   4075  CG  LYS B 293       2.778  10.515 -28.885  1.00  0.00           C  
ATOM   4076  CD  LYS B 293       3.693  11.441 -28.117  1.00  0.00           C  
ATOM   4077  CE  LYS B 293       3.091  12.793 -27.701  1.00  0.00           C  
ATOM   4078  NZ  LYS B 293       4.121  13.591 -27.027  1.00  0.00           N  
ATOM   4079  N   ASN B 294       4.217   7.373 -31.632  1.00  0.00           N  
ATOM   4080  CA  ASN B 294       5.185   6.387 -32.190  1.00  0.00           C  
ATOM   4081  C   ASN B 294       6.367   6.017 -31.262  1.00  0.00           C  
ATOM   4082  O   ASN B 294       6.730   6.830 -30.377  1.00  0.00           O  
ATOM   4083  CB  ASN B 294       5.725   6.829 -33.529  1.00  0.00           C  
ATOM   4084  CG  ASN B 294       4.603   7.333 -34.412  1.00  0.00           C  
ATOM   4085  OD1 ASN B 294       4.282   8.508 -34.399  1.00  0.00           O  
ATOM   4086  ND2 ASN B 294       3.873   6.500 -35.104  1.00  0.00           N  
ATOM   4087  OXT ASN B 294       6.894   4.928 -31.419  1.00  0.00           O  
TER    4088      ASN B 294                                                      
CONECT 1637 1638                                                                
CONECT 1638 1637 1639 1641                                                      
MASTER        0    0    0    0    0    0    0    0 4085    3    2   31          
END                                                                             
