# Supplementary material for: WhiA transcription factor provides feedback loop between translation and energy production in a genome-reduced bacterium
Source: Front Microbiol. 2024 Dec 23;15:1504418. doi: 10.3389/fmicb.2024.1504418 (PMC11701221; doi:10.3389/fmicb.2024.1504418)
Supplement: Supplementary file 3 [file Data_Sheet_3.ZIP]

Archive with 12 entries (12 files):
- Mgal-WhiA_pET15.gb
- pRM5L2-dCas9-WhiAsgtg1.gb
- pRM5L2-dCas9-WhiAsgtg2.gb
- pRM5L2-dCas9.gb
- pRM5L2-Int-M1.gb
- pRM5L2-Int-M2.gb
- pRM5L2-Int-WT.gb
- pRM5L2-PWhiA-M1-GFP.gb
- pRM5L2-PWhiA-M2-GFP.gb
- pRM5L2-PWhiA-WT-GFP.gb
- pRM5L2-WhiA.gb
- pRM5L2-WhiA-mMaple2.gb
