# Supplementary material for: WhiA transcription factor provides feedback loop between translation and energy production in a genome-reduced bacterium
Source: Front Microbiol. 2024 Dec 23;15:1504418. doi: 10.3389/fmicb.2024.1504418 (PMC11701221; doi:10.3389/fmicb.2024.1504418)
Supplement: Supplementary file 3 [file Data_Sheet_3.ZIP › Mgal-WhiA_pET15.gb]

LOCUS       Undefined 6606 bp DNA circular 14-NOV-2019
DEFINITION  pET15-WhiA
FEATURES             Location/Qualifiers
     source          1..6606
                     /organism="Escherichia coli"
     misc_feature    254..274
                     /locus_tag="T7t-primer"
                     /gene="T7t-primer"
                     /note="T7t-primer"
     CDS             complement(322..1290)
                     /locus_tag="WhiA"
                     /gene="WhiA"
                     /transl_table=1
                     /product="Recombinant Mycoplasma gallisepticum WhiA 
                     protein"
     misc_feature    complement(1234..1260)
                     /locus_tag="tromb"
                     /gene="tromb"
                     /note="Trombin cut site"
     misc_feature    complement(1261..1290)
                     /locus_tag="HisTag"
                     /gene="HisTag"
                     /note="HisTag"
     regulatory      complement(1298..1302)
                     /locus_tag="RBS"
                     /gene="RBS"
                     /note="RBS"
     misc_feature    complement(1358..1377)
                     /locus_tag="T7-primer"
                     /gene="T7-primer"
                     /note="T7-primer"
ORIGIN
        1 ttctcatgtt tgacagctta tcatcgataa gctttaatgc ggtagtttat cacagttaaa
       61 ttgctaacgc agtcaggcac cgtgtatgaa atctaacaat gcgctcatcg tcatcctcgg
      121 caccgtcacc ctggatgctg taggcatagg cttggttatg ccggtactgc cgggcctctt
      181 gcgggatatc cggatatagt tcctcctttc agcaaaaaac ccctcaagac ccgtttagag
      241 gccccaaggg gttatgctag ttattgctca gcggtggcag cagccaactc agcttccttt
      301 cgggctttgt tagcagccgg atcaggtacc gtcgacattt tttaattgct tatatagcgt
      361 cctgactttt ttgttgtagt gacccaaacc cgttcttgtg atctgataac cttgtttagt
      421 taacagttca cttagttcag ctaaagaagc tgaaggatgg ttaagtttag tgtaacaata
      481 gcttttaaac aatggctttt gttcgtgaaa aacttgatca ttaacgatca tttgaatcat
      541 cggaatcagt ttattattca gatcgatcgt tttagttaga ttgacaatat caaggttatt
      601 agatagttgg acttttctta ccaatttacg tttaagatta ctatcttcat acctaaacat
      661 acaactaaaa gcgttgatgt aagctaaaaa atcaatgatc tcttgggtct tttttagata
      721 caaaatatac ttatttttac gcgtaattag tttgaaatta ctaaacccat tttgcaccaa
      781 caagtcgtgg gttaatagtg ctttatgttc ataattgaag atcaattcta aatggtgatc
      841 tttagcacta aactttgata gatttcctac acttaaaaac aacccaccaa aaaaagccct
      901 aagctgttgt tcttctagtt cgtgattatc taaacttaat aagcttttat ctaatttaaa
      961 aattagttca tactcatgct tttttagttg gttaatccga tgggtgtgtc taatctcgtt
     1021 ttttaattgt tgattaagta agattaagat cttttttaaa aagatgatcg tttttgggtg
     1081 ttgggaagta taactttgat aagactgatc aaccagttgc aacttatcaa agatcattcc
     1141 atttaaaaaa tacttagcat tcttctcatc taaggattga tcacagatct cacttttaac
     1201 ctcttgacta aaggtgacca tggatcccat atggctgccg cgcggcacca ggccgctgct
     1261 gtgatgatga tgatgatggc tgctgcccat ggtatatctc cttcttaaag ttaaacaaaa
     1321 ttatttctag aggggaattg ttatccgctc acaattcccc tatagtgagt cgtattaatt
     1381 tcgcgggatc gagatctcga tcctctacgc cggacgcatc gtggccggca tcaccggcgc
     1441 cacaggtgcg gttgctggcg cctatatcgc cgacatcacc gatggggaag atcgggctcg
     1501 ccacttcggg ctcatgagcg cttgtttcgg cgtgggtatg gtggcaggcc ccgtggccgg
     1561 gggactgttg ggcgccatct ccttgcatgc accattcctt gcggcggcgg tgctcaacgg
     1621 cctcaaccta ctactgggct gcttcctaat gcaggagtcg cataagggag agcgtcgaga
     1681 tcccggacac catcgaatgg cgcaaaacct ttcgcggtat ggcatgatag cgcccggaag
     1741 agagtcaatt cagggtggtg aatgtgaaac cagtaacgtt atacgatgtc gcagagtatg
     1801 ccggtgtctc ttatcagacc gtttcccgcg tggtgaacca ggccagccac gtttctgcga
     1861 aaacgcggga aaaagtggaa gcggcgatgg cggagctgaa ttacattccc aaccgcgtgg
     1921 cacaacaact ggcgggcaaa cagtcgttgc tgattggcgt tgccacctcc agtctggccc
     1981 tgcacgcgcc gtcgcaaatt gtcgcggcga ttaaatctcg cgccgatcaa ctgggtgcca
     2041 gcgtggtggt gtcgatggta gaacgaagcg gcgtcgaagc ctgtaaagcg gcggtgcaca
     2101 atcttctcgc gcaacgcgtc agtgggctga tcattaacta tccgctggat gaccaggatg
     2161 ccattgctgt ggaagctgcc tgcactaatg ttccggcgtt atttcttgat gtctctgacc
     2221 agacacccat caacagtatt attttctccc atgaagacgg tacgcgactg ggcgtggagc
     2281 atctggtcgc attgggtcac cagcaaatcg cgctgttagc gggcccatta agttctgtct
     2341 cggcgcgtct gcgtctggct ggctggcata aatatctcac tcgcaatcaa attcagccga
     2401 tagcggaacg ggaaggcgac tggagtgcca tgtccggttt tcaacaaacc atgcaaatgc
     2461 tgaatgaggg catcgttccc actgcgatgc tggttgccaa cgatcagatg gcgctgggcg
     2521 caatgcgcgc cattaccgag tccgggctgc gcgttggtgc ggatatctcg gtagtgggat
     2581 acgacgatac cgaagacagc tcatgttata tcccgccgtt aaccaccatc aaacaggatt
     2641 ttcgcctgct ggggcaaacc agcgtggacc gcttgctgca actctctcag ggccaggcgg
     2701 tgaagggcaa tcagctgttg cccgtctcac tggtgaaaag aaaaaccacc ctggcgccca
     2761 atacgcaaac cgcctctccc cgcgcgttgg ccgattcatt aatgcagctg gcacgacagg
     2821 tttcccgact ggaaagcggg cagtgagcgc aacgcaatta atgtaagtta gctcactcat
     2881 taggcaccgg gatctcgacc gatgcccttg agagccttca acccagtcag ctccttccgg
     2941 tgggcgcggg gcatgactat cgtcgccgca cttatgactg tcttctttat catgcaactc
     3001 gtaggacagg tgccggcagc gctctgggtc attttcggcg aggaccgctt tcgctggagc
     3061 gcgacgatga tcggcctgtc gcttgcggta ttcggaatct tgcacgccct cgctcaagcc
     3121 ttcgtcactg gtcccgccac caaacgtttc ggcgagaagc aggccattat cgccggcatg
     3181 gcggccgacg cgctgggcta cgtcttgctg gcgttcgcga cgcgaggctg gatggccttc
     3241 cccattatga ttcttctcgc ttccggcggc atcgggatgc ccgcgttgca ggccatgctg
     3301 tccaggcagg tagatgacga ccatcaggga cagcttcaag gatcgctcgc ggctcttacc
     3361 agcctaactt cgatcactgg accgctgatc gtcacggcga tttatgccgc ctcggcgagc
     3421 acatggaacg ggttggcatg gattgtaggc gccgccctat accttgtctg cctccccgcg
     3481 ttgcgtcgcg gtgcatggag ccgggccacc tcgacctgaa tggaagccgg cggcacctcg
     3541 ctaacggatt caccactcca agaattggag ccaatcaatt cttgcggaga actgtgaatg
     3601 cgcaaaccaa cccttggcag aacatatcca tcgcgtccgc catctccagc agccgcacgc
     3661 ggcgcatctc gggcagcgtt gggtcctggc cacgggtgcg catgatcgtg ctcctgtcgt
     3721 tgaggacccg gctaggctgg cggggttgcc ttactggtta gcagaatgaa tcaccgatac
     3781 gcgagcgaac gtgaagcgac tgctgctgca aaacgtctgc gacctgagca acaacatgaa
     3841 tggtcttcgg tttccgtgtt tcgtaaagtc tggaaacgcg gaagtcagcg ccctgcacca
     3901 ttatgttccg gatctgcatc gcaggatgct gctggctacc ctgtggaaca cctacatctg
     3961 tattaacgaa gcgctggcat tgaccctgag tgatttttct ctggtcccgc cgcatccata
     4021 ccgccagttg tttaccctca caacgttcca gtaaccgggc atgttcatca tcagtaaccc
     4081 gtatcgtgag catcctctct cgtttcatcg gtatcattac ccccatgaac agaaatcccc
     4141 cttacacgga ggcatcagtg accaaacagg aaaaaaccgc ccttaacatg gcccgcttta
     4201 tcagaagcca gacattaacg cttctggaga aactcaacga gctggacgcg gatgaacagg
     4261 cagacatctg tgaatcgctt cacgaccacg ctgatgagct ttaccgcagc tgcctcgcgc
     4321 gtttcggtga tgacggtgaa aacctctgac acatgcagct cccggagacg gtcacagctt
     4381 gtctgtaagc ggatgccggg agcagacaag cccgtcaggg cgcgtcagcg ggtgttggcg
     4441 ggtgtcgggg cgcagccatg acccagtcac gtagcgatag cggagtgtat actggcttaa
     4501 ctatgcggca tcagagcaga ttgtactgag agtgcaccat atatgcggtg tgaaataccg
     4561 cacagatgcg taaggagaaa ataccgcatc aggcgctctt ccgcttcctc gctcactgac
     4621 tcgctgcgct cggtcgttcg gctgcggcga gcggtatcag ctcactcaaa ggcggtaata
     4681 cggttatcca cagaatcagg ggataacgca ggaaagaaca tgtgagcaaa aggccagcaa
     4741 aaggccagga accgtaaaaa ggccgcgttg ctggcgtttt tccataggct ccgcccccct
     4801 gacgagcatc acaaaaatcg acgctcaagt cagaggtggc gaaacccgac aggactataa
     4861 agataccagg cgtttccccc tggaagctcc ctcgtgcgct ctcctgttcc gaccctgccg
     4921 cttaccggat acctgtccgc ctttctccct tcgggaagcg tggcgctttc tcatagctca
     4981 cgctgtaggt atctcagttc ggtgtaggtc gttcgctcca agctgggctg tgtgcacgaa
     5041 ccccccgttc agcccgaccg ctgcgcctta tccggtaact atcgtcttga gtccaacccg
     5101 gtaagacacg acttatcgcc actggcagca gccactggta acaggattag cagagcgagg
     5161 tatgtaggcg gtgctacaga gttcttgaag tggtggccta actacggcta cactagaagg
     5221 acagtatttg gtatctgcgc tctgctgaag ccagttacct tcggaaaaag agttggtagc
     5281 tcttgatccg gcaaacaaac caccgctggt agcggtggtt tttttgtttg caagcagcag
     5341 attacgcgca gaaaaaaagg atctcaagaa gatcctttga tcttttctac ggggtctgac
     5401 gctcagtgga acgaaaactc acgttaaggg attttggtca tgagattatc aaaaaggatc
     5461 ttcacctaga tccttttaaa ttaaaaatga agttttaaat caatctaaag tatatatgag
     5521 taaacttggt ctgacagtta ccaatgctta atcagtgagg cacctatctc agcgatctgt
     5581 ctatttcgtt catccatagt tgcctgactc cccgtcgtgt agataactac gatacgggag
     5641 ggcttaccat ctggccccag tgctgcaatg ataccgcgag acccacgctc accggctcca
     5701 gatttatcag caataaacca gccagccgga agggccgagc gcagaagtgg tcctgcaact
     5761 ttatccgcct ccatccagtc tattaattgt tgccgggaag ctagagtaag tagttcgcca
     5821 gttaatagtt tgcgcaacgt tgttgccatt gctgcaggca tcgtggtgtc acgctcgtcg
     5881 tttggtatgg cttcattcag ctccggttcc caacgatcaa ggcgagttac atgatccccc
     5941 atgttgtgca aaaaagcggt tagctccttc ggtcctccga tcgttgtcag aagtaagttg
     6001 gccgcagtgt tatcactcat ggttatggca gcactgcata attctcttac tgtcatgcca
     6061 tccgtaagat gcttttctgt gactggtgag tactcaacca agtcattctg agaatagtgt
     6121 atgcggcgac cgagttgctc ttgcccggcg tcaacacggg ataataccgc gccacatagc
     6181 agaactttaa aagtgctcat cattggaaaa cgttcttcgg ggcgaaaact ctcaaggatc
     6241 ttaccgctgt tgagatccag ttcgatgtaa cccactcgtg cacccaactg atcttcagca
     6301 tcttttactt tcaccagcgt ttctgggtga gcaaaaacag gaaggcaaaa tgccgcaaaa
     6361 aagggaataa gggcgacacg gaaatgttga atactcatac tcttcctttt tcaatattat
     6421 tgaagcattt atcagggtta ttgtctcatg agcggataca tatttgaatg tatttagaaa
     6481 aataaacaaa taggggttcc gcgcacattt ccccgaaaag tgccacctga cgtctaagaa
     6541 accattatta tcatgacatt aacctataaa aataggcgta tcacgaggcc ctttcgtctt
     6601 caagaa
//
