# Supplementary material for: WhiA transcription factor provides feedback loop between translation and energy production in a genome-reduced bacterium
Source: Front Microbiol. 2024 Dec 23;15:1504418. doi: 10.3389/fmicb.2024.1504418 (PMC11701221; doi:10.3389/fmicb.2024.1504418)
Supplement: Supplementary file 3 [file Data_Sheet_3.ZIP › pRM5L2-dCas9-WhiAsgtg1.gb]

LOCUS       Undefined 10696 bp DNA circular 7-JAN-2021
DEFINITION  pTn4001mini_Recipient-MCS-M5-Link2_dCas9_sgwhiA_tg1
FEATURES             Location/Qualifiers
     source          1..10696
                     /organism=""
     misc_feature    576..599
                     /locus_tag="M13_For"
                     /gene="M13_For"
                     /note="M13_For"
     misc_feature    653..658
                     /locus_tag="KpnI"
                     /gene="KpnI"
                     /note="Start of the construct"
     regulatory      684..700
                     /locus_tag="P1"
                     /gene="Promoter"
                     /note="Transposase promoter"
     misc_feature    701..701
                     /locus_tag="TSS_1"
                     /gene="TSS"
                     /note="TSS"
     regulatory      714..722
                     /locus_tag="RBS1"
                     /gene="RBS"
                     /note="Transposase rbs"
     CDS             737..1909
                     /locus_tag="transposase"
                     /gene="transposase"
                     /transl_table=4
                     /product="transposase from Tn4001 transposon"
     misc_feature    1859..1881
                     /locus_tag="S1"
                     /gene="S1"
                     /note="primer"
     regulatory      1916..1949
                     /locus_tag="T1"
                     /gene="Terminator"
                     /note="Transposase terminator"
     regulatory      1964..1989
                     /locus_tag="OIR"
                     /gene="OIR"
                     /note="Integration repeat"
     regulatory      complement(1996..2033)
                     /locus_tag="T3"
                     /gene="Terminator"
                     /note="Terminator"
     misc_feature    2035..2040
                     /locus_tag="XbaI"
                     /gene="XbaI"
                     /note="XbaI"
     misc_RNA        complement(2041..2080)
                     /locus_tag="Spy_terminator"
                     /gene="Spy_terminator"
                     /product="User oligo"
     misc_RNA        complement(2081..2122)
                     /locus_tag="dCas9_hundle"
                     /gene="dCas9_hundle"
                     /product="User oligo"
     misc_feature    complement(2160..2176)
                     /locus_tag="Promoter"
                     /gene="Promoter"
                     /note="Promoter"
     misc_feature    2177..2182
                     /locus_tag="ApaI"
                     /gene="ApaI"
                     /note="ApaI, B buffer for double gisgestion with PaeI"
     regulatory      2223..2239
                     /locus_tag="P2"
                     /gene="Promoter"
                     /note="tetM promoter"
     misc_feature    2240..2240
                     /locus_tag="TSS_2"
                     /gene="TSS"
                     /note="tetM TSS"
     regulatory      2253..2258
                     /locus_tag="RBS_2"
                     /gene="RBS"
                     /note="tetM RBS"
     CDS             2272..4191
                     /locus_tag="tetM"
                     /gene="tetM"
                     /transl_table=4
                     /product="Tetracycline resistance protein"
     misc_feature    complement(2281..2304)
                     /locus_tag="W3"
                     /gene="W3 primer"
                     /note="Primer"
     misc_feature    4118..4137
                     /locus_tag="W2"
                     /gene="W2 primer"
                     /note="primer"
     regulatory      4201..4217
                     /locus_tag="P_3"
                     /gene="Promoter"
                     /note="Strong promoter for recombinant expression"
     misc_feature    4218..4218
                     /locus_tag="TSS_3"
                     /gene="TSS_3"
                     /note="TSS_3"
     misc_feature    4224..4244
                     /locus_tag="dCas9_mut_1a_F"
                     /gene="dCas9_mut_1a_F"
                     /note="User oligo"
     regulatory      4228..4236
                     /locus_tag="RBS_3"
                     /gene="RBS"
                     /note="Strong RBS for recombinant expression"
     misc_feature    4241..4244
                     /locus_tag="spacer_add"
                     /gene="spacer_add"
                     /note="User oligo"
     misc_feature    4241..4244
                     /locus_tag="dCas9_mut1_F"
                     /gene="dCas9_mut1_F"
                     /note="User oligo"
     CDS             4245..8351
                     /locus_tag="dCas9"
                     /gene="dCas9"
                     /transl_table=4
                     /product="dCas9"
     misc_feature    complement(8352..8368)
                     /locus_tag="dCas9_mut2_R "
                     /gene="dCas9_mut2_R "
                     /note="User oligo"
     regulatory      8363..8402
                     /locus_tag="T2"
                     /gene="Terminator"
                     /note="tetM terminator"
     regulatory      8409..8442
                     /locus_tag="LoxB-Right"
                     /gene="LoxB-Right"
                     /note="Exchange repeat"
     regulatory      8449..8474
                     /locus_tag="IIR"
                     /gene="IIR"
                     /note="Integration repeat"
     misc_feature    8476..8481
                     /locus_tag="BstZI"
                     /gene="BstZI"
                     /note="End of the construct"
     misc_feature    complement(8562..8585)
                     /locus_tag="M13_rev"
                     /gene="M13_rev"
                     /note="M13_rev"
     regulatory      complement(8565..8599)
                     /locus_tag="Lac operator"
                     /gene="Lac operator"
                     /note="Lac operator"
     regulatory      complement(8599..8628)
                     /locus_tag="Lac promoter"
                     /gene="Lac promoter"
                     /note="Lac promoter"
     CDS             complement(9711..10571)
                     /locus_tag="beta-lactamase"
                     /gene="beta-lactamase"
                     /transl_table=4
                     /product="beta-lactamase, ampicillin resistance protein"
     misc_feature    complement(2123..2159)
                     /locus_tag="whiA_tg3"
                     /gene="whiA_tg3"
                     /note="whiA_tg3"
ORIGIN
        1 cacctaaatt gtaagcgtta atattttgtt aaaattcgcg ttaaattttt gttaaatcag
       61 ctcatttttt aaccaatagg ccgaaatcgg caaaatccct tataaatcaa aagaatagac
      121 cgagataggg ttgagtgttg ttccagtttg gaacaagagt ccactattaa agaacgtgga
      181 ctccaacgtc aaagggcgaa aaaccgtcta tcagggcgat ggcccactac gtgaaccatc
      241 accctaatca agttttttgg ggtcgaggtg ccgtaaagca ctaaatcgga accctaaagg
      301 gagcccccga tttagagctt gacggggaaa gccggcgaac gtggcgagaa aggaagggaa
      361 gaaagcgaaa ggagcgggcg ctagggcgct ggcaagtgta gcggtcacgc tgcgcgtaac
      421 caccacaccc gccgcgctta atgcgccgct acagggcgcg tcccattcgc cattcaggct
      481 gcgcaactgt tgggaagggc gatcggtgcg ggcctcttcg ctattacgcc agctggcgaa
      541 agggggatgt gctgcaaggc gattaagttg ggtaacgcca gggttttccc agtcacgacg
      601 ttgtaaaacg acggccagtg aattgtaata cgactcacta tagggcgaat tgggtaccat
      661 attcttcttt aagaaataat taatatggta taatatttta gttagaaaaa tttgaaagga
      721 ggtaataaca agatctatga ctcaagttca ttttacacta aaatcagaag aaatccaatc
      781 tatcatcgag tattctgtaa aggatgacgt ttctaaaaac attttaacca ctgtttttaa
      841 ccaattaatg gaaaatcaaa gaacagaata tatccaagca aaggaatacg aacgcacgga
      901 aaatcgtcaa tcacaacgca acggatacta cgaaagatca ttcactacta gagttggtac
      961 cttggaatta aaagtaccac ggactagaga cggacatttt tcaccaactg tattcgaacg
     1021 ttatcaacga aatgaaaaag cattaatggc ttctatgtta gaaatgtacg tttcaggtgt
     1081 ttctaccaga aaagtttcta aaattgtaga agagctatgt ggaaaatcag tttcaaaatc
     1141 atttgtatca tctttaaccg aacaattaga accgatggtc aatgaatgac aaaaccgttt
     1201 attatctgaa aaaaattatc cttatttaat gacagatgtt ctttacatca aagttagaga
     1261 ggaaaatcga gttctctcaa aatcatgtca cattgctatt gggattacaa aagatggtga
     1321 tcgtgaaatc attggattta tgattcaatc tggtgaatca gaagagacat gaactacttt
     1381 ttttgaatac ttaaaagagc gtggcttgca aggaacagaa ttagtaattt cagatgcaca
     1441 taagggtctt gtgtctgcga taagaaaatc atttactaac gtctcatgac aaagatgtca
     1501 agttcatttc ttaagaaata tttttacaac tatacctaaa aaaaattcta aatcatttag
     1561 agaagcggtg aaaggaatct ttaaatttac cgatataaat ttggcacgtg aagcaaagaa
     1621 tcgtttaatc catgattata ttgatcagcc aaaatattca aaagcttgtg cgtctttaga
     1681 tgatggtttt gaagatgcat ttcaatacac tgtccaaggt aattctcata accgcttaaa
     1741 atcaacaaat ctcatagaac gtttgaatca agaagttcga cgtagagaaa aaatcattag
     1801 aatttttcct aaccagactt ctgcgaatcg gttaattggg gccgttttaa tggatcttca
     1861 cgatgagtga atctattctt caagaaaata tatcaatttt gataaataag tcgacaaaac
     1921 gacaccatta atttggtgtc gtttttttta ttattatgat atcgataaag tccgtataat
     1981 tgtgtaaaag aattcaaaaa agaaaacagt taccaagaca attggtaact gttatctaga
     2041 aaaaaagcac cgactcggtg ccactttttc aagttgataa cggactagcc ttattttaac
     2101 ttgctatttc tagctctaaa accgacttgt tggtgcaaaa tgtgaaatat tataacatat
     2161 gaaatattat aacatagggc cctgaattcc tgaacaatca gttaagtaat tttacttaat
     2221 gatatgttat aatatttcag ttagaaaaat ttaaggagaa ataacggatc catgaagatt
     2281 attaacatcg gtgtacttgc tcacgttgat gctggcaaga ctactctaac tgaatcttta
     2341 ttatataact caggtgcaat tacagaatta gggtctgtag acaaaggtac cacacgcaca
     2401 gataatactt tattagagcg tcaaagaggt attactattc aaacgggtat cacttcattt
     2461 caatgagaaa atacgaaagt taatatcatt gacactcccg ggcatatgga tttccttgct
     2521 gaagtataca gatcattatc tgtattagat ggagctatac tattgatttc agctaaagat
     2581 ggtgttcaag cacagactcg catcttattt cacgcattaa gaaagatggg gattcctaca
     2641 attttcttca tcaacaaaat agatcaaaac gggattgact tatcaactgt ctatcaagat
     2701 attaaagaaa agttatcagc ggaaattgta attaaacaaa aagttgaatt gtatccaaat
     2761 gtttgtgtaa cgaattttac tgaatctgaa caatgggata cagttatcga gggtaacgat
     2821 gatctattag agaaatacat gtctggtaaa tcattagagg ctttggaact agaacaagaa
     2881 gaatctattc gtttccagaa ttgttcactt tttccattat atcatggctc agccaagtcc
     2941 aatattggaa tcgacaactt gattgaagtc attactaaca aattctattc ttcaactcat
     3001 cgtggtcctt cagaactatg tggtaatgtt tttaaaatag aatatacgaa aaagagacaa
     3061 agattagctt atattcgact ttattctggt gttctacacc taagagattc agtccgagtt
     3121 tctgagaaag aaaaaattaa agttacggag atgtacacgt caatcaatgg tgagctatgt
     3181 aaaattgatc gtgcttattc aggtgaaatt gttattttac aaaatgagtt tttaaagtta
     3241 aattctgtat taggggatac caaattatta ccacaaagaa aaaaaataga aaatccacat
     3301 ccacttctac aaactaccgt tgaaccatca aaaccagaac aaagagagat gttattggat
     3361 gcgttattag aaatttcaga ctcagaccct ctactacgat actatgtaga ttcaaccaca
     3421 cacgaaatta tcctatcttt tctaggtaaa gttcaaatgg aagtaatttc agctttatta
     3481 caagaaaaat accatgttga aatcgaaatc actgaaccaa ctgttattta tatggaaaga
     3541 cctttaaaaa atgcagaata tactatccat attgaagttc ctccaaaccc attttgagca
     3601 tcgattggtc tttctgtttc acctctacca ttaggatcag gtatgcaata tgagtcatct
     3661 gtgtcattag gttatttaaa tcaatcattt caaaatgctg ttatggaagg catcagatat
     3721 gggtgtgaac agggtcttta tggttggaat gttactgatt gtaaaatctg cttcaaatac
     3781 gggttatatt attcgccggt atctactcca gctgatttta gaatgttagc tcctatcgtg
     3841 ttggaacaag ttcttaagaa agcaggtact gaattactag aaccatactt atctttcaag
     3901 atctacgcac cacaagaata tttatcacgt gcttataacg atgcaccaaa atactgtgcc
     3961 aatattgttg atactcaatt gaaaaacaat gaagtaatcc tatcaggtga aatcccggca
     4021 agatgtattc aagaatatcg atctgattta acatttttta caaacggacg gtctgtttgt
     4081 ttaaccgagt taaagggtta tcatgtaact actggtgaac ctgtatgcca accgaggaga
     4141 ccaaattcac gtatcgataa agttcgttac atgttcaata aaattactta actgcagtat
     4201 tatgttataa ttattcagta ttaaactgaa aggaggatac tagtatggat aagaaatact
     4261 caataggact ggctattggc acaaatagcg tcggatgggc tgtgatcact gatgaatata
     4321 aggttccttc taaaaagttc aaggttctgg gaaatacaga ccgccacagt atcaaaaaaa
     4381 atcttatagg ggctcttctg tttgacagtg gagagacagc cgaagctact agactcaaac
     4441 ggacagctag gagaaggtat acaagacgga agaataggat ttgttatctc caggagattt
     4501 tttcaaatga gatggccaaa gtggatgata gtttctttca tagacttgaa gagtcttttt
     4561 tggtggaaga agacaagaag catgaaagac atcctatttt tggaaatata gtggatgaag
     4621 ttgcttatca cgagaaatat ccaactatct atcatctgag aaaaaaattg gtggattcta
     4681 ctgataaagc cgatttgcgc ctgatctatt tggccctggc ccacatgatt aagtttagag
     4741 gtcatttttt gattgagggc gatctgaatc ctgataatag tgatgtggac aaactgttta
     4801 tccagttggt gcaaacctac aatcaactgt ttgaagaaaa ccctattaac gcaagtggag
     4861 tggatgctaa agccattctt tctgcaagat tgagtaaatc aagaagactg gaaaatctca
     4921 ttgctcagct ccccggtgag aagaaaaatg gcctgtttgg gaatctcatt gctttgtcat
     4981 tgggtttgac ccctaatttt aaatcaaatt ttgatttggc agaagatgct aaactccagc
     5041 tttcaaaaga tacttacgat gatgatctgg ataatctgtt ggctcaaatt ggagatcaat
     5101 atgctgattt gtttttggca gctaagaatc tgtcagatgc tattctgctt tcagacatcc
     5161 tgagagtgaa tactgaaata actaaggctc ccctgtcagc ttcaatgatt aaacgctacg
     5221 atgaacatca tcaagacttg actcttctga aagccctggt tagacaacaa cttccagaaa
     5281 agtataaaga aatctttttt gatcaatcaa aaaacggata tgcaggttat attgatggcg
     5341 gcgcaagcca agaagaattt tataaattta tcaaaccaat tctggaaaaa atggatggta
     5401 ctgaggaact gttggtgaaa ctgaatagag aagatttgct gcgcaagcaa cggacctttg
     5461 acaacggctc tattccccat caaattcact tgggtgagct acatgctatt ttgagaagac
     5521 aagaagactt ttatccattt ctgaaagaca atagagagaa gattgaaaaa atcttgactt
     5581 ttaggattcc ttattatgtt ggtccattgg ccagaggcaa tagtaggttt gcatggatga
     5641 ctcggaagtc tgaagaaaca attaccccat ggaattttga agaagttgtc gataaaggtg
     5701 cttcagctca atcatttatt gaacgcatga caaactttga taaaaatctt ccaaatgaaa
     5761 aagtgctgcc aaaacatagt ttgctttatg agtattttac cgtttataac gaattgacaa
     5821 aggtcaaata tgttactgaa ggaatgagaa aaccagcatt tctttcaggt gaacagaaga
     5881 aagccattgt tgatctgctc ttcaaaacaa ataggaaagt gaccgttaag caactgaaag
     5941 aagattattt caaaaaaata gaatgttttg atagtgttga aatttcagga gttgaagata
     6001 gatttaatgc ttcactgggt acataccatg atttgctgaa aattattaaa gataaagatt
     6061 ttttggataa tgaagaaaat gaagacatcc tggaggatat tgttctgaca ttgaccctgt
     6121 ttgaagatag ggagatgatt gaggaaagac ttaaaacata cgctcacctc tttgatgata
     6181 aggtgatgaa acagcttaaa agacgcagat atactggttg gggaaggttg tccagaaaat
     6241 tgattaatgg tattagggat aagcaatctg gcaaaacaat actggatttt ttgaaatcag
     6301 atggttttgc caatcgcaat tttatgcagc tcatccatga tgatagtttg acatttaaag
     6361 aagacatcca aaaagcacaa gtgtctggac aaggcgatag tctgcatgaa catattgcaa
     6421 atctggctgg tagccctgct attaaaaaag gtattctcca gactgtgaaa gttgttgatg
     6481 aattggtcaa agtgatgggg cggcataagc cagaaaatat cgttattgaa atggcaagag
     6541 aaaatcagac aactcaaaag ggccagaaaa attccagaga gaggatgaaa agaatcgaag
     6601 aaggtatcaa agaactggga agtcagattc ttaaagagca tcctgttgaa aatactcaat
     6661 tgcaaaatga aaagctctat ctctattatc tccaaaatgg aagagatatg tatgtggacc
     6721 aagaactgga tattaatagg ctgagtgatt atgatgtcga tgctattgtt ccacaaagtt
     6781 tccttaaaga cgattcaata gacaataagg tcctgaccag gtctgataaa aatagaggta
     6841 aatccgataa cgttccaagt gaagaagtgg tcaaaaagat gaaaaactat tggagacaac
     6901 ttctgaacgc caagctgatc actcaaagga agtttgataa tctgaccaaa gctgaaagag
     6961 gaggtttgag tgaacttgat aaagctggtt ttatcaaacg ccaattggtt gaaactcgcc
     7021 aaatcactaa gcatgtggca caaattttgg atagtcgcat gaatactaaa tacgatgaaa
     7081 atgataaact tattagagag gttaaagtga ttaccctgaa atctaaactg gtttctgact
     7141 tcagaaaaga tttccaattc tataaagtga gagagattaa caattaccat catgcccatg
     7201 atgcctatct gaatgccgtc gttggaactg ctttgattaa gaaatatcca aaacttgaaa
     7261 gcgagtttgt ctatggtgat tataaagttt atgatgttag gaaaatgatt gctaagtctg
     7321 agcaagaaat aggcaaagca accgcaaagt atttctttta ctctaatatc atgaacttct
     7381 tcaaaacaga aattacactt gcaaatggag agattcgcaa acgccctctg atcgaaacta
     7441 atggggaaac tggagaaatt gtctgggata aagggagaga ttttgccaca gtgcgcaaag
     7501 tgttgtccat gccccaagtc aatatcgtca agaaaacaga agtgcagaca ggcggattct
     7561 ctaaggagtc aattctgcca aaaagaaatt ccgacaagct gattgctagg aaaaaagact
     7621 gggacccaaa aaaatatggt ggttttgata gtccaaccgt ggcttattca gtcctggtgg
     7681 ttgctaaggt ggaaaaaggg aaatccaaga agctgaaatc cgttaaagag ctgctgggga
     7741 tcacaattat ggaaagaagt tcctttgaaa aaaatcccat tgactttctg gaagctaaag
     7801 gatataagga agttaaaaaa gacctgatca ttaaactgcc taaatatagt ctttttgagc
     7861 tggaaaacgg taggaaacgg atgctggcta gtgccggaga actgcaaaaa ggaaatgagc
     7921 tggctctgcc aagcaaatat gtgaattttc tgtatctggc tagtcattat gaaaagttga
     7981 agggtagtcc agaagataac gaacaaaaac aattgtttgt ggagcagcat aagcattatc
     8041 tggatgagat tattgagcaa atcagtgaat tttctaagag agttattctg gcagatgcca
     8101 atctggataa agttcttagt gcatataaca aacatagaga caaaccaata agagaacaag
     8161 cagaaaatat cattcatctg tttaccttga ccaatcttgg agcacccgct gcttttaaat
     8221 actttgatac aacaattgat aggaaaagat atacctctac aaaagaagtt ctggatgcca
     8281 ctcttatcca tcaatccatc actggtcttt atgaaacacg cattgatttg agtcagctgg
     8341 gaggtgacta agacatctgc agaaaatctt gttagggaat aacaagattt ttttatttat
     8401 ttactagtat aacttcgtat agcatacatt atacgaataa cgactagttt ttacacagga
     8461 gtctggactt gactgcggcc gccaccgcgg tggagctcca gcttttgttc cctttagtga
     8521 gggttaattg cgcgcttggc gtaatcatgg tcatagctgt ttcctgtgtg aaattgttat
     8581 ccgctcacaa ttccacacaa catacgagcc ggaagcataa agtgtaaagc ctggggtgcc
     8641 taatgagtga gctaactcac attaattgcg ttgcgctcac tgcccgcttt ccagtcggga
     8701 aacctgtcgt gccagctgca ttaatgaatc ggccaacgcg cggggagagg cggtttgcgt
     8761 attgggcgct cttccgcttc ctcgctcact gactcgctgc gctcggtcgt tcggctgcgg
     8821 cgagcggtat cagctcactc aaaggcggta atacggttat ccacagaatc aggggataac
     8881 gcaggaaaga acatgtgagc aaaaggccag caaaaggcca ggaaccgtaa aaaggccgcg
     8941 ttgctggcgt ttttccatag gctccgcccc cctgacgagc atcacaaaaa tcgacgctca
     9001 agtcagaggt ggcgaaaccc gacaggacta taaagatacc aggcgtttcc ccctggaagc
     9061 tccctcgtgc gctctcctgt tccgaccctg ccgcttaccg gatacctgtc cgcctttctc
     9121 ccttcgggaa gcgtggcgct ttctcatagc tcacgctgta ggtatctcag ttcggtgtag
     9181 gtcgttcgct ccaagctggg ctgtgtgcac gaaccccccg ttcagcccga ccgctgcgcc
     9241 ttatccggta actatcgtct tgagtccaac ccggtaagac acgacttatc gccactggca
     9301 gcagccactg gtaacaggat tagcagagcg aggtatgtag gcggtgctac agagttcttg
     9361 aagtggtggc ctaactacgg ctacactaga aggacagtat ttggtatctg cgctctgctg
     9421 aagccagtta ccttcggaaa aagagttggt agctcttgat ccggcaaaca aaccaccgct
     9481 ggtagcggtg gtttttttgt ttgcaagcag cagattacgc gcagaaaaaa aggatctcaa
     9541 gaagatcctt tgatcttttc tacggggtct gacgctcagt ggaacgaaaa ctcacgttaa
     9601 gggattttgg tcatgagatt atcaaaaagg atcttcacct agatcctttt aaattaaaaa
     9661 tgaagtttta aatcaatcta aagtatatat gagtaaactt ggtctgacag ttaccaatgc
     9721 ttaatcagtg aggcacctat ctcagcgatc tgtctatttc gttcatccat agttgcctga
     9781 ctccccgtcg tgtagataac tacgatacgg gagggcttac catctggccc cagtgctgca
     9841 atgataccgc gagacccacg ctcaccggct ccagatttat cagcaataaa ccagccagcc
     9901 ggaagggccg agcgcagaag tggtcctgca actttatccg cctccatcca gtctattaat
     9961 tgttgccggg aagctagagt aagtagttcg ccagttaata gtttgcgcaa cgttgttgcc
    10021 attgctacag gcatcgtggt gtcacgctcg tcgtttggta tggcttcatt cagctccggt
    10081 tcccaacgat caaggcgagt tacatgatcc cccatgttgt gcaaaaaagc ggttagctcc
    10141 ttcggtcctc cgatcgttgt cagaagtaag ttggccgcag tgttatcact catggttatg
    10201 gcagcactgc ataattctct tactgtcatg ccatccgtaa gatgcttttc tgtgactggt
    10261 gagtactcaa ccaagtcatt ctgagaatag tgtatgcggc gaccgagttg ctcttgcccg
    10321 gcgtcaatac gggataatac cgcgccacat agcagaactt taaaagtgct catcattgga
    10381 aaacgttctt cggggcgaaa actctcaagg atcttaccgc tgttgagatc cagttcgatg
    10441 taacccactc gtgcacccaa ctgatcttca gcatctttta ctttcaccag cgtttctggg
    10501 tgagcaaaaa caggaaggca aaatgccgca aaaaagggaa taagggcgac acggaaatgt
    10561 tgaatactca tactcttcct ttttcaatat tattgaagca tttatcaggg ttattgtctc
    10621 atgagcggat acatatttga atgtatttag aaaaataaac aaataggggt tccgcgcaca
    10681 tttccccgaa aagtgc
//
