# Supplementary material for: WhiA transcription factor provides feedback loop between translation and energy production in a genome-reduced bacterium
Source: Front Microbiol. 2024 Dec 23;15:1504418. doi: 10.3389/fmicb.2024.1504418 (PMC11701221; doi:10.3389/fmicb.2024.1504418)
Supplement: Supplementary file 3 [file Data_Sheet_3.ZIP › pRM5L2-dCas9-WhiAsgtg2.gb]

LOCUS       Undefined 10679 bp DNA circular 7-JAN-2021
DEFINITION  pTn4001mini_Recipient-MCS-M5-Link2_dCas9_sgwhiA_tg2
FEATURES             Location/Qualifiers
     source          1..10679
                     /organism=""
     misc_feature    576..599
                     /locus_tag="M13_For"
                     /gene="M13_For"
                     /note="M13_For"
     misc_feature    653..658
                     /locus_tag="KpnI"
                     /gene="KpnI"
                     /note="Start of the construct"
     regulatory      684..700
                     /locus_tag="P1"
                     /gene="Promoter"
                     /note="Transposase promoter"
     misc_feature    701..701
                     /locus_tag="TSS_1"
                     /gene="TSS"
                     /note="TSS"
     regulatory      714..722
                     /locus_tag="RBS1"
                     /gene="RBS"
                     /note="Transposase rbs"
     CDS             737..1909
                     /locus_tag="transposase"
                     /gene="transposase"
                     /transl_table=4
                     /product="transposase from Tn4001 transposon"
     misc_feature    1859..1881
                     /locus_tag="S1"
                     /gene="S1"
                     /note="primer"
     regulatory      1916..1949
                     /locus_tag="T1"
                     /gene="Terminator"
                     /note="Transposase terminator"
     regulatory      1964..1989
                     /locus_tag="OIR"
                     /gene="OIR"
                     /note="Integration repeat"
     regulatory      complement(1996..2033)
                     /locus_tag="T3"
                     /gene="Terminator"
                     /note="Terminator"
     misc_feature    2035..2040
                     /locus_tag="XbaI"
                     /gene="XbaI"
                     /note="XbaI"
     misc_RNA        complement(2041..2080)
                     /locus_tag="Spy_terminator"
                     /gene="Spy_terminator"
                     /product="User oligo"
     misc_RNA        complement(2081..2122)
                     /locus_tag="dCas9_hundle"
                     /gene="dCas9_hundle"
                     /product="User oligo"
     misc_feature    complement(2123..2142)
                     /locus_tag="whiA_tg2"
                     /gene="whiA_tg2"
                     /note="User oligo"
     misc_feature    complement(2143..2159)
                     /locus_tag="Promoter"
                     /gene="promoter"
                     /note="User oligo"
     misc_feature    2160..2165
                     /locus_tag="ApaI"
                     /gene="ApaI"
                     /note="ApaI, B buffer for double gisgestion with PaeI"
     regulatory      2206..2222
                     /locus_tag="P2"
                     /gene="Promoter"
                     /note="tetM promoter"
     misc_feature    2223..2223
                     /locus_tag="TSS_2"
                     /gene="TSS"
                     /note="tetM TSS"
     regulatory      2236..2241
                     /locus_tag="RBS_2"
                     /gene="RBS"
                     /note="tetM RBS"
     CDS             2255..4174
                     /locus_tag="tetM"
                     /gene="tetM"
                     /transl_table=4
                     /product="Tetracycline resistance protein"
     misc_feature    complement(2264..2287)
                     /locus_tag="W3"
                     /gene="W3 primer"
                     /note="Primer"
     misc_feature    4101..4120
                     /locus_tag="W2"
                     /gene="W2 primer"
                     /note="primer"
     regulatory      4184..4200
                     /locus_tag="P_3"
                     /gene="Promoter"
                     /note="Strong promoter for recombinant expression"
     misc_feature    4201..4201
                     /locus_tag="TSS_3"
                     /gene="TSS_3"
                     /note="TSS_3"
     misc_feature    4207..4227
                     /locus_tag="dCas9_mut_1a_F"
                     /gene="dCas9_mut_1a_F"
                     /note="User oligo"
     regulatory      4211..4219
                     /locus_tag="RBS_3"
                     /gene="RBS"
                     /note="Strong RBS for recombinant expression"
     misc_feature    4224..4227
                     /locus_tag="spacer_add"
                     /gene="spacer_add"
                     /note="User oligo"
     misc_feature    4224..4227
                     /locus_tag="dCas9_mut1_F"
                     /gene="dCas9_mut1_F"
                     /note="User oligo"
     CDS             4228..8334
                     /locus_tag="dCas9"
                     /gene="dCas9"
                     /transl_table=4
                     /product="dCas9"
     misc_feature    complement(8335..8351)
                     /locus_tag="dCas9_mut2_R "
                     /gene="dCas9_mut2_R "
                     /note="User oligo"
     regulatory      8346..8385
                     /locus_tag="T2"
                     /gene="Terminator"
                     /note="tetM terminator"
     regulatory      8392..8425
                     /locus_tag="LoxB-Right"
                     /gene="LoxB-Right"
                     /note="Exchange repeat"
     regulatory      8432..8457
                     /locus_tag="IIR"
                     /gene="IIR"
                     /note="Integration repeat"
     misc_feature    8459..8464
                     /locus_tag="BstZI"
                     /gene="BstZI"
                     /note="End of the construct"
     misc_feature    complement(8545..8568)
                     /locus_tag="M13_rev"
                     /gene="M13_rev"
                     /note="M13_rev"
     regulatory      complement(8548..8582)
                     /locus_tag="Lac operator"
                     /gene="Lac operator"
                     /note="Lac operator"
     regulatory      complement(8582..8611)
                     /locus_tag="Lac promoter"
                     /gene="Lac promoter"
                     /note="Lac promoter"
     CDS             complement(9694..10554)
                     /locus_tag="beta-lactamase"
                     /gene="beta-lactamase"
                     /transl_table=4
                     /product="beta-lactamase, ampicillin resistance protein"
ORIGIN
        1 cacctaaatt gtaagcgtta atattttgtt aaaattcgcg ttaaattttt gttaaatcag
       61 ctcatttttt aaccaatagg ccgaaatcgg caaaatccct tataaatcaa aagaatagac
      121 cgagataggg ttgagtgttg ttccagtttg gaacaagagt ccactattaa agaacgtgga
      181 ctccaacgtc aaagggcgaa aaaccgtcta tcagggcgat ggcccactac gtgaaccatc
      241 accctaatca agttttttgg ggtcgaggtg ccgtaaagca ctaaatcgga accctaaagg
      301 gagcccccga tttagagctt gacggggaaa gccggcgaac gtggcgagaa aggaagggaa
      361 gaaagcgaaa ggagcgggcg ctagggcgct ggcaagtgta gcggtcacgc tgcgcgtaac
      421 caccacaccc gccgcgctta atgcgccgct acagggcgcg tcccattcgc cattcaggct
      481 gcgcaactgt tgggaagggc gatcggtgcg ggcctcttcg ctattacgcc agctggcgaa
      541 agggggatgt gctgcaaggc gattaagttg ggtaacgcca gggttttccc agtcacgacg
      601 ttgtaaaacg acggccagtg aattgtaata cgactcacta tagggcgaat tgggtaccat
      661 attcttcttt aagaaataat taatatggta taatatttta gttagaaaaa tttgaaagga
      721 ggtaataaca agatctatga ctcaagttca ttttacacta aaatcagaag aaatccaatc
      781 tatcatcgag tattctgtaa aggatgacgt ttctaaaaac attttaacca ctgtttttaa
      841 ccaattaatg gaaaatcaaa gaacagaata tatccaagca aaggaatacg aacgcacgga
      901 aaatcgtcaa tcacaacgca acggatacta cgaaagatca ttcactacta gagttggtac
      961 cttggaatta aaagtaccac ggactagaga cggacatttt tcaccaactg tattcgaacg
     1021 ttatcaacga aatgaaaaag cattaatggc ttctatgtta gaaatgtacg tttcaggtgt
     1081 ttctaccaga aaagtttcta aaattgtaga agagctatgt ggaaaatcag tttcaaaatc
     1141 atttgtatca tctttaaccg aacaattaga accgatggtc aatgaatgac aaaaccgttt
     1201 attatctgaa aaaaattatc cttatttaat gacagatgtt ctttacatca aagttagaga
     1261 ggaaaatcga gttctctcaa aatcatgtca cattgctatt gggattacaa aagatggtga
     1321 tcgtgaaatc attggattta tgattcaatc tggtgaatca gaagagacat gaactacttt
     1381 ttttgaatac ttaaaagagc gtggcttgca aggaacagaa ttagtaattt cagatgcaca
     1441 taagggtctt gtgtctgcga taagaaaatc atttactaac gtctcatgac aaagatgtca
     1501 agttcatttc ttaagaaata tttttacaac tatacctaaa aaaaattcta aatcatttag
     1561 agaagcggtg aaaggaatct ttaaatttac cgatataaat ttggcacgtg aagcaaagaa
     1621 tcgtttaatc catgattata ttgatcagcc aaaatattca aaagcttgtg cgtctttaga
     1681 tgatggtttt gaagatgcat ttcaatacac tgtccaaggt aattctcata accgcttaaa
     1741 atcaacaaat ctcatagaac gtttgaatca agaagttcga cgtagagaaa aaatcattag
     1801 aatttttcct aaccagactt ctgcgaatcg gttaattggg gccgttttaa tggatcttca
     1861 cgatgagtga atctattctt caagaaaata tatcaatttt gataaataag tcgacaaaac
     1921 gacaccatta atttggtgtc gtttttttta ttattatgat atcgataaag tccgtataat
     1981 tgtgtaaaag aattcaaaaa agaaaacagt taccaagaca attggtaact gttatctaga
     2041 aaaaaagcac cgactcggtg ccactttttc aagttgataa cggactagcc ttattttaac
     2101 ttgctatttc tagctctaaa acacacccaa aaacgatcat cttgaaatat tataacatag
     2161 ggccctgaat tcctgaacaa tcagttaagt aattttactt aatgatatgt tataatattt
     2221 cagttagaaa aatttaagga gaaataacgg atccatgaag attattaaca tcggtgtact
     2281 tgctcacgtt gatgctggca agactactct aactgaatct ttattatata actcaggtgc
     2341 aattacagaa ttagggtctg tagacaaagg taccacacgc acagataata ctttattaga
     2401 gcgtcaaaga ggtattacta ttcaaacggg tatcacttca tttcaatgag aaaatacgaa
     2461 agttaatatc attgacactc ccgggcatat ggatttcctt gctgaagtat acagatcatt
     2521 atctgtatta gatggagcta tactattgat ttcagctaaa gatggtgttc aagcacagac
     2581 tcgcatctta tttcacgcat taagaaagat ggggattcct acaattttct tcatcaacaa
     2641 aatagatcaa aacgggattg acttatcaac tgtctatcaa gatattaaag aaaagttatc
     2701 agcggaaatt gtaattaaac aaaaagttga attgtatcca aatgtttgtg taacgaattt
     2761 tactgaatct gaacaatggg atacagttat cgagggtaac gatgatctat tagagaaata
     2821 catgtctggt aaatcattag aggctttgga actagaacaa gaagaatcta ttcgtttcca
     2881 gaattgttca ctttttccat tatatcatgg ctcagccaag tccaatattg gaatcgacaa
     2941 cttgattgaa gtcattacta acaaattcta ttcttcaact catcgtggtc cttcagaact
     3001 atgtggtaat gtttttaaaa tagaatatac gaaaaagaga caaagattag cttatattcg
     3061 actttattct ggtgttctac acctaagaga ttcagtccga gtttctgaga aagaaaaaat
     3121 taaagttacg gagatgtaca cgtcaatcaa tggtgagcta tgtaaaattg atcgtgctta
     3181 ttcaggtgaa attgttattt tacaaaatga gtttttaaag ttaaattctg tattagggga
     3241 taccaaatta ttaccacaaa gaaaaaaaat agaaaatcca catccacttc tacaaactac
     3301 cgttgaacca tcaaaaccag aacaaagaga gatgttattg gatgcgttat tagaaatttc
     3361 agactcagac cctctactac gatactatgt agattcaacc acacacgaaa ttatcctatc
     3421 ttttctaggt aaagttcaaa tggaagtaat ttcagcttta ttacaagaaa aataccatgt
     3481 tgaaatcgaa atcactgaac caactgttat ttatatggaa agacctttaa aaaatgcaga
     3541 atatactatc catattgaag ttcctccaaa cccattttga gcatcgattg gtctttctgt
     3601 ttcacctcta ccattaggat caggtatgca atatgagtca tctgtgtcat taggttattt
     3661 aaatcaatca tttcaaaatg ctgttatgga aggcatcaga tatgggtgtg aacagggtct
     3721 ttatggttgg aatgttactg attgtaaaat ctgcttcaaa tacgggttat attattcgcc
     3781 ggtatctact ccagctgatt ttagaatgtt agctcctatc gtgttggaac aagttcttaa
     3841 gaaagcaggt actgaattac tagaaccata cttatctttc aagatctacg caccacaaga
     3901 atatttatca cgtgcttata acgatgcacc aaaatactgt gccaatattg ttgatactca
     3961 attgaaaaac aatgaagtaa tcctatcagg tgaaatcccg gcaagatgta ttcaagaata
     4021 tcgatctgat ttaacatttt ttacaaacgg acggtctgtt tgtttaaccg agttaaaggg
     4081 ttatcatgta actactggtg aacctgtatg ccaaccgagg agaccaaatt cacgtatcga
     4141 taaagttcgt tacatgttca ataaaattac ttaactgcag tattatgtta taattattca
     4201 gtattaaact gaaaggagga tactagtatg gataagaaat actcaatagg actggctatt
     4261 ggcacaaata gcgtcggatg ggctgtgatc actgatgaat ataaggttcc ttctaaaaag
     4321 ttcaaggttc tgggaaatac agaccgccac agtatcaaaa aaaatcttat aggggctctt
     4381 ctgtttgaca gtggagagac agccgaagct actagactca aacggacagc taggagaagg
     4441 tatacaagac ggaagaatag gatttgttat ctccaggaga ttttttcaaa tgagatggcc
     4501 aaagtggatg atagtttctt tcatagactt gaagagtctt ttttggtgga agaagacaag
     4561 aagcatgaaa gacatcctat ttttggaaat atagtggatg aagttgctta tcacgagaaa
     4621 tatccaacta tctatcatct gagaaaaaaa ttggtggatt ctactgataa agccgatttg
     4681 cgcctgatct atttggccct ggcccacatg attaagttta gaggtcattt tttgattgag
     4741 ggcgatctga atcctgataa tagtgatgtg gacaaactgt ttatccagtt ggtgcaaacc
     4801 tacaatcaac tgtttgaaga aaaccctatt aacgcaagtg gagtggatgc taaagccatt
     4861 ctttctgcaa gattgagtaa atcaagaaga ctggaaaatc tcattgctca gctccccggt
     4921 gagaagaaaa atggcctgtt tgggaatctc attgctttgt cattgggttt gacccctaat
     4981 tttaaatcaa attttgattt ggcagaagat gctaaactcc agctttcaaa agatacttac
     5041 gatgatgatc tggataatct gttggctcaa attggagatc aatatgctga tttgtttttg
     5101 gcagctaaga atctgtcaga tgctattctg ctttcagaca tcctgagagt gaatactgaa
     5161 ataactaagg ctcccctgtc agcttcaatg attaaacgct acgatgaaca tcatcaagac
     5221 ttgactcttc tgaaagccct ggttagacaa caacttccag aaaagtataa agaaatcttt
     5281 tttgatcaat caaaaaacgg atatgcaggt tatattgatg gcggcgcaag ccaagaagaa
     5341 ttttataaat ttatcaaacc aattctggaa aaaatggatg gtactgagga actgttggtg
     5401 aaactgaata gagaagattt gctgcgcaag caacggacct ttgacaacgg ctctattccc
     5461 catcaaattc acttgggtga gctacatgct attttgagaa gacaagaaga cttttatcca
     5521 tttctgaaag acaatagaga gaagattgaa aaaatcttga cttttaggat tccttattat
     5581 gttggtccat tggccagagg caatagtagg tttgcatgga tgactcggaa gtctgaagaa
     5641 acaattaccc catggaattt tgaagaagtt gtcgataaag gtgcttcagc tcaatcattt
     5701 attgaacgca tgacaaactt tgataaaaat cttccaaatg aaaaagtgct gccaaaacat
     5761 agtttgcttt atgagtattt taccgtttat aacgaattga caaaggtcaa atatgttact
     5821 gaaggaatga gaaaaccagc atttctttca ggtgaacaga agaaagccat tgttgatctg
     5881 ctcttcaaaa caaataggaa agtgaccgtt aagcaactga aagaagatta tttcaaaaaa
     5941 atagaatgtt ttgatagtgt tgaaatttca ggagttgaag atagatttaa tgcttcactg
     6001 ggtacatacc atgatttgct gaaaattatt aaagataaag attttttgga taatgaagaa
     6061 aatgaagaca tcctggagga tattgttctg acattgaccc tgtttgaaga tagggagatg
     6121 attgaggaaa gacttaaaac atacgctcac ctctttgatg ataaggtgat gaaacagctt
     6181 aaaagacgca gatatactgg ttggggaagg ttgtccagaa aattgattaa tggtattagg
     6241 gataagcaat ctggcaaaac aatactggat tttttgaaat cagatggttt tgccaatcgc
     6301 aattttatgc agctcatcca tgatgatagt ttgacattta aagaagacat ccaaaaagca
     6361 caagtgtctg gacaaggcga tagtctgcat gaacatattg caaatctggc tggtagccct
     6421 gctattaaaa aaggtattct ccagactgtg aaagttgttg atgaattggt caaagtgatg
     6481 gggcggcata agccagaaaa tatcgttatt gaaatggcaa gagaaaatca gacaactcaa
     6541 aagggccaga aaaattccag agagaggatg aaaagaatcg aagaaggtat caaagaactg
     6601 ggaagtcaga ttcttaaaga gcatcctgtt gaaaatactc aattgcaaaa tgaaaagctc
     6661 tatctctatt atctccaaaa tggaagagat atgtatgtgg accaagaact ggatattaat
     6721 aggctgagtg attatgatgt cgatgctatt gttccacaaa gtttccttaa agacgattca
     6781 atagacaata aggtcctgac caggtctgat aaaaatagag gtaaatccga taacgttcca
     6841 agtgaagaag tggtcaaaaa gatgaaaaac tattggagac aacttctgaa cgccaagctg
     6901 atcactcaaa ggaagtttga taatctgacc aaagctgaaa gaggaggttt gagtgaactt
     6961 gataaagctg gttttatcaa acgccaattg gttgaaactc gccaaatcac taagcatgtg
     7021 gcacaaattt tggatagtcg catgaatact aaatacgatg aaaatgataa acttattaga
     7081 gaggttaaag tgattaccct gaaatctaaa ctggtttctg acttcagaaa agatttccaa
     7141 ttctataaag tgagagagat taacaattac catcatgccc atgatgccta tctgaatgcc
     7201 gtcgttggaa ctgctttgat taagaaatat ccaaaacttg aaagcgagtt tgtctatggt
     7261 gattataaag tttatgatgt taggaaaatg attgctaagt ctgagcaaga aataggcaaa
     7321 gcaaccgcaa agtatttctt ttactctaat atcatgaact tcttcaaaac agaaattaca
     7381 cttgcaaatg gagagattcg caaacgccct ctgatcgaaa ctaatgggga aactggagaa
     7441 attgtctggg ataaagggag agattttgcc acagtgcgca aagtgttgtc catgccccaa
     7501 gtcaatatcg tcaagaaaac agaagtgcag acaggcggat tctctaagga gtcaattctg
     7561 ccaaaaagaa attccgacaa gctgattgct aggaaaaaag actgggaccc aaaaaaatat
     7621 ggtggttttg atagtccaac cgtggcttat tcagtcctgg tggttgctaa ggtggaaaaa
     7681 gggaaatcca agaagctgaa atccgttaaa gagctgctgg ggatcacaat tatggaaaga
     7741 agttcctttg aaaaaaatcc cattgacttt ctggaagcta aaggatataa ggaagttaaa
     7801 aaagacctga tcattaaact gcctaaatat agtctttttg agctggaaaa cggtaggaaa
     7861 cggatgctgg ctagtgccgg agaactgcaa aaaggaaatg agctggctct gccaagcaaa
     7921 tatgtgaatt ttctgtatct ggctagtcat tatgaaaagt tgaagggtag tccagaagat
     7981 aacgaacaaa aacaattgtt tgtggagcag cataagcatt atctggatga gattattgag
     8041 caaatcagtg aattttctaa gagagttatt ctggcagatg ccaatctgga taaagttctt
     8101 agtgcatata acaaacatag agacaaacca ataagagaac aagcagaaaa tatcattcat
     8161 ctgtttacct tgaccaatct tggagcaccc gctgctttta aatactttga tacaacaatt
     8221 gataggaaaa gatatacctc tacaaaagaa gttctggatg ccactcttat ccatcaatcc
     8281 atcactggtc tttatgaaac acgcattgat ttgagtcagc tgggaggtga ctaagacatc
     8341 tgcagaaaat cttgttaggg aataacaaga tttttttatt tatttactag tataacttcg
     8401 tatagcatac attatacgaa taacgactag tttttacaca ggagtctgga cttgactgcg
     8461 gccgccaccg cggtggagct ccagcttttg ttccctttag tgagggttaa ttgcgcgctt
     8521 ggcgtaatca tggtcatagc tgtttcctgt gtgaaattgt tatccgctca caattccaca
     8581 caacatacga gccggaagca taaagtgtaa agcctggggt gcctaatgag tgagctaact
     8641 cacattaatt gcgttgcgct cactgcccgc tttccagtcg ggaaacctgt cgtgccagct
     8701 gcattaatga atcggccaac gcgcggggag aggcggtttg cgtattgggc gctcttccgc
     8761 ttcctcgctc actgactcgc tgcgctcggt cgttcggctg cggcgagcgg tatcagctca
     8821 ctcaaaggcg gtaatacggt tatccacaga atcaggggat aacgcaggaa agaacatgtg
     8881 agcaaaaggc cagcaaaagg ccaggaaccg taaaaaggcc gcgttgctgg cgtttttcca
     8941 taggctccgc ccccctgacg agcatcacaa aaatcgacgc tcaagtcaga ggtggcgaaa
     9001 cccgacagga ctataaagat accaggcgtt tccccctgga agctccctcg tgcgctctcc
     9061 tgttccgacc ctgccgctta ccggatacct gtccgccttt ctcccttcgg gaagcgtggc
     9121 gctttctcat agctcacgct gtaggtatct cagttcggtg taggtcgttc gctccaagct
     9181 gggctgtgtg cacgaacccc ccgttcagcc cgaccgctgc gccttatccg gtaactatcg
     9241 tcttgagtcc aacccggtaa gacacgactt atcgccactg gcagcagcca ctggtaacag
     9301 gattagcaga gcgaggtatg taggcggtgc tacagagttc ttgaagtggt ggcctaacta
     9361 cggctacact agaaggacag tatttggtat ctgcgctctg ctgaagccag ttaccttcgg
     9421 aaaaagagtt ggtagctctt gatccggcaa acaaaccacc gctggtagcg gtggtttttt
     9481 tgtttgcaag cagcagatta cgcgcagaaa aaaaggatct caagaagatc ctttgatctt
     9541 ttctacgggg tctgacgctc agtggaacga aaactcacgt taagggattt tggtcatgag
     9601 attatcaaaa aggatcttca cctagatcct tttaaattaa aaatgaagtt ttaaatcaat
     9661 ctaaagtata tatgagtaaa cttggtctga cagttaccaa tgcttaatca gtgaggcacc
     9721 tatctcagcg atctgtctat ttcgttcatc catagttgcc tgactccccg tcgtgtagat
     9781 aactacgata cgggagggct taccatctgg ccccagtgct gcaatgatac cgcgagaccc
     9841 acgctcaccg gctccagatt tatcagcaat aaaccagcca gccggaaggg ccgagcgcag
     9901 aagtggtcct gcaactttat ccgcctccat ccagtctatt aattgttgcc gggaagctag
     9961 agtaagtagt tcgccagtta atagtttgcg caacgttgtt gccattgcta caggcatcgt
    10021 ggtgtcacgc tcgtcgtttg gtatggcttc attcagctcc ggttcccaac gatcaaggcg
    10081 agttacatga tcccccatgt tgtgcaaaaa agcggttagc tccttcggtc ctccgatcgt
    10141 tgtcagaagt aagttggccg cagtgttatc actcatggtt atggcagcac tgcataattc
    10201 tcttactgtc atgccatccg taagatgctt ttctgtgact ggtgagtact caaccaagtc
    10261 attctgagaa tagtgtatgc ggcgaccgag ttgctcttgc ccggcgtcaa tacgggataa
    10321 taccgcgcca catagcagaa ctttaaaagt gctcatcatt ggaaaacgtt cttcggggcg
    10381 aaaactctca aggatcttac cgctgttgag atccagttcg atgtaaccca ctcgtgcacc
    10441 caactgatct tcagcatctt ttactttcac cagcgtttct gggtgagcaa aaacaggaag
    10501 gcaaaatgcc gcaaaaaagg gaataagggc gacacggaaa tgttgaatac tcatactctt
    10561 cctttttcaa tattattgaa gcatttatca gggttattgt ctcatgagcg gatacatatt
    10621 tgaatgtatt tagaaaaata aacaaatagg ggttccgcgc acatttcccc gaaaagtgc
//
