# Supplementary material for: WhiA transcription factor provides feedback loop between translation and energy production in a genome-reduced bacterium
Source: Front Microbiol. 2024 Dec 23;15:1504418. doi: 10.3389/fmicb.2024.1504418 (PMC11701221; doi:10.3389/fmicb.2024.1504418)
Supplement: Supplementary file 3 [file Data_Sheet_3.ZIP › pRM5L2-dCas9.gb]

LOCUS       Undefined 10572 bp DNA circular 17-NOV-2020
DEFINITION  pTn4001mini_Recipient-MCS-M5-Link2_dCas9
FEATURES             Location/Qualifiers
     source          1..10572
                     /organism=""
     misc_feature    576..599
                     /locus_tag="M13_For"
                     /gene="M13_For"
                     /note="M13_For"
     misc_feature    653..658
                     /locus_tag="KpnI"
                     /gene="KpnI"
                     /note="Start of the construct"
     regulatory      684..700
                     /locus_tag="P1"
                     /gene="Promoter"
                     /note="Transposase promoter"
     misc_feature    701..701
                     /locus_tag="TSS_1"
                     /gene="TSS"
                     /note="TSS"
     regulatory      714..722
                     /locus_tag="RBS1"
                     /gene="RBS"
                     /note="Transposase rbs"
     CDS             737..1909
                     /locus_tag="transposase"
                     /gene="transposase"
                     /transl_table=4
                     /product="transposase from Tn4001 transposon"
     regulatory      1916..1949
                     /locus_tag="T1"
                     /gene="Terminator"
                     /note="Transposase terminator"
     regulatory      1964..1989
                     /locus_tag="OIR"
                     /gene="OIR"
                     /note="Integration repeat"
     regulatory      complement(1996..2033)
                     /locus_tag="T3"
                     /gene="Terminator"
                     /note="Terminator"
     misc_feature    2035..2040
                     /locus_tag="XbaI"
                     /gene="XbaI"
                     /note="XbaI"
     misc_feature    2044..2049
                     /locus_tag="SphI(PaeI)"
                     /gene="SphI(PaeI)"
                     /note="SphI(PaeI)"
     misc_feature    2053..2058
                     /locus_tag="ApaI"
                     /gene="ApaI"
                     /note="ApaI, B buffer for double gisgestion with PaeI"
     regulatory      2099..2115
                     /locus_tag="P2"
                     /gene="Promoter"
                     /note="tetM promoter"
     misc_feature    2116..2116
                     /locus_tag="TSS_2"
                     /gene="TSS"
                     /note="tetM TSS"
     regulatory      2129..2134
                     /locus_tag="RBS_2"
                     /gene="RBS"
                     /note="tetM RBS"
     CDS             2148..4067
                     /locus_tag="tetM"
                     /gene="tetM"
                     /transl_table=4
                     /product="Tetracycline resistance protein"
     misc_feature    complement(2157..2180)
                     /locus_tag="W3"
                     /gene="W3 primer"
                     /note="Primer"
     misc_feature    3994..4013
                     /locus_tag="W2"
                     /gene="W2 primer"
                     /note="primer"
     regulatory      4077..4093
                     /locus_tag="P_3"
                     /gene="Promoter"
                     /note="Strong promoter for recombinant expression"
     misc_feature    4094..4094
                     /locus_tag="TSS_3"
                     /gene="TSS_3"
                     /note="TSS_3"
     misc_feature    4100..4120
                     /locus_tag="dCas9_mut_1a_F"
                     /gene="dCas9_mut_1a_F"
                     /note="User oligo"
     regulatory      4104..4112
                     /locus_tag="RBS_3"
                     /gene="RBS"
                     /note="Strong RBS for recombinant expression"
     misc_feature    4117..4120
                     /locus_tag="spacer_add"
                     /gene="spacer_add"
                     /note="User oligo"
     misc_feature    4117..4120
                     /locus_tag="dCas9_mut1_F"
                     /gene="dCas9_mut1_F"
                     /note="User oligo"
     CDS             4121..8227
                     /locus_tag="dCas9"
                     /gene="dCas9"
                     /transl_table=4
                     /product="dCas9"
     misc_feature    complement(8228..8244)
                     /locus_tag="dCas9_mut2_R "
                     /gene="dCas9_mut2_R "
                     /note="User oligo"
     regulatory      8239..8278
                     /locus_tag="T2"
                     /gene="Terminator"
                     /note="tetM terminator"
     regulatory      8285..8318
                     /locus_tag="LoxB-Right"
                     /gene="LoxB-Right"
                     /note="Exchange repeat"
     regulatory      8325..8350
                     /locus_tag="IIR"
                     /gene="IIR"
                     /note="Integration repeat"
     misc_feature    8352..8357
                     /locus_tag="BstZI"
                     /gene="BstZI"
                     /note="End of the construct"
     misc_feature    complement(8438..8461)
                     /locus_tag="M13_rev"
                     /gene="M13_rev"
                     /note="M13_rev"
     regulatory      complement(8441..8475)
                     /locus_tag="Lac operator"
                     /gene="Lac operator"
                     /note="Lac operator"
     regulatory      complement(8475..8504)
                     /locus_tag="Lac promoter"
                     /gene="Lac promoter"
                     /note="Lac promoter"
     CDS             complement(9587..10447)
                     /locus_tag="beta-lactamase"
                     /gene="beta-lactamase"
                     /transl_table=4
                     /product="beta-lactamase, ampicillin resistance protein"
ORIGIN
        1 cacctaaatt gtaagcgtta atattttgtt aaaattcgcg ttaaattttt gttaaatcag
       61 ctcatttttt aaccaatagg ccgaaatcgg caaaatccct tataaatcaa aagaatagac
      121 cgagataggg ttgagtgttg ttccagtttg gaacaagagt ccactattaa agaacgtgga
      181 ctccaacgtc aaagggcgaa aaaccgtcta tcagggcgat ggcccactac gtgaaccatc
      241 accctaatca agttttttgg ggtcgaggtg ccgtaaagca ctaaatcgga accctaaagg
      301 gagcccccga tttagagctt gacggggaaa gccggcgaac gtggcgagaa aggaagggaa
      361 gaaagcgaaa ggagcgggcg ctagggcgct ggcaagtgta gcggtcacgc tgcgcgtaac
      421 caccacaccc gccgcgctta atgcgccgct acagggcgcg tcccattcgc cattcaggct
      481 gcgcaactgt tgggaagggc gatcggtgcg ggcctcttcg ctattacgcc agctggcgaa
      541 agggggatgt gctgcaaggc gattaagttg ggtaacgcca gggttttccc agtcacgacg
      601 ttgtaaaacg acggccagtg aattgtaata cgactcacta tagggcgaat tgggtaccat
      661 attcttcttt aagaaataat taatatggta taatatttta gttagaaaaa tttgaaagga
      721 ggtaataaca agatctatga ctcaagttca ttttacacta aaatcagaag aaatccaatc
      781 tatcatcgag tattctgtaa aggatgacgt ttctaaaaac attttaacca ctgtttttaa
      841 ccaattaatg gaaaatcaaa gaacagaata tatccaagca aaggaatacg aacgcacgga
      901 aaatcgtcaa tcacaacgca acggatacta cgaaagatca ttcactacta gagttggtac
      961 cttggaatta aaagtaccac ggactagaga cggacatttt tcaccaactg tattcgaacg
     1021 ttatcaacga aatgaaaaag cattaatggc ttctatgtta gaaatgtacg tttcaggtgt
     1081 ttctaccaga aaagtttcta aaattgtaga agagctatgt ggaaaatcag tttcaaaatc
     1141 atttgtatca tctttaaccg aacaattaga accgatggtc aatgaatgac aaaaccgttt
     1201 attatctgaa aaaaattatc cttatttaat gacagatgtt ctttacatca aagttagaga
     1261 ggaaaatcga gttctctcaa aatcatgtca cattgctatt gggattacaa aagatggtga
     1321 tcgtgaaatc attggattta tgattcaatc tggtgaatca gaagagacat gaactacttt
     1381 ttttgaatac ttaaaagagc gtggcttgca aggaacagaa ttagtaattt cagatgcaca
     1441 taagggtctt gtgtctgcga taagaaaatc atttactaac gtctcatgac aaagatgtca
     1501 agttcatttc ttaagaaata tttttacaac tatacctaaa aaaaattcta aatcatttag
     1561 agaagcggtg aaaggaatct ttaaatttac cgatataaat ttggcacgtg aagcaaagaa
     1621 tcgtttaatc catgattata ttgatcagcc aaaatattca aaagcttgtg cgtctttaga
     1681 tgatggtttt gaagatgcat ttcaatacac tgtccaaggt aattctcata accgcttaaa
     1741 atcaacaaat ctcatagaac gtttgaatca agaagttcga cgtagagaaa aaatcattag
     1801 aatttttcct aaccagactt ctgcgaatcg gttaattggg gccgttttaa tggatcttca
     1861 cgatgagtga atctattctt caagaaaata tatcaatttt gataaataag tcgacaaaac
     1921 gacaccatta atttggtgtc gtttttttta ttattatgat atcgataaag tccgtataat
     1981 tgtgtaaaag aattcaaaaa agaaaacagt taccaagaca attggtaact gttatctaga
     2041 taagcatgct atgggccctg aattcctgaa caatcagtta agtaatttta cttaatgata
     2101 tgttataata tttcagttag aaaaatttaa ggagaaataa cggatccatg aagattatta
     2161 acatcggtgt acttgctcac gttgatgctg gcaagactac tctaactgaa tctttattat
     2221 ataactcagg tgcaattaca gaattagggt ctgtagacaa aggtaccaca cgcacagata
     2281 atactttatt agagcgtcaa agaggtatta ctattcaaac gggtatcact tcatttcaat
     2341 gagaaaatac gaaagttaat atcattgaca ctcccgggca tatggatttc cttgctgaag
     2401 tatacagatc attatctgta ttagatggag ctatactatt gatttcagct aaagatggtg
     2461 ttcaagcaca gactcgcatc ttatttcacg cattaagaaa gatggggatt cctacaattt
     2521 tcttcatcaa caaaatagat caaaacggga ttgacttatc aactgtctat caagatatta
     2581 aagaaaagtt atcagcggaa attgtaatta aacaaaaagt tgaattgtat ccaaatgttt
     2641 gtgtaacgaa ttttactgaa tctgaacaat gggatacagt tatcgagggt aacgatgatc
     2701 tattagagaa atacatgtct ggtaaatcat tagaggcttt ggaactagaa caagaagaat
     2761 ctattcgttt ccagaattgt tcactttttc cattatatca tggctcagcc aagtccaata
     2821 ttggaatcga caacttgatt gaagtcatta ctaacaaatt ctattcttca actcatcgtg
     2881 gtccttcaga actatgtggt aatgttttta aaatagaata tacgaaaaag agacaaagat
     2941 tagcttatat tcgactttat tctggtgttc tacacctaag agattcagtc cgagtttctg
     3001 agaaagaaaa aattaaagtt acggagatgt acacgtcaat caatggtgag ctatgtaaaa
     3061 ttgatcgtgc ttattcaggt gaaattgtta ttttacaaaa tgagttttta aagttaaatt
     3121 ctgtattagg ggataccaaa ttattaccac aaagaaaaaa aatagaaaat ccacatccac
     3181 ttctacaaac taccgttgaa ccatcaaaac cagaacaaag agagatgtta ttggatgcgt
     3241 tattagaaat ttcagactca gaccctctac tacgatacta tgtagattca accacacacg
     3301 aaattatcct atcttttcta ggtaaagttc aaatggaagt aatttcagct ttattacaag
     3361 aaaaatacca tgttgaaatc gaaatcactg aaccaactgt tatttatatg gaaagacctt
     3421 taaaaaatgc agaatatact atccatattg aagttcctcc aaacccattt tgagcatcga
     3481 ttggtctttc tgtttcacct ctaccattag gatcaggtat gcaatatgag tcatctgtgt
     3541 cattaggtta tttaaatcaa tcatttcaaa atgctgttat ggaaggcatc agatatgggt
     3601 gtgaacaggg tctttatggt tggaatgtta ctgattgtaa aatctgcttc aaatacgggt
     3661 tatattattc gccggtatct actccagctg attttagaat gttagctcct atcgtgttgg
     3721 aacaagttct taagaaagca ggtactgaat tactagaacc atacttatct ttcaagatct
     3781 acgcaccaca agaatattta tcacgtgctt ataacgatgc accaaaatac tgtgccaata
     3841 ttgttgatac tcaattgaaa aacaatgaag taatcctatc aggtgaaatc ccggcaagat
     3901 gtattcaaga atatcgatct gatttaacat tttttacaaa cggacggtct gtttgtttaa
     3961 ccgagttaaa gggttatcat gtaactactg gtgaacctgt atgccaaccg aggagaccaa
     4021 attcacgtat cgataaagtt cgttacatgt tcaataaaat tacttaactg cagtattatg
     4081 ttataattat tcagtattaa actgaaagga ggatactagt atggataaga aatactcaat
     4141 aggactggct attggcacaa atagcgtcgg atgggctgtg atcactgatg aatataaggt
     4201 tccttctaaa aagttcaagg ttctgggaaa tacagaccgc cacagtatca aaaaaaatct
     4261 tataggggct cttctgtttg acagtggaga gacagccgaa gctactagac tcaaacggac
     4321 agctaggaga aggtatacaa gacggaagaa taggatttgt tatctccagg agattttttc
     4381 aaatgagatg gccaaagtgg atgatagttt ctttcataga cttgaagagt cttttttggt
     4441 ggaagaagac aagaagcatg aaagacatcc tatttttgga aatatagtgg atgaagttgc
     4501 ttatcacgag aaatatccaa ctatctatca tctgagaaaa aaattggtgg attctactga
     4561 taaagccgat ttgcgcctga tctatttggc cctggcccac atgattaagt ttagaggtca
     4621 ttttttgatt gagggcgatc tgaatcctga taatagtgat gtggacaaac tgtttatcca
     4681 gttggtgcaa acctacaatc aactgtttga agaaaaccct attaacgcaa gtggagtgga
     4741 tgctaaagcc attctttctg caagattgag taaatcaaga agactggaaa atctcattgc
     4801 tcagctcccc ggtgagaaga aaaatggcct gtttgggaat ctcattgctt tgtcattggg
     4861 tttgacccct aattttaaat caaattttga tttggcagaa gatgctaaac tccagctttc
     4921 aaaagatact tacgatgatg atctggataa tctgttggct caaattggag atcaatatgc
     4981 tgatttgttt ttggcagcta agaatctgtc agatgctatt ctgctttcag acatcctgag
     5041 agtgaatact gaaataacta aggctcccct gtcagcttca atgattaaac gctacgatga
     5101 acatcatcaa gacttgactc ttctgaaagc cctggttaga caacaacttc cagaaaagta
     5161 taaagaaatc ttttttgatc aatcaaaaaa cggatatgca ggttatattg atggcggcgc
     5221 aagccaagaa gaattttata aatttatcaa accaattctg gaaaaaatgg atggtactga
     5281 ggaactgttg gtgaaactga atagagaaga tttgctgcgc aagcaacgga cctttgacaa
     5341 cggctctatt ccccatcaaa ttcacttggg tgagctacat gctattttga gaagacaaga
     5401 agacttttat ccatttctga aagacaatag agagaagatt gaaaaaatct tgacttttag
     5461 gattccttat tatgttggtc cattggccag aggcaatagt aggtttgcat ggatgactcg
     5521 gaagtctgaa gaaacaatta ccccatggaa ttttgaagaa gttgtcgata aaggtgcttc
     5581 agctcaatca tttattgaac gcatgacaaa ctttgataaa aatcttccaa atgaaaaagt
     5641 gctgccaaaa catagtttgc tttatgagta ttttaccgtt tataacgaat tgacaaaggt
     5701 caaatatgtt actgaaggaa tgagaaaacc agcatttctt tcaggtgaac agaagaaagc
     5761 cattgttgat ctgctcttca aaacaaatag gaaagtgacc gttaagcaac tgaaagaaga
     5821 ttatttcaaa aaaatagaat gttttgatag tgttgaaatt tcaggagttg aagatagatt
     5881 taatgcttca ctgggtacat accatgattt gctgaaaatt attaaagata aagatttttt
     5941 ggataatgaa gaaaatgaag acatcctgga ggatattgtt ctgacattga ccctgtttga
     6001 agatagggag atgattgagg aaagacttaa aacatacgct cacctctttg atgataaggt
     6061 gatgaaacag cttaaaagac gcagatatac tggttgggga aggttgtcca gaaaattgat
     6121 taatggtatt agggataagc aatctggcaa aacaatactg gattttttga aatcagatgg
     6181 ttttgccaat cgcaatttta tgcagctcat ccatgatgat agtttgacat ttaaagaaga
     6241 catccaaaaa gcacaagtgt ctggacaagg cgatagtctg catgaacata ttgcaaatct
     6301 ggctggtagc cctgctatta aaaaaggtat tctccagact gtgaaagttg ttgatgaatt
     6361 ggtcaaagtg atggggcggc ataagccaga aaatatcgtt attgaaatgg caagagaaaa
     6421 tcagacaact caaaagggcc agaaaaattc cagagagagg atgaaaagaa tcgaagaagg
     6481 tatcaaagaa ctgggaagtc agattcttaa agagcatcct gttgaaaata ctcaattgca
     6541 aaatgaaaag ctctatctct attatctcca aaatggaaga gatatgtatg tggaccaaga
     6601 actggatatt aataggctga gtgattatga tgtcgatgct attgttccac aaagtttcct
     6661 taaagacgat tcaatagaca ataaggtcct gaccaggtct gataaaaata gaggtaaatc
     6721 cgataacgtt ccaagtgaag aagtggtcaa aaagatgaaa aactattgga gacaacttct
     6781 gaacgccaag ctgatcactc aaaggaagtt tgataatctg accaaagctg aaagaggagg
     6841 tttgagtgaa cttgataaag ctggttttat caaacgccaa ttggttgaaa ctcgccaaat
     6901 cactaagcat gtggcacaaa ttttggatag tcgcatgaat actaaatacg atgaaaatga
     6961 taaacttatt agagaggtta aagtgattac cctgaaatct aaactggttt ctgacttcag
     7021 aaaagatttc caattctata aagtgagaga gattaacaat taccatcatg cccatgatgc
     7081 ctatctgaat gccgtcgttg gaactgcttt gattaagaaa tatccaaaac ttgaaagcga
     7141 gtttgtctat ggtgattata aagtttatga tgttaggaaa atgattgcta agtctgagca
     7201 agaaataggc aaagcaaccg caaagtattt cttttactct aatatcatga acttcttcaa
     7261 aacagaaatt acacttgcaa atggagagat tcgcaaacgc cctctgatcg aaactaatgg
     7321 ggaaactgga gaaattgtct gggataaagg gagagatttt gccacagtgc gcaaagtgtt
     7381 gtccatgccc caagtcaata tcgtcaagaa aacagaagtg cagacaggcg gattctctaa
     7441 ggagtcaatt ctgccaaaaa gaaattccga caagctgatt gctaggaaaa aagactggga
     7501 cccaaaaaaa tatggtggtt ttgatagtcc aaccgtggct tattcagtcc tggtggttgc
     7561 taaggtggaa aaagggaaat ccaagaagct gaaatccgtt aaagagctgc tggggatcac
     7621 aattatggaa agaagttcct ttgaaaaaaa tcccattgac tttctggaag ctaaaggata
     7681 taaggaagtt aaaaaagacc tgatcattaa actgcctaaa tatagtcttt ttgagctgga
     7741 aaacggtagg aaacggatgc tggctagtgc cggagaactg caaaaaggaa atgagctggc
     7801 tctgccaagc aaatatgtga attttctgta tctggctagt cattatgaaa agttgaaggg
     7861 tagtccagaa gataacgaac aaaaacaatt gtttgtggag cagcataagc attatctgga
     7921 tgagattatt gagcaaatca gtgaattttc taagagagtt attctggcag atgccaatct
     7981 ggataaagtt cttagtgcat ataacaaaca tagagacaaa ccaataagag aacaagcaga
     8041 aaatatcatt catctgttta ccttgaccaa tcttggagca cccgctgctt ttaaatactt
     8101 tgatacaaca attgatagga aaagatatac ctctacaaaa gaagttctgg atgccactct
     8161 tatccatcaa tccatcactg gtctttatga aacacgcatt gatttgagtc agctgggagg
     8221 tgactaagac atctgcagaa aatcttgtta gggaataaca agattttttt atttatttac
     8281 tagtataact tcgtatagca tacattatac gaataacgac tagtttttac acaggagtct
     8341 ggacttgact gcggccgcca ccgcggtgga gctccagctt ttgttccctt tagtgagggt
     8401 taattgcgcg cttggcgtaa tcatggtcat agctgtttcc tgtgtgaaat tgttatccgc
     8461 tcacaattcc acacaacata cgagccggaa gcataaagtg taaagcctgg ggtgcctaat
     8521 gagtgagcta actcacatta attgcgttgc gctcactgcc cgctttccag tcgggaaacc
     8581 tgtcgtgcca gctgcattaa tgaatcggcc aacgcgcggg gagaggcggt ttgcgtattg
     8641 ggcgctcttc cgcttcctcg ctcactgact cgctgcgctc ggtcgttcgg ctgcggcgag
     8701 cggtatcagc tcactcaaag gcggtaatac ggttatccac agaatcaggg gataacgcag
     8761 gaaagaacat gtgagcaaaa ggccagcaaa aggccaggaa ccgtaaaaag gccgcgttgc
     8821 tggcgttttt ccataggctc cgcccccctg acgagcatca caaaaatcga cgctcaagtc
     8881 agaggtggcg aaacccgaca ggactataaa gataccaggc gtttccccct ggaagctccc
     8941 tcgtgcgctc tcctgttccg accctgccgc ttaccggata cctgtccgcc tttctccctt
     9001 cgggaagcgt ggcgctttct catagctcac gctgtaggta tctcagttcg gtgtaggtcg
     9061 ttcgctccaa gctgggctgt gtgcacgaac cccccgttca gcccgaccgc tgcgccttat
     9121 ccggtaacta tcgtcttgag tccaacccgg taagacacga cttatcgcca ctggcagcag
     9181 ccactggtaa caggattagc agagcgaggt atgtaggcgg tgctacagag ttcttgaagt
     9241 ggtggcctaa ctacggctac actagaagga cagtatttgg tatctgcgct ctgctgaagc
     9301 cagttacctt cggaaaaaga gttggtagct cttgatccgg caaacaaacc accgctggta
     9361 gcggtggttt ttttgtttgc aagcagcaga ttacgcgcag aaaaaaagga tctcaagaag
     9421 atcctttgat cttttctacg gggtctgacg ctcagtggaa cgaaaactca cgttaaggga
     9481 ttttggtcat gagattatca aaaaggatct tcacctagat ccttttaaat taaaaatgaa
     9541 gttttaaatc aatctaaagt atatatgagt aaacttggtc tgacagttac caatgcttaa
     9601 tcagtgaggc acctatctca gcgatctgtc tatttcgttc atccatagtt gcctgactcc
     9661 ccgtcgtgta gataactacg atacgggagg gcttaccatc tggccccagt gctgcaatga
     9721 taccgcgaga cccacgctca ccggctccag atttatcagc aataaaccag ccagccggaa
     9781 gggccgagcg cagaagtggt cctgcaactt tatccgcctc catccagtct attaattgtt
     9841 gccgggaagc tagagtaagt agttcgccag ttaatagttt gcgcaacgtt gttgccattg
     9901 ctacaggcat cgtggtgtca cgctcgtcgt ttggtatggc ttcattcagc tccggttccc
     9961 aacgatcaag gcgagttaca tgatccccca tgttgtgcaa aaaagcggtt agctccttcg
    10021 gtcctccgat cgttgtcaga agtaagttgg ccgcagtgtt atcactcatg gttatggcag
    10081 cactgcataa ttctcttact gtcatgccat ccgtaagatg cttttctgtg actggtgagt
    10141 actcaaccaa gtcattctga gaatagtgta tgcggcgacc gagttgctct tgcccggcgt
    10201 caatacggga taataccgcg ccacatagca gaactttaaa agtgctcatc attggaaaac
    10261 gttcttcggg gcgaaaactc tcaaggatct taccgctgtt gagatccagt tcgatgtaac
    10321 ccactcgtgc acccaactga tcttcagcat cttttacttt caccagcgtt tctgggtgag
    10381 caaaaacagg aaggcaaaat gccgcaaaaa agggaataag ggcgacacgg aaatgttgaa
    10441 tactcatact cttccttttt caatattatt gaagcattta tcagggttat tgtctcatga
    10501 gcggatacat atttgaatgt atttagaaaa ataaacaaat aggggttccg cgcacatttc
    10561 cccgaaaagt gc
//
