# Supplementary material for: WhiA transcription factor provides feedback loop between translation and energy production in a genome-reduced bacterium
Source: Front Microbiol. 2024 Dec 23;15:1504418. doi: 10.3389/fmicb.2024.1504418 (PMC11701221; doi:10.3389/fmicb.2024.1504418)
Supplement: Supplementary file 3 [file Data_Sheet_3.ZIP › pRM5L2-Int-WT.gb]

LOCUS       Undefined 7982 bp DNA circular 15-NOV-2019
DEFINITION  pTn4001mini_Recipient-MCS-M5-Link2-[XhoI-YFP-NcoI]
FEATURES             Location/Qualifiers
     source          1..7982
                     /organism=""
     misc_feature    576..599
                     /locus_tag="M13_For"
                     /gene="M13_For"
                     /note="M13_For"
     misc_feature    653..658
                     /locus_tag="KpnI"
                     /gene="KpnI"
                     /note="Start of the construct"
     regulatory      684..700
                     /locus_tag="P1"
                     /gene="Promoter"
                     /note="Transposase promoter"
     misc_feature    701..701
                     /locus_tag="TSS_1"
                     /gene="TSS"
                     /note="TSS"
     regulatory      714..722
                     /locus_tag="RBS1"
                     /gene="RBS"
                     /note="Transposase rbs"
     CDS             737..1909
                     /locus_tag="transposase"
                     /gene="transposase"
                     /transl_table=4
                     /product="transposase from Tn4001 transposon"
     misc_feature    1859..1881
                     /locus_tag="S1"
                     /gene="S1"
                     /note="S1"
     regulatory      1916..1949
                     /locus_tag="T1"
                     /gene="Terminator"
                     /note="Transposase terminator"
     regulatory      1964..1989
                     /locus_tag="OIR"
                     /gene="OIR"
                     /note="Integration repeat"
     regulatory      complement(1996..2033)
                     /locus_tag="T3"
                     /gene="Terminator"
                     /note="Terminator"
     misc_feature    2035..2040
                     /locus_tag="XbaI"
                     /gene="XbaI"
                     /note="XbaI, 1x Tango buffer for digestion with PaeI"
     misc_feature    2044..2049
                     /locus_tag="SphI(PaeI)"
                     /gene="SphI(PaeI)"
                     /note="SphI(PaeI)"
     misc_feature    2053..2058
                     /locus_tag="ApaI"
                     /gene="ApaI"
                     /note="ApaI, B buffer for double gisgestion with PaeI"
     regulatory      2099..2115
                     /locus_tag="P2"
                     /gene="Promoter"
                     /note="tetM promoter"
     misc_feature    2116..2116
                     /locus_tag="TSS_2"
                     /gene="TSS"
                     /note="tetM TSS"
     regulatory      2129..2134
                     /locus_tag="RBS_2"
                     /gene="RBS"
                     /note="tetM RBS"
     CDS             2148..4067
                     /locus_tag="tetM"
                     /gene="tetM"
                     /transl_table=4
                     /product="Tetracycline resistance protein"
     misc_feature    complement(2157..2180)
                     /locus_tag="W3"
                     /gene="W3 primer"
                     /note="Primer"
     misc_feature    3994..4013
                     /locus_tag="W2"
                     /gene="W2 primer"
                     /note="primer"
     regulatory      4077..4093
                     /locus_tag="P_3"
                     /gene="Promoter"
                     /note="Strong promoter for recombinant expression"
     misc_feature    4094..4094
                     /locus_tag="TSS_3"
                     /gene="TSS_3"
                     /note="TSS_3"
     regulatory      4104..4112
                     /locus_tag="RBS_3"
                     /gene="RBS"
                     /note="Strong RBS for recombinant expression"
     CDS             4892..5632
                     /locus_tag="YFP"
                     /gene="YFP"
                     /transl_table=4
                     /product="YFP"
     misc_feature    5633..5638
                     /locus_tag="NcoI"
                     /gene="NcoI"
                     /note="NcoI 2x Tango buffer for double digest"
     regulatory      5649..5688
                     /locus_tag="T2"
                     /gene="Terminator"
                     /note="tetM terminator"
     regulatory      5695..5728
                     /locus_tag="LoxB-Right"
                     /gene="LoxB-Right"
                     /note="Exchange repeat"
     regulatory      5735..5760
                     /locus_tag="IIR"
                     /gene="IIR"
                     /note="Integration repeat"
     misc_feature    5762..5767
                     /locus_tag="BstZI"
                     /gene="BstZI"
                     /note="End of the construct"
     misc_feature    complement(5848..5871)
                     /locus_tag="M13_rev"
                     /gene="M13_rev"
                     /note="M13_rev"
     regulatory      complement(5851..5885)
                     /locus_tag="Lac operator"
                     /gene="Lac operator"
                     /note="Lac operator"
     regulatory      complement(5885..5914)
                     /locus_tag="Lac promoter"
                     /gene="Lac promoter"
                     /note="Lac promoter"
     CDS             complement(6997..7857)
                     /locus_tag="beta-lactamase"
                     /gene="beta-lactamase"
                     /transl_table=4
                     /product="beta-lactamase, ampicillin resistance protein"
     CDS             4121..4834
                     /locus_tag="mMaple2"
                     /gene="mMaple2"
                     /transl_table=4
                     /product="mMaple2"
     regulatory      4850..4856
                     /locus_tag="core"
                     /gene="core"
                     /note="WhiA binding site core motif"
     regulatory      4865..4869
                     /locus_tag="aux"
                     /gene="aux"
                     /note="WhiA binding site auxiliary motif"
ORIGIN
        1 cacctaaatt gtaagcgtta atattttgtt aaaattcgcg ttaaattttt gttaaatcag
       61 ctcatttttt aaccaatagg ccgaaatcgg caaaatccct tataaatcaa aagaatagac
      121 cgagataggg ttgagtgttg ttccagtttg gaacaagagt ccactattaa agaacgtgga
      181 ctccaacgtc aaagggcgaa aaaccgtcta tcagggcgat ggcccactac gtgaaccatc
      241 accctaatca agttttttgg ggtcgaggtg ccgtaaagca ctaaatcgga accctaaagg
      301 gagcccccga tttagagctt gacggggaaa gccggcgaac gtggcgagaa aggaagggaa
      361 gaaagcgaaa ggagcgggcg ctagggcgct ggcaagtgta gcggtcacgc tgcgcgtaac
      421 caccacaccc gccgcgctta atgcgccgct acagggcgcg tcccattcgc cattcaggct
      481 gcgcaactgt tgggaagggc gatcggtgcg ggcctcttcg ctattacgcc agctggcgaa
      541 agggggatgt gctgcaaggc gattaagttg ggtaacgcca gggttttccc agtcacgacg
      601 ttgtaaaacg acggccagtg aattgtaata cgactcacta tagggcgaat tgggtaccat
      661 attcttcttt aagaaataat taatatggta taatatttta gttagaaaaa tttgaaagga
      721 ggtaataaca agatctatga ctcaagttca ttttacacta aaatcagaag aaatccaatc
      781 tatcatcgag tattctgtaa aggatgacgt ttctaaaaac attttaacca ctgtttttaa
      841 ccaattaatg gaaaatcaaa gaacagaata tatccaagca aaggaatacg aacgcacgga
      901 aaatcgtcaa tcacaacgca acggatacta cgaaagatca ttcactacta gagttggtac
      961 cttggaatta aaagtaccac ggactagaga cggacatttt tcaccaactg tattcgaacg
     1021 ttatcaacga aatgaaaaag cattaatggc ttctatgtta gaaatgtacg tttcaggtgt
     1081 ttctaccaga aaagtttcta aaattgtaga agagctatgt ggaaaatcag tttcaaaatc
     1141 atttgtatca tctttaaccg aacaattaga accgatggtc aatgaatgac aaaaccgttt
     1201 attatctgaa aaaaattatc cttatttaat gacagatgtt ctttacatca aagttagaga
     1261 ggaaaatcga gttctctcaa aatcatgtca cattgctatt gggattacaa aagatggtga
     1321 tcgtgaaatc attggattta tgattcaatc tggtgaatca gaagagacat gaactacttt
     1381 ttttgaatac ttaaaagagc gtggcttgca aggaacagaa ttagtaattt cagatgcaca
     1441 taagggtctt gtgtctgcga taagaaaatc atttactaac gtctcatgac aaagatgtca
     1501 agttcatttc ttaagaaata tttttacaac tatacctaaa aaaaattcta aatcatttag
     1561 agaagcggtg aaaggaatct ttaaatttac cgatataaat ttggcacgtg aagcaaagaa
     1621 tcgtttaatc catgattata ttgatcagcc aaaatattca aaagcttgtg cgtctttaga
     1681 tgatggtttt gaagatgcat ttcaatacac tgtccaaggt aattctcata accgcttaaa
     1741 atcaacaaat ctcatagaac gtttgaatca agaagttcga cgtagagaaa aaatcattag
     1801 aatttttcct aaccagactt ctgcgaatcg gttaattggg gccgttttaa tggatcttca
     1861 cgatgagtga atctattctt caagaaaata tatcaatttt gataaataag tcgacaaaac
     1921 gacaccatta atttggtgtc gtttttttta ttattatgat atcgataaag tccgtataat
     1981 tgtgtaaaag aattcaaaaa agaaaacagt taccaagaca attggtaact gttatctaga
     2041 taagcatgct atgggccctg aattcctgaa caatcagtta agtaatttta cttaatgata
     2101 tgttataata tttcagttag aaaaatttaa ggagaaataa cggatccatg aagattatta
     2161 acatcggtgt acttgctcac gttgatgctg gcaagactac tctaactgaa tctttattat
     2221 ataactcagg tgcaattaca gaattagggt ctgtagacaa aggtaccaca cgcacagata
     2281 atactttatt agagcgtcaa agaggtatta ctattcaaac gggtatcact tcatttcaat
     2341 gagaaaatac gaaagttaat atcattgaca ctcccgggca tatggatttc cttgctgaag
     2401 tatacagatc attatctgta ttagatggag ctatactatt gatttcagct aaagatggtg
     2461 ttcaagcaca gactcgcatc ttatttcacg cattaagaaa gatggggatt cctacaattt
     2521 tcttcatcaa caaaatagat caaaacggga ttgacttatc aactgtctat caagatatta
     2581 aagaaaagtt atcagcggaa attgtaatta aacaaaaagt tgaattgtat ccaaatgttt
     2641 gtgtaacgaa ttttactgaa tctgaacaat gggatacagt tatcgagggt aacgatgatc
     2701 tattagagaa atacatgtct ggtaaatcat tagaggcttt ggaactagaa caagaagaat
     2761 ctattcgttt ccagaattgt tcactttttc cattatatca tggctcagcc aagtccaata
     2821 ttggaatcga caacttgatt gaagtcatta ctaacaaatt ctattcttca actcatcgtg
     2881 gtccttcaga actatgtggt aatgttttta aaatagaata tacgaaaaag agacaaagat
     2941 tagcttatat tcgactttat tctggtgttc tacacctaag agattcagtc cgagtttctg
     3001 agaaagaaaa aattaaagtt acggagatgt acacgtcaat caatggtgag ctatgtaaaa
     3061 ttgatcgtgc ttattcaggt gaaattgtta ttttacaaaa tgagttttta aagttaaatt
     3121 ctgtattagg ggataccaaa ttattaccac aaagaaaaaa aatagaaaat ccacatccac
     3181 ttctacaaac taccgttgaa ccatcaaaac cagaacaaag agagatgtta ttggatgcgt
     3241 tattagaaat ttcagactca gaccctctac tacgatacta tgtagattca accacacacg
     3301 aaattatcct atcttttcta ggtaaagttc aaatggaagt aatttcagct ttattacaag
     3361 aaaaatacca tgttgaaatc gaaatcactg aaccaactgt tatttatatg gaaagacctt
     3421 taaaaaatgc agaatatact atccatattg aagttcctcc aaacccattt tgagcatcga
     3481 ttggtctttc tgtttcacct ctaccattag gatcaggtat gcaatatgag tcatctgtgt
     3541 cattaggtta tttaaatcaa tcatttcaaa atgctgttat ggaaggcatc agatatgggt
     3601 gtgaacaggg tctttatggt tggaatgtta ctgattgtaa aatctgcttc aaatacgggt
     3661 tatattattc gccggtatct actccagctg attttagaat gttagctcct atcgtgttgg
     3721 aacaagttct taagaaagca ggtactgaat tactagaacc atacttatct ttcaagatct
     3781 acgcaccaca agaatattta tcacgtgctt ataacgatgc accaaaatac tgtgccaata
     3841 ttgttgatac tcaattgaaa aacaatgaag taatcctatc aggtgaaatc ccggcaagat
     3901 gtattcaaga atatcgatct gatttaacat tttttacaaa cggacggtct gtttgtttaa
     3961 ccgagttaaa gggttatcat gtaactactg gtgaacctgt atgccaaccg aggagaccaa
     4021 attcacgtat cgataaagtt cgttacatgt tcaataaaat tacttaactg cagtattatg
     4081 ttataattat tcagtattaa actgaaagga ggatacagat atggtttcaa aaggtgaaga
     4141 aacaatcatg tctgttatca agcctgacat gaaaatcaaa ttaagaatgg aaggtaatgt
     4201 aaacggtcat gcattcgtaa tcgagggtga agggtctggt aaaccgtttg aaggaattca
     4261 aacaattgat ttagaagtta aggagggtgc tcctttacca tttgcttatg atatcttaac
     4321 taccgctttt cactatggaa atcgtgtgtt tacaaaatat ccagaagaca tccctgatta
     4381 cttcaaacaa tcatttcctg aaggttattc ttgggaacga tcaatgactt atgaagatgg
     4441 tggtatctgt aatgctacta acgatatcac aatggaagaa gattctttca tcaataagat
     4501 ccatttcaaa ggtacaaact ttcctccaaa cggtcctgta atgcaaaaac gtactgttgg
     4561 atgagaggtt tcaactgaga agatgtatgt tcgtgatggt gtgttaaaag gtgatgttaa
     4621 aatgaaacta ttacttaagg gtggttctca ctatagatgt gactttcgaa ctacctataa
     4681 ggttaaacaa aaagcggtta aactaccaga tgcacacttt gttgatcacc gtattgaaat
     4741 cttatcacat gacaaagatt acaacaaagt gaagttatat gaacacgctg tggctcgtaa
     4801 ctcaacagat tctatggatg agttatataa gtaaggcgaa aagattgctg atacaccaaa
     4861 aaccgttgtc aagtatcagg aggataaaga gatggtttca aaaggtgaag aacttttcac
     4921 aggtgttgtg ccaattctag tggaactaga tggtgatgtt aatggtcata aattttctgt
     4981 ttcaggagaa ggggagggtg atgcgactta tggtaagctt actttaaaat ttatctgtac
     5041 tactggtaaa ctaccggttc cttgacctac attagttaca acttttggtt atggattaca
     5101 atgctttgca cgatatccgg atcacatgaa acaacacgac ttctttaaat cggctatgcc
     5161 agaaggttat gttcaagaac gtacgatttt ttttaaagat gatggtaatt ataaaacgag
     5221 agctgaagtt aagtttgaag gagatacttt agttaatcga attgaattaa aaggtatcga
     5281 ttttaaagaa gatggtaaca tcttaggtca caaattagaa tataattata attctcacaa
     5341 tgtttatatc atggctgata aacaaaaaaa tggaattaaa gttaatttta aaattcgtca
     5401 caatatcgag gatggttctg tacaactagc tgaccactat caacaaaata cgcctattgg
     5461 tgatgggcca gttctactac cagataacca ttatttatca tatcaatcag cattatcaaa
     5521 agatccaaat gaaaagcgag atcatatggt tttattagaa ttcgttactg cagcaggaat
     5581 cactcttggt atggatgaac tttataaacc taaaaagaaa agaaaagttt aaccatggac
     5641 atctgcagaa aatcttgtta gggaataaca agattttttt atttatttac tagtataact
     5701 tcgtatagca tacattatac gaataacgac tagtttttac acaggagtct ggacttgact
     5761 gcggccgcca ccgcggtgga gctccagctt ttgttccctt tagtgagggt taattgcgcg
     5821 cttggcgtaa tcatggtcat agctgtttcc tgtgtgaaat tgttatccgc tcacaattcc
     5881 acacaacata cgagccggaa gcataaagtg taaagcctgg ggtgcctaat gagtgagcta
     5941 actcacatta attgcgttgc gctcactgcc cgctttccag tcgggaaacc tgtcgtgcca
     6001 gctgcattaa tgaatcggcc aacgcgcggg gagaggcggt ttgcgtattg ggcgctcttc
     6061 cgcttcctcg ctcactgact cgctgcgctc ggtcgttcgg ctgcggcgag cggtatcagc
     6121 tcactcaaag gcggtaatac ggttatccac agaatcaggg gataacgcag gaaagaacat
     6181 gtgagcaaaa ggccagcaaa aggccaggaa ccgtaaaaag gccgcgttgc tggcgttttt
     6241 ccataggctc cgcccccctg acgagcatca caaaaatcga cgctcaagtc agaggtggcg
     6301 aaacccgaca ggactataaa gataccaggc gtttccccct ggaagctccc tcgtgcgctc
     6361 tcctgttccg accctgccgc ttaccggata cctgtccgcc tttctccctt cgggaagcgt
     6421 ggcgctttct catagctcac gctgtaggta tctcagttcg gtgtaggtcg ttcgctccaa
     6481 gctgggctgt gtgcacgaac cccccgttca gcccgaccgc tgcgccttat ccggtaacta
     6541 tcgtcttgag tccaacccgg taagacacga cttatcgcca ctggcagcag ccactggtaa
     6601 caggattagc agagcgaggt atgtaggcgg tgctacagag ttcttgaagt ggtggcctaa
     6661 ctacggctac actagaagga cagtatttgg tatctgcgct ctgctgaagc cagttacctt
     6721 cggaaaaaga gttggtagct cttgatccgg caaacaaacc accgctggta gcggtggttt
     6781 ttttgtttgc aagcagcaga ttacgcgcag aaaaaaagga tctcaagaag atcctttgat
     6841 cttttctacg gggtctgacg ctcagtggaa cgaaaactca cgttaaggga ttttggtcat
     6901 gagattatca aaaaggatct tcacctagat ccttttaaat taaaaatgaa gttttaaatc
     6961 aatctaaagt atatatgagt aaacttggtc tgacagttac caatgcttaa tcagtgaggc
     7021 acctatctca gcgatctgtc tatttcgttc atccatagtt gcctgactcc ccgtcgtgta
     7081 gataactacg atacgggagg gcttaccatc tggccccagt gctgcaatga taccgcgaga
     7141 cccacgctca ccggctccag atttatcagc aataaaccag ccagccggaa gggccgagcg
     7201 cagaagtggt cctgcaactt tatccgcctc catccagtct attaattgtt gccgggaagc
     7261 tagagtaagt agttcgccag ttaatagttt gcgcaacgtt gttgccattg ctacaggcat
     7321 cgtggtgtca cgctcgtcgt ttggtatggc ttcattcagc tccggttccc aacgatcaag
     7381 gcgagttaca tgatccccca tgttgtgcaa aaaagcggtt agctccttcg gtcctccgat
     7441 cgttgtcaga agtaagttgg ccgcagtgtt atcactcatg gttatggcag cactgcataa
     7501 ttctcttact gtcatgccat ccgtaagatg cttttctgtg actggtgagt actcaaccaa
     7561 gtcattctga gaatagtgta tgcggcgacc gagttgctct tgcccggcgt caatacggga
     7621 taataccgcg ccacatagca gaactttaaa agtgctcatc attggaaaac gttcttcggg
     7681 gcgaaaactc tcaaggatct taccgctgtt gagatccagt tcgatgtaac ccactcgtgc
     7741 acccaactga tcttcagcat cttttacttt caccagcgtt tctgggtgag caaaaacagg
     7801 aaggcaaaat gccgcaaaaa agggaataag ggcgacacgg aaatgttgaa tactcatact
     7861 cttccttttt caatattatt gaagcattta tcagggttat tgtctcatga gcggatacat
     7921 atttgaatgt atttagaaaa ataaacaaat aggggttccg cgcacatttc cccgaaaagt
     7981 gc
//
