# Supplementary material for: WhiA transcription factor provides feedback loop between translation and energy production in a genome-reduced bacterium
Source: Front Microbiol. 2024 Dec 23;15:1504418. doi: 10.3389/fmicb.2024.1504418 (PMC11701221; doi:10.3389/fmicb.2024.1504418)
Supplement: Supplementary file 3 [file Data_Sheet_3.ZIP › pRM5L2-PWhiA-M1-GFP.gb]

LOCUS       Undefined 7256 bp DNA circular 15-NOV-2019
DEFINITION  pTn4001mini_Recipient-MCS-M5-Link2-[PaeI-EGFP-XbaI]-PWhiA-M1
FEATURES             Location/Qualifiers
     source          1..7256
                     /organism=""
     misc_feature    576..599
                     /locus_tag="M13_For"
                     /gene="M13_For"
                     /note="M13_For"
     misc_feature    653..658
                     /locus_tag="KpnI"
                     /gene="KpnI"
                     /note="Start of the construct"
     regulatory      684..700
                     /locus_tag="P1"
                     /gene="Promoter"
                     /note="Transposase promoter"
     misc_feature    701..701
                     /locus_tag="TSS_1"
                     /gene="TSS"
                     /note="TSS"
     regulatory      714..722
                     /locus_tag="RBS1"
                     /gene="RBS"
                     /note="Transposase rbs"
     CDS             737..1909
                     /locus_tag="transposase"
                     /gene="transposase"
                     /transl_table=4
                     /product="transposase from Tn4001 transposon"
     misc_feature    1859..1881
                     /locus_tag="S1"
                     /gene="S1"
                     /note="S1"
     regulatory      1916..1949
                     /locus_tag="T1"
                     /gene="Terminator"
                     /note="Transposase terminator"
     regulatory      1964..1989
                     /locus_tag="OIR"
                     /gene="OIR"
                     /note="Integration repeat"
     regulatory      complement(1996..2033)
                     /locus_tag="T3"
                     /gene="Terminator"
                     /note="Terminator"
     misc_feature    2035..2040
                     /locus_tag="XbaI"
                     /gene="XbaI"
                     /note="XbaI, 1x Tango buffer for digestion with PaeI"
     CDS             complement(2041..2760)
                     /locus_tag="EGFP"
                     /gene="EGFP"
                     /transl_table=4
                     /product="EGFP"
     misc_feature    2761..2766
                     /locus_tag="SphI(PaeI)"
                     /gene="SphI(PaeI)"
                     /note="SphI(PaeI)"
     regulatory      complement(2771..2775)
                     /locus_tag="aux"
                     /gene="aux"
                     /note="WhiA binding site auxiliary motif"
     regulatory      complement(2784..2790)
                     /locus_tag="core"
                     /gene="core"
                     /note="WhiA binding site core motif"
     misc_feature    complement(2786..2786)
                     /locus_tag="Mut_1"
                     /gene="Mut_1"
                     /note="C->G substitution"
     misc_feature    complement(2813..2813)
                     /locus_tag="TSS_4"
                     /gene="TSS_4"
                     /note="Transcription start site"
     regulatory      complement(2820..2825)
                     /locus_tag="-10_box"
                     /gene="-10_box"
                     /note="-10-box"
     misc_feature    2834..2839
                     /locus_tag="ApaI"
                     /gene="ApaI"
                     /note="ApaI, B buffer for double gisgestion with PaeI"
     regulatory      2880..2896
                     /locus_tag="P2"
                     /gene="Promoter"
                     /note="tetM promoter"
     misc_feature    2897..2897
                     /locus_tag="TSS_2"
                     /gene="TSS"
                     /note="tetM TSS"
     regulatory      2910..2915
                     /locus_tag="RBS_2"
                     /gene="RBS"
                     /note="tetM RBS"
     CDS             2929..4848
                     /locus_tag="tetM"
                     /gene="tetM"
                     /transl_table=4
                     /product="Tetracycline resistance protein"
     misc_feature    complement(2938..2961)
                     /locus_tag="W3"
                     /gene="W3 primer"
                     /note="Primer"
     misc_feature    4775..4794
                     /locus_tag="W2"
                     /gene="W2 primer"
                     /note="primer"
     regulatory      4858..4874
                     /locus_tag="P_3"
                     /gene="Promoter"
                     /note="Strong promoter for recombinant expression"
     misc_feature    4875..4875
                     /locus_tag="TSS_3"
                     /gene="TSS_3"
                     /note="TSS_3"
     regulatory      4885..4893
                     /locus_tag="RBS_3"
                     /gene="RBS"
                     /note="Strong RBS for recombinant expression"
     misc_feature    4897..4902
                     /locus_tag="XhoI"
                     /gene="XhoI"
                     /note="XhoI 2x Tango buffer for double digest"
     misc_feature    4907..4912
                     /locus_tag="NcoI"
                     /gene="NcoI"
                     /note="NcoI 2x Tango buffer for double digest"
     regulatory      4923..4962
                     /locus_tag="T2"
                     /gene="Terminator"
                     /note="tetM terminator"
     regulatory      4969..5002
                     /locus_tag="LoxB-Right"
                     /gene="LoxB-Right"
                     /note="Exchange repeat"
     regulatory      5009..5034
                     /locus_tag="IIR"
                     /gene="IIR"
                     /note="Integration repeat"
     misc_feature    5036..5041
                     /locus_tag="BstZI"
                     /gene="BstZI"
                     /note="End of the construct"
     misc_feature    complement(5122..5145)
                     /locus_tag="M13_rev"
                     /gene="M13_rev"
                     /note="M13_rev"
     regulatory      complement(5125..5159)
                     /locus_tag="Lac operator"
                     /gene="Lac operator"
                     /note="Lac operator"
     regulatory      complement(5159..5188)
                     /locus_tag="Lac promoter"
                     /gene="Lac promoter"
                     /note="Lac promoter"
     CDS             complement(6271..7131)
                     /locus_tag="beta-lactamase"
                     /gene="beta-lactamase"
                     /transl_table=4
                     /product="beta-lactamase, ampicillin resistance protein"
ORIGIN
        1 cacctaaatt gtaagcgtta atattttgtt aaaattcgcg ttaaattttt gttaaatcag
       61 ctcatttttt aaccaatagg ccgaaatcgg caaaatccct tataaatcaa aagaatagac
      121 cgagataggg ttgagtgttg ttccagtttg gaacaagagt ccactattaa agaacgtgga
      181 ctccaacgtc aaagggcgaa aaaccgtcta tcagggcgat ggcccactac gtgaaccatc
      241 accctaatca agttttttgg ggtcgaggtg ccgtaaagca ctaaatcgga accctaaagg
      301 gagcccccga tttagagctt gacggggaaa gccggcgaac gtggcgagaa aggaagggaa
      361 gaaagcgaaa ggagcgggcg ctagggcgct ggcaagtgta gcggtcacgc tgcgcgtaac
      421 caccacaccc gccgcgctta atgcgccgct acagggcgcg tcccattcgc cattcaggct
      481 gcgcaactgt tgggaagggc gatcggtgcg ggcctcttcg ctattacgcc agctggcgaa
      541 agggggatgt gctgcaaggc gattaagttg ggtaacgcca gggttttccc agtcacgacg
      601 ttgtaaaacg acggccagtg aattgtaata cgactcacta tagggcgaat tgggtaccat
      661 attcttcttt aagaaataat taatatggta taatatttta gttagaaaaa tttgaaagga
      721 ggtaataaca agatctatga ctcaagttca ttttacacta aaatcagaag aaatccaatc
      781 tatcatcgag tattctgtaa aggatgacgt ttctaaaaac attttaacca ctgtttttaa
      841 ccaattaatg gaaaatcaaa gaacagaata tatccaagca aaggaatacg aacgcacgga
      901 aaatcgtcaa tcacaacgca acggatacta cgaaagatca ttcactacta gagttggtac
      961 cttggaatta aaagtaccac ggactagaga cggacatttt tcaccaactg tattcgaacg
     1021 ttatcaacga aatgaaaaag cattaatggc ttctatgtta gaaatgtacg tttcaggtgt
     1081 ttctaccaga aaagtttcta aaattgtaga agagctatgt ggaaaatcag tttcaaaatc
     1141 atttgtatca tctttaaccg aacaattaga accgatggtc aatgaatgac aaaaccgttt
     1201 attatctgaa aaaaattatc cttatttaat gacagatgtt ctttacatca aagttagaga
     1261 ggaaaatcga gttctctcaa aatcatgtca cattgctatt gggattacaa aagatggtga
     1321 tcgtgaaatc attggattta tgattcaatc tggtgaatca gaagagacat gaactacttt
     1381 ttttgaatac ttaaaagagc gtggcttgca aggaacagaa ttagtaattt cagatgcaca
     1441 taagggtctt gtgtctgcga taagaaaatc atttactaac gtctcatgac aaagatgtca
     1501 agttcatttc ttaagaaata tttttacaac tatacctaaa aaaaattcta aatcatttag
     1561 agaagcggtg aaaggaatct ttaaatttac cgatataaat ttggcacgtg aagcaaagaa
     1621 tcgtttaatc catgattata ttgatcagcc aaaatattca aaagcttgtg cgtctttaga
     1681 tgatggtttt gaagatgcat ttcaatacac tgtccaaggt aattctcata accgcttaaa
     1741 atcaacaaat ctcatagaac gtttgaatca agaagttcga cgtagagaaa aaatcattag
     1801 aatttttcct aaccagactt ctgcgaatcg gttaattggg gccgttttaa tggatcttca
     1861 cgatgagtga atctattctt caagaaaata tatcaatttt gataaataag tcgacaaaac
     1921 gacaccatta atttggtgtc gtttttttta ttattatgat atcgataaag tccgtataat
     1981 tgtgtaaaag aattcaaaaa agaaaacagt taccaagaca attggtaact gttatctaga
     2041 ttacttgtac agctcgtcca tgccgagagt gatcccggcg gcggtcacga actccagcag
     2101 gaccatgtga tcgcgcttct cgttggggtc tttgctcagg gcggactggg tgctcaggta
     2161 gtggttgtcg ggcagcagca cggggccgtc gccgatgggg gtgttctgct ggtagtggtc
     2221 ggcgagctgc acgctgccgt cctcgatgtt gtggcggatc ttgaagttca ccttgatgcc
     2281 gttcttctgc ttgtcggcca tgatatagac gttgtggctg ttgtagttgt actccagctt
     2341 gtgccccagg atgttgccgt cctccttgaa gtcgatgccc ttcagctcga tgcggttcac
     2401 cagggtgtcg ccctcgaact tcacctcggc gcgggtcttg tagttgccgt cgtccttgaa
     2461 gaagatggtg cgctcctgga cgtagccttc gggcatggcg gacttgaaga agtcgtgctg
     2521 cttcatgtgg tcggggtagc ggctgaagca ctgcacgccg taggtcaggg tggtcacgag
     2581 ggtgggccag ggcacgggca gcttgccggt ggtgcagatg aacttcaggg tcagcttgcc
     2641 gtaggtggca tcgccctcgc cctcgccgga cacgctgaac ttgtggccgt ttacgtcgcc
     2701 gtccagctcg accaggatgg gcaccacccc ggtgaacagc tcctcgccct tgctcaccat
     2761 gcatgccttg acaacggttt ttggtctatc agcaatcttt tcaaaacgcc aacttgtaaa
     2821 ttataccaga ttagggccct gaattcctga acaatcagtt aagtaatttt acttaatgat
     2881 atgttataat atttcagtta gaaaaattta aggagaaata acggatccat gaagattatt
     2941 aacatcggtg tacttgctca cgttgatgct ggcaagacta ctctaactga atctttatta
     3001 tataactcag gtgcaattac agaattaggg tctgtagaca aaggtaccac acgcacagat
     3061 aatactttat tagagcgtca aagaggtatt actattcaaa cgggtatcac ttcatttcaa
     3121 tgagaaaata cgaaagttaa tatcattgac actcccgggc atatggattt ccttgctgaa
     3181 gtatacagat cattatctgt attagatgga gctatactat tgatttcagc taaagatggt
     3241 gttcaagcac agactcgcat cttatttcac gcattaagaa agatggggat tcctacaatt
     3301 ttcttcatca acaaaataga tcaaaacggg attgacttat caactgtcta tcaagatatt
     3361 aaagaaaagt tatcagcgga aattgtaatt aaacaaaaag ttgaattgta tccaaatgtt
     3421 tgtgtaacga attttactga atctgaacaa tgggatacag ttatcgaggg taacgatgat
     3481 ctattagaga aatacatgtc tggtaaatca ttagaggctt tggaactaga acaagaagaa
     3541 tctattcgtt tccagaattg ttcacttttt ccattatatc atggctcagc caagtccaat
     3601 attggaatcg acaacttgat tgaagtcatt actaacaaat tctattcttc aactcatcgt
     3661 ggtccttcag aactatgtgg taatgttttt aaaatagaat atacgaaaaa gagacaaaga
     3721 ttagcttata ttcgacttta ttctggtgtt ctacacctaa gagattcagt ccgagtttct
     3781 gagaaagaaa aaattaaagt tacggagatg tacacgtcaa tcaatggtga gctatgtaaa
     3841 attgatcgtg cttattcagg tgaaattgtt attttacaaa atgagttttt aaagttaaat
     3901 tctgtattag gggataccaa attattacca caaagaaaaa aaatagaaaa tccacatcca
     3961 cttctacaaa ctaccgttga accatcaaaa ccagaacaaa gagagatgtt attggatgcg
     4021 ttattagaaa tttcagactc agaccctcta ctacgatact atgtagattc aaccacacac
     4081 gaaattatcc tatcttttct aggtaaagtt caaatggaag taatttcagc tttattacaa
     4141 gaaaaatacc atgttgaaat cgaaatcact gaaccaactg ttatttatat ggaaagacct
     4201 ttaaaaaatg cagaatatac tatccatatt gaagttcctc caaacccatt ttgagcatcg
     4261 attggtcttt ctgtttcacc tctaccatta ggatcaggta tgcaatatga gtcatctgtg
     4321 tcattaggtt atttaaatca atcatttcaa aatgctgtta tggaaggcat cagatatggg
     4381 tgtgaacagg gtctttatgg ttggaatgtt actgattgta aaatctgctt caaatacggg
     4441 ttatattatt cgccggtatc tactccagct gattttagaa tgttagctcc tatcgtgttg
     4501 gaacaagttc ttaagaaagc aggtactgaa ttactagaac catacttatc tttcaagatc
     4561 tacgcaccac aagaatattt atcacgtgct tataacgatg caccaaaata ctgtgccaat
     4621 attgttgata ctcaattgaa aaacaatgaa gtaatcctat caggtgaaat cccggcaaga
     4681 tgtattcaag aatatcgatc tgatttaaca ttttttacaa acggacggtc tgtttgttta
     4741 accgagttaa agggttatca tgtaactact ggtgaacctg tatgccaacc gaggagacca
     4801 aattcacgta tcgataaagt tcgttacatg ttcaataaaa ttacttaact gcagtattat
     4861 gttataatta ttcagtatta aactgaaagg aggatactcg agagtaccat ggacatctgc
     4921 agaaaatctt gttagggaat aacaagattt ttttatttat ttactagtat aacttcgtat
     4981 agcatacatt atacgaataa cgactagttt ttacacagga gtctggactt gactgcggcc
     5041 gccaccgcgg tggagctcca gcttttgttc cctttagtga gggttaattg cgcgcttggc
     5101 gtaatcatgg tcatagctgt ttcctgtgtg aaattgttat ccgctcacaa ttccacacaa
     5161 catacgagcc ggaagcataa agtgtaaagc ctggggtgcc taatgagtga gctaactcac
     5221 attaattgcg ttgcgctcac tgcccgcttt ccagtcggga aacctgtcgt gccagctgca
     5281 ttaatgaatc ggccaacgcg cggggagagg cggtttgcgt attgggcgct cttccgcttc
     5341 ctcgctcact gactcgctgc gctcggtcgt tcggctgcgg cgagcggtat cagctcactc
     5401 aaaggcggta atacggttat ccacagaatc aggggataac gcaggaaaga acatgtgagc
     5461 aaaaggccag caaaaggcca ggaaccgtaa aaaggccgcg ttgctggcgt ttttccatag
     5521 gctccgcccc cctgacgagc atcacaaaaa tcgacgctca agtcagaggt ggcgaaaccc
     5581 gacaggacta taaagatacc aggcgtttcc ccctggaagc tccctcgtgc gctctcctgt
     5641 tccgaccctg ccgcttaccg gatacctgtc cgcctttctc ccttcgggaa gcgtggcgct
     5701 ttctcatagc tcacgctgta ggtatctcag ttcggtgtag gtcgttcgct ccaagctggg
     5761 ctgtgtgcac gaaccccccg ttcagcccga ccgctgcgcc ttatccggta actatcgtct
     5821 tgagtccaac ccggtaagac acgacttatc gccactggca gcagccactg gtaacaggat
     5881 tagcagagcg aggtatgtag gcggtgctac agagttcttg aagtggtggc ctaactacgg
     5941 ctacactaga aggacagtat ttggtatctg cgctctgctg aagccagtta ccttcggaaa
     6001 aagagttggt agctcttgat ccggcaaaca aaccaccgct ggtagcggtg gtttttttgt
     6061 ttgcaagcag cagattacgc gcagaaaaaa aggatctcaa gaagatcctt tgatcttttc
     6121 tacggggtct gacgctcagt ggaacgaaaa ctcacgttaa gggattttgg tcatgagatt
     6181 atcaaaaagg atcttcacct agatcctttt aaattaaaaa tgaagtttta aatcaatcta
     6241 aagtatatat gagtaaactt ggtctgacag ttaccaatgc ttaatcagtg aggcacctat
     6301 ctcagcgatc tgtctatttc gttcatccat agttgcctga ctccccgtcg tgtagataac
     6361 tacgatacgg gagggcttac catctggccc cagtgctgca atgataccgc gagacccacg
     6421 ctcaccggct ccagatttat cagcaataaa ccagccagcc ggaagggccg agcgcagaag
     6481 tggtcctgca actttatccg cctccatcca gtctattaat tgttgccggg aagctagagt
     6541 aagtagttcg ccagttaata gtttgcgcaa cgttgttgcc attgctacag gcatcgtggt
     6601 gtcacgctcg tcgtttggta tggcttcatt cagctccggt tcccaacgat caaggcgagt
     6661 tacatgatcc cccatgttgt gcaaaaaagc ggttagctcc ttcggtcctc cgatcgttgt
     6721 cagaagtaag ttggccgcag tgttatcact catggttatg gcagcactgc ataattctct
     6781 tactgtcatg ccatccgtaa gatgcttttc tgtgactggt gagtactcaa ccaagtcatt
     6841 ctgagaatag tgtatgcggc gaccgagttg ctcttgcccg gcgtcaatac gggataatac
     6901 cgcgccacat agcagaactt taaaagtgct catcattgga aaacgttctt cggggcgaaa
     6961 actctcaagg atcttaccgc tgttgagatc cagttcgatg taacccactc gtgcacccaa
     7021 ctgatcttca gcatctttta ctttcaccag cgtttctggg tgagcaaaaa caggaaggca
     7081 aaatgccgca aaaaagggaa taagggcgac acggaaatgt tgaatactca tactcttcct
     7141 ttttcaatat tattgaagca tttatcaggg ttattgtctc atgagcggat acatatttga
     7201 atgtatttag aaaaataaac aaataggggt tccgcgcaca tttccccgaa aagtgc
//
