# Supplementary material for: WhiA transcription factor provides feedback loop between translation and energy production in a genome-reduced bacterium
Source: Front Microbiol. 2024 Dec 23;15:1504418. doi: 10.3389/fmicb.2024.1504418 (PMC11701221; doi:10.3389/fmicb.2024.1504418)
Supplement: Supplementary file 3 [file Data_Sheet_3.ZIP › pRM5L2-WhiA.gb]

LOCUS       Undefined 7359 bp DNA circular 15-NOV-2019
DEFINITION  pRM5L2-WhiA
FEATURES             Location/Qualifiers
     source          1..7359
                     /organism="Mycoplasma gallisepticum"
     misc_feature    576..599
                     /locus_tag="M13_For"
                     /gene="M13_For"
                     /note="M13_For"
     misc_feature    653..658
                     /locus_tag="KpnI"
                     /gene="KpnI"
                     /note="Start of the construct"
     regulatory      684..700
                     /locus_tag="P1"
                     /gene="Promoter"
                     /note="Transposase promoter"
     misc_feature    701..701
                     /locus_tag="TSS_1"
                     /gene="TSS"
                     /note="TSS"
     regulatory      714..722
                     /locus_tag="RBS1"
                     /gene="RBS"
                     /note="Transposase rbs"
     CDS             737..1909
                     /locus_tag="transposase"
                     /gene="transposase"
                     /transl_table=4
                     /product="transposase from Tn4001 transposon"
     misc_feature    1859..1881
                     /locus_tag="S1"
                     /gene="S1"
                     /note="S1"
     regulatory      1916..1949
                     /locus_tag="T1"
                     /gene="Terminator"
                     /note="Transposase terminator"
     regulatory      1964..1989
                     /locus_tag="OIR"
                     /gene="OIR"
                     /note="Integration repeat"
     regulatory      complement(1996..2033)
                     /locus_tag="T3"
                     /gene="Terminator"
                     /note="Terminator"
     misc_feature    2035..2040
                     /locus_tag="XbaI"
                     /gene="XbaI"
                     /note="XbaI, 1x Tango buffer for digestion with PaeI"
     misc_feature    2044..2049
                     /locus_tag="SphI(PaeI)"
                     /gene="SphI(PaeI)"
                     /note="SphI(PaeI)"
     misc_feature    2053..2058
                     /locus_tag="ApaI"
                     /gene="ApaI"
                     /note="ApaI, B buffer for double gisgestion with PaeI"
     regulatory      2099..2115
                     /locus_tag="P2"
                     /gene="Promoter"
                     /note="tetM promoter"
     misc_feature    2116..2116
                     /locus_tag="TSS_2"
                     /gene="TSS"
                     /note="tetM TSS"
     regulatory      2129..2134
                     /locus_tag="RBS_2"
                     /gene="RBS"
                     /note="tetM RBS"
     CDS             2148..4067
                     /locus_tag="tetM"
                     /gene="tetM"
                     /transl_table=4
                     /product="Tetracycline resistance protein"
     misc_feature    complement(2157..2180)
                     /locus_tag="W3"
                     /gene="W3 primer"
                     /note="Primer"
     misc_feature    3994..4013
                     /locus_tag="W2"
                     /gene="W2 primer"
                     /note="primer"
     regulatory      4077..4093
                     /locus_tag="P_3"
                     /gene="Promoter"
                     /note="Strong promoter for recombinant expression"
     misc_feature    4094..4094
                     /locus_tag="TSS_3"
                     /gene="TSS_3"
                     /note="TSS_3"
     regulatory      4104..4112
                     /locus_tag="RBS_3"
                     /gene="RBS"
                     /note="Strong RBS for recombinant expression"
     misc_feature    4116..4121
                     /locus_tag="XhoI"
                     /gene="XhoI"
                     /note="XhoI 2x Tango buffer for double digest"
     CDS             4122..5009
                     /locus_tag="WhiA"
                     /gene="WhiA"
                     /transl_table=4
                     /product="WhiA of Mycoplasma gallisepticum"
     misc_feature    5010..5015
                     /locus_tag="NcoI"
                     /gene="NcoI"
                     /note="NcoI 2x Tango buffer for double digest"
     regulatory      5026..5065
                     /locus_tag="T2"
                     /gene="Terminator"
                     /note="tetM terminator"
     regulatory      5072..5105
                     /locus_tag="LoxB-Right"
                     /gene="LoxB-Right"
                     /note="Exchange repeat"
     regulatory      5112..5137
                     /locus_tag="IIR"
                     /gene="IIR"
                     /note="Integration repeat"
     misc_feature    5139..5144
                     /locus_tag="BstZI"
                     /gene="BstZI"
                     /note="End of the construct"
     misc_feature    complement(5225..5248)
                     /locus_tag="M13_rev"
                     /gene="M13_rev"
                     /note="M13_rev"
     regulatory      complement(5228..5262)
                     /locus_tag="Lac operator"
                     /gene="Lac operator"
                     /note="Lac operator"
     regulatory      complement(5262..5291)
                     /locus_tag="Lac promoter"
                     /gene="Lac promoter"
                     /note="Lac promoter"
     CDS             complement(6374..7234)
                     /locus_tag="beta-lactamase"
                     /gene="beta-lactamase"
                     /transl_table=4
                     /product="beta-lactamase, ampicillin resistance protein"
     regulatory      complement(7235..7339)
                     /locus_tag="bla"
                     /gene="bla"
                     /note="bla promoter and RBS"
ORIGIN
        1 cacctaaatt gtaagcgtta atattttgtt aaaattcgcg ttaaattttt gttaaatcag
       61 ctcatttttt aaccaatagg ccgaaatcgg caaaatccct tataaatcaa aagaatagac
      121 cgagataggg ttgagtgttg ttccagtttg gaacaagagt ccactattaa agaacgtgga
      181 ctccaacgtc aaagggcgaa aaaccgtcta tcagggcgat ggcccactac gtgaaccatc
      241 accctaatca agttttttgg ggtcgaggtg ccgtaaagca ctaaatcgga accctaaagg
      301 gagcccccga tttagagctt gacggggaaa gccggcgaac gtggcgagaa aggaagggaa
      361 gaaagcgaaa ggagcgggcg ctagggcgct ggcaagtgta gcggtcacgc tgcgcgtaac
      421 caccacaccc gccgcgctta atgcgccgct acagggcgcg tcccattcgc cattcaggct
      481 gcgcaactgt tgggaagggc gatcggtgcg ggcctcttcg ctattacgcc agctggcgaa
      541 agggggatgt gctgcaaggc gattaagttg ggtaacgcca gggttttccc agtcacgacg
      601 ttgtaaaacg acggccagtg aattgtaata cgactcacta tagggcgaat tgggtaccat
      661 attcttcttt aagaaataat taatatggta taatatttta gttagaaaaa tttgaaagga
      721 ggtaataaca agatctatga ctcaagttca ttttacacta aaatcagaag aaatccaatc
      781 tatcatcgag tattctgtaa aggatgacgt ttctaaaaac attttaacca ctgtttttaa
      841 ccaattaatg gaaaatcaaa gaacagaata tatccaagca aaggaatacg aacgcacgga
      901 aaatcgtcaa tcacaacgca acggatacta cgaaagatca ttcactacta gagttggtac
      961 cttggaatta aaagtaccac ggactagaga cggacatttt tcaccaactg tattcgaacg
     1021 ttatcaacga aatgaaaaag cattaatggc ttctatgtta gaaatgtacg tttcaggtgt
     1081 ttctaccaga aaagtttcta aaattgtaga agagctatgt ggaaaatcag tttcaaaatc
     1141 atttgtatca tctttaaccg aacaattaga accgatggtc aatgaatgac aaaaccgttt
     1201 attatctgaa aaaaattatc cttatttaat gacagatgtt ctttacatca aagttagaga
     1261 ggaaaatcga gttctctcaa aatcatgtca cattgctatt gggattacaa aagatggtga
     1321 tcgtgaaatc attggattta tgattcaatc tggtgaatca gaagagacat gaactacttt
     1381 ttttgaatac ttaaaagagc gtggcttgca aggaacagaa ttagtaattt cagatgcaca
     1441 taagggtctt gtgtctgcga taagaaaatc atttactaac gtctcatgac aaagatgtca
     1501 agttcatttc ttaagaaata tttttacaac tatacctaaa aaaaattcta aatcatttag
     1561 agaagcggtg aaaggaatct ttaaatttac cgatataaat ttggcacgtg aagcaaagaa
     1621 tcgtttaatc catgattata ttgatcagcc aaaatattca aaagcttgtg cgtctttaga
     1681 tgatggtttt gaagatgcat ttcaatacac tgtccaaggt aattctcata accgcttaaa
     1741 atcaacaaat ctcatagaac gtttgaatca agaagttcga cgtagagaaa aaatcattag
     1801 aatttttcct aaccagactt ctgcgaatcg gttaattggg gccgttttaa tggatcttca
     1861 cgatgagtga atctattctt caagaaaata tatcaatttt gataaataag tcgacaaaac
     1921 gacaccatta atttggtgtc gtttttttta ttattatgat atcgataaag tccgtataat
     1981 tgtgtaaaag aattcaaaaa agaaaacagt taccaagaca attggtaact gttatctaga
     2041 taagcatgct atgggccctg aattcctgaa caatcagtta agtaatttta cttaatgata
     2101 tgttataata tttcagttag aaaaatttaa ggagaaataa cggatccatg aagattatta
     2161 acatcggtgt acttgctcac gttgatgctg gcaagactac tctaactgaa tctttattat
     2221 ataactcagg tgcaattaca gaattagggt ctgtagacaa aggtaccaca cgcacagata
     2281 atactttatt agagcgtcaa agaggtatta ctattcaaac gggtatcact tcatttcaat
     2341 gagaaaatac gaaagttaat atcattgaca ctcccgggca tatggatttc cttgctgaag
     2401 tatacagatc attatctgta ttagatggag ctatactatt gatttcagct aaagatggtg
     2461 ttcaagcaca gactcgcatc ttatttcacg cattaagaaa gatggggatt cctacaattt
     2521 tcttcatcaa caaaatagat caaaacggga ttgacttatc aactgtctat caagatatta
     2581 aagaaaagtt atcagcggaa attgtaatta aacaaaaagt tgaattgtat ccaaatgttt
     2641 gtgtaacgaa ttttactgaa tctgaacaat gggatacagt tatcgagggt aacgatgatc
     2701 tattagagaa atacatgtct ggtaaatcat tagaggcttt ggaactagaa caagaagaat
     2761 ctattcgttt ccagaattgt tcactttttc cattatatca tggctcagcc aagtccaata
     2821 ttggaatcga caacttgatt gaagtcatta ctaacaaatt ctattcttca actcatcgtg
     2881 gtccttcaga actatgtggt aatgttttta aaatagaata tacgaaaaag agacaaagat
     2941 tagcttatat tcgactttat tctggtgttc tacacctaag agattcagtc cgagtttctg
     3001 agaaagaaaa aattaaagtt acggagatgt acacgtcaat caatggtgag ctatgtaaaa
     3061 ttgatcgtgc ttattcaggt gaaattgtta ttttacaaaa tgagttttta aagttaaatt
     3121 ctgtattagg ggataccaaa ttattaccac aaagaaaaaa aatagaaaat ccacatccac
     3181 ttctacaaac taccgttgaa ccatcaaaac cagaacaaag agagatgtta ttggatgcgt
     3241 tattagaaat ttcagactca gaccctctac tacgatacta tgtagattca accacacacg
     3301 aaattatcct atcttttcta ggtaaagttc aaatggaagt aatttcagct ttattacaag
     3361 aaaaatacca tgttgaaatc gaaatcactg aaccaactgt tatttatatg gaaagacctt
     3421 taaaaaatgc agaatatact atccatattg aagttcctcc aaacccattt tgagcatcga
     3481 ttggtctttc tgtttcacct ctaccattag gatcaggtat gcaatatgag tcatctgtgt
     3541 cattaggtta tttaaatcaa tcatttcaaa atgctgttat ggaaggcatc agatatgggt
     3601 gtgaacaggg tctttatggt tggaatgtta ctgattgtaa aatctgcttc aaatacgggt
     3661 tatattattc gccggtatct actccagctg attttagaat gttagctcct atcgtgttgg
     3721 aacaagttct taagaaagca ggtactgaat tactagaacc atacttatct ttcaagatct
     3781 acgcaccaca agaatattta tcacgtgctt ataacgatgc accaaaatac tgtgccaata
     3841 ttgttgatac tcaattgaaa aacaatgaag taatcctatc aggtgaaatc ccggcaagat
     3901 gtattcaaga atatcgatct gatttaacat tttttacaaa cggacggtct gtttgtttaa
     3961 ccgagttaaa gggttatcat gtaactactg gtgaacctgt atgccaaccg aggagaccaa
     4021 attcacgtat cgataaagtt cgttacatgt tcaataaaat tacttaactg cagtattatg
     4081 ttataattat tcagtattaa actgaaagga ggatactcga gatggtcacc tttagtcaag
     4141 aggttaaaag tgagatctgt gatcaatcct tagatgagaa gaatgctaag tattttttaa
     4201 atggaatgat ctttgataag ttgcaactgg ttgatcagtc ttatcaaagt tatacttccc
     4261 aacacccaaa aacgatcatc tttttaaaaa agatcttaat cttacttaat caacaattaa
     4321 aaaacgagat tagacacacc catcggatta accaactaaa aaagcatgag tatgaactaa
     4381 tttttaaatt agataaaagc ttattaagtt tagataatca cgaactagaa gaacaacagc
     4441 ttagggcttt ttttggtggg ttgtttttaa gtgtaggaaa tctatcaaag tttagtgcta
     4501 aagatcacca tttagaattg atcttcaatt atgaacataa agcactatta acccacgact
     4561 tgttggtgca aaatgggttt agtaatttca aactaattac gcgtaaaaat aagtatattt
     4621 tgtatctaaa aaagacccaa gagatcattg attttttagc ttacatcaac gcttttagtt
     4681 gtatgtttag gtatgaagat agtaatctta aacgtaaatt ggtaagaaaa gtccaactat
     4741 ctaataacct tgatattgtc aatctaacta aaacgatcga tctgaataat aaactgattc
     4801 cgatgattca aatgatcgtt aatgatcaag tttttcacga acaaaagcca ttgtttaaaa
     4861 gctattgtta cactaaactt aaccatcctt cagcttcttt agctgaacta agtgaactgt
     4921 taactaaaca aggttatcag atcacaagaa cgggtttggg tcactacaac aaaaaagtca
     4981 ggacgctata taagcaatta aaaaattaac catggacatc tgcagaaaat cttgttaggg
     5041 aataacaaga tttttttatt tatttactag tataacttcg tatagcatac attatacgaa
     5101 taacgactag tttttacaca ggagtctgga cttgactgcg gccgccaccg cggtggagct
     5161 ccagcttttg ttccctttag tgagggttaa ttgcgcgctt ggcgtaatca tggtcatagc
     5221 tgtttcctgt gtgaaattgt tatccgctca caattccaca caacatacga gccggaagca
     5281 taaagtgtaa agcctggggt gcctaatgag tgagctaact cacattaatt gcgttgcgct
     5341 cactgcccgc tttccagtcg ggaaacctgt cgtgccagct gcattaatga atcggccaac
     5401 gcgcggggag aggcggtttg cgtattgggc gctcttccgc ttcctcgctc actgactcgc
     5461 tgcgctcggt cgttcggctg cggcgagcgg tatcagctca ctcaaaggcg gtaatacggt
     5521 tatccacaga atcaggggat aacgcaggaa agaacatgtg agcaaaaggc cagcaaaagg
     5581 ccaggaaccg taaaaaggcc gcgttgctgg cgtttttcca taggctccgc ccccctgacg
     5641 agcatcacaa aaatcgacgc tcaagtcaga ggtggcgaaa cccgacagga ctataaagat
     5701 accaggcgtt tccccctgga agctccctcg tgcgctctcc tgttccgacc ctgccgctta
     5761 ccggatacct gtccgccttt ctcccttcgg gaagcgtggc gctttctcat agctcacgct
     5821 gtaggtatct cagttcggtg taggtcgttc gctccaagct gggctgtgtg cacgaacccc
     5881 ccgttcagcc cgaccgctgc gccttatccg gtaactatcg tcttgagtcc aacccggtaa
     5941 gacacgactt atcgccactg gcagcagcca ctggtaacag gattagcaga gcgaggtatg
     6001 taggcggtgc tacagagttc ttgaagtggt ggcctaacta cggctacact agaaggacag
     6061 tatttggtat ctgcgctctg ctgaagccag ttaccttcgg aaaaagagtt ggtagctctt
     6121 gatccggcaa acaaaccacc gctggtagcg gtggtttttt tgtttgcaag cagcagatta
     6181 cgcgcagaaa aaaaggatct caagaagatc ctttgatctt ttctacgggg tctgacgctc
     6241 agtggaacga aaactcacgt taagggattt tggtcatgag attatcaaaa aggatcttca
     6301 cctagatcct tttaaattaa aaatgaagtt ttaaatcaat ctaaagtata tatgagtaaa
     6361 cttggtctga cagttaccaa tgcttaatca gtgaggcacc tatctcagcg atctgtctat
     6421 ttcgttcatc catagttgcc tgactccccg tcgtgtagat aactacgata cgggagggct
     6481 taccatctgg ccccagtgct gcaatgatac cgcgagaccc acgctcaccg gctccagatt
     6541 tatcagcaat aaaccagcca gccggaaggg ccgagcgcag aagtggtcct gcaactttat
     6601 ccgcctccat ccagtctatt aattgttgcc gggaagctag agtaagtagt tcgccagtta
     6661 atagtttgcg caacgttgtt gccattgcta caggcatcgt ggtgtcacgc tcgtcgtttg
     6721 gtatggcttc attcagctcc ggttcccaac gatcaaggcg agttacatga tcccccatgt
     6781 tgtgcaaaaa agcggttagc tccttcggtc ctccgatcgt tgtcagaagt aagttggccg
     6841 cagtgttatc actcatggtt atggcagcac tgcataattc tcttactgtc atgccatccg
     6901 taagatgctt ttctgtgact ggtgagtact caaccaagtc attctgagaa tagtgtatgc
     6961 ggcgaccgag ttgctcttgc ccggcgtcaa tacgggataa taccgcgcca catagcagaa
     7021 ctttaaaagt gctcatcatt ggaaaacgtt cttcggggcg aaaactctca aggatcttac
     7081 cgctgttgag atccagttcg atgtaaccca ctcgtgcacc caactgatct tcagcatctt
     7141 ttactttcac cagcgtttct gggtgagcaa aaacaggaag gcaaaatgcc gcaaaaaagg
     7201 gaataagggc gacacggaaa tgttgaatac tcatactctt cctttttcaa tattattgaa
     7261 gcatttatca gggttattgt ctcatgagcg gatacatatt tgaatgtatt tagaaaaata
     7321 aacaaatagg ggttccgcgc acatttcccc gaaaagtgc
//
