# Supplementary material for: WhiA transcription factor provides feedback loop between translation and energy production in a genome-reduced bacterium
Source: Front Microbiol. 2024 Dec 23;15:1504418. doi: 10.3389/fmicb.2024.1504418 (PMC11701221; doi:10.3389/fmicb.2024.1504418)
Supplement: Supplementary file 3 [file Data_Sheet_3.ZIP › pRM5L2-WhiA-mMaple2.gb]

LOCUS       Undefined 8101 bp DNA circular 2-FEB-2022
DEFINITION  pTn4001mini_Recipient-MCS-M5-Link2
FEATURES             Location/Qualifiers
     source          1..8101
                     /organism="Mycoplasma gallisepticum"
     misc_feature    576..599
                     /locus_tag="M13_For"
                     /gene="M13_For"
                     /note="M13_For"
     misc_feature    653..658
                     /locus_tag="KpnI"
                     /gene="KpnI"
                     /note="Start of the construct"
     regulatory      684..700
                     /locus_tag="P1"
                     /gene="Promoter"
                     /note="Transposase promoter"
     misc_feature    701..701
                     /locus_tag="TSS_1"
                     /gene="TSS"
                     /note="TSS"
     regulatory      714..722
                     /locus_tag="RBS1"
                     /gene="RBS"
                     /note="Transposase rbs"
     CDS             737..1909
                     /locus_tag="transposase"
                     /gene="transposase"
                     /transl_table=4
                     /product="transposase from Tn4001 transposon"
     misc_feature    1859..1881
                     /locus_tag="S1"
                     /gene="S1"
                     /note="S1"
     regulatory      1916..1949
                     /locus_tag="T1"
                     /gene="Terminator"
                     /note="Transposase terminator"
     regulatory      1964..1989
                     /locus_tag="OIR"
                     /gene="OIR"
                     /note="Integration repeat"
     regulatory      complement(1996..2033)
                     /locus_tag="T3"
                     /gene="Terminator"
                     /note="Terminator"
     misc_feature    2035..2040
                     /locus_tag="XbaI"
                     /gene="XbaI"
                     /note="XbaI, 1x Tango buffer for digestion with PaeI"
     misc_feature    3679..3684
                     /locus_tag="ApaI"
                     /gene="ApaI"
                     /note="ApaI, B buffer for double gisgestion with PaeI"
     regulatory      3725..3741
                     /locus_tag="P2"
                     /gene="Promoter"
                     /note="tetM promoter"
     misc_feature    3742..3742
                     /locus_tag="TSS_2"
                     /gene="TSS"
                     /note="tetM TSS"
     regulatory      3755..3760
                     /locus_tag="RBS_2"
                     /gene="RBS"
                     /note="tetM RBS"
     CDS             3774..5693
                     /locus_tag="tetM"
                     /gene="tetM"
                     /transl_table=4
                     /product="Tetracycline resistance protein"
     misc_feature    complement(3783..3806)
                     /locus_tag="W3"
                     /gene="W3 primer"
                     /note="Primer"
     misc_feature    5620..5639
                     /locus_tag="W2"
                     /gene="W2 primer"
                     /note="primer"
     regulatory      5703..5719
                     /locus_tag="P_3"
                     /gene="Promoter"
                     /note="Strong promoter for recombinant expression"
     misc_feature    5720..5720
                     /locus_tag="TSS_3"
                     /gene="TSS_3"
                     /note="TSS_3"
     regulatory      5730..5738
                     /locus_tag="RBS_3"
                     /gene="RBS"
                     /note="Strong RBS for recombinant expression"
     misc_feature    5742..5747
                     /locus_tag="XhoI"
                     /gene="XhoI"
                     /note="XhoI 2x Tango buffer for double digest"
     misc_feature    5752..5757
                     /locus_tag="NcoI"
                     /gene="NcoI"
                     /note="NcoI 2x Tango buffer for double digest"
     regulatory      5768..5807
                     /locus_tag="T2"
                     /gene="Terminator"
                     /note="tetM terminator"
     regulatory      5814..5847
                     /locus_tag="LoxB-Right"
                     /gene="LoxB-Right"
                     /note="Exchange repeat"
     regulatory      5854..5879
                     /locus_tag="IIR"
                     /gene="IIR"
                     /note="Integration repeat"
     misc_feature    5881..5886
                     /locus_tag="BstZI"
                     /gene="BstZI"
                     /note="End of the construct"
     misc_feature    complement(5967..5990)
                     /locus_tag="M13_rev"
                     /gene="M13_rev"
                     /note="M13_rev"
     regulatory      complement(5970..6004)
                     /locus_tag="Lac operator"
                     /gene="Lac operator"
                     /note="Lac operator"
     regulatory      complement(6004..6033)
                     /locus_tag="Lac promoter"
                     /gene="Lac promoter"
                     /note="Lac promoter"
     CDS             complement(7116..7976)
                     /locus_tag="beta-lactamase"
                     /gene="beta-lactamase"
                     /transl_table=4
                     /product="beta-lactamase, ampicillin resistance protein"
     regulatory      complement(7977..8081)
                     /locus_tag="bla"
                     /gene="bla"
                     /note="bla promoter and RBS"
     CDS             complement(2041..3645)
                     /locus_tag="WhiA-mMaple2"
                     /gene="WhiA-mMaple2"
                     /transl_table=4
                     /product="WhiA-mMaple2 fusion protein"
     regulatory      complement(3654..3659)
                     /locus_tag="RBS_4"
                     /gene="RBS_4"
                     /note="Ribosome binding site"
     regulatory      complement(3661..3677)
                     /locus_tag="P_4"
                     /gene="P_4"
                     /note="Promoter"
     misc_feature    complement(3660..3660)
                     /locus_tag="TSS_4"
                     /gene="TSS_4"
                     /note="Transcription start site"
ORIGIN
        1 cacctaaatt gtaagcgtta atattttgtt aaaattcgcg ttaaattttt gttaaatcag
       61 ctcatttttt aaccaatagg ccgaaatcgg caaaatccct tataaatcaa aagaatagac
      121 cgagataggg ttgagtgttg ttccagtttg gaacaagagt ccactattaa agaacgtgga
      181 ctccaacgtc aaagggcgaa aaaccgtcta tcagggcgat ggcccactac gtgaaccatc
      241 accctaatca agttttttgg ggtcgaggtg ccgtaaagca ctaaatcgga accctaaagg
      301 gagcccccga tttagagctt gacggggaaa gccggcgaac gtggcgagaa aggaagggaa
      361 gaaagcgaaa ggagcgggcg ctagggcgct ggcaagtgta gcggtcacgc tgcgcgtaac
      421 caccacaccc gccgcgctta atgcgccgct acagggcgcg tcccattcgc cattcaggct
      481 gcgcaactgt tgggaagggc gatcggtgcg ggcctcttcg ctattacgcc agctggcgaa
      541 agggggatgt gctgcaaggc gattaagttg ggtaacgcca gggttttccc agtcacgacg
      601 ttgtaaaacg acggccagtg aattgtaata cgactcacta tagggcgaat tgggtaccat
      661 attcttcttt aagaaataat taatatggta taatatttta gttagaaaaa tttgaaagga
      721 ggtaataaca agatctatga ctcaagttca ttttacacta aaatcagaag aaatccaatc
      781 tatcatcgag tattctgtaa aggatgacgt ttctaaaaac attttaacca ctgtttttaa
      841 ccaattaatg gaaaatcaaa gaacagaata tatccaagca aaggaatacg aacgcacgga
      901 aaatcgtcaa tcacaacgca acggatacta cgaaagatca ttcactacta gagttggtac
      961 cttggaatta aaagtaccac ggactagaga cggacatttt tcaccaactg tattcgaacg
     1021 ttatcaacga aatgaaaaag cattaatggc ttctatgtta gaaatgtacg tttcaggtgt
     1081 ttctaccaga aaagtttcta aaattgtaga agagctatgt ggaaaatcag tttcaaaatc
     1141 atttgtatca tctttaaccg aacaattaga accgatggtc aatgaatgac aaaaccgttt
     1201 attatctgaa aaaaattatc cttatttaat gacagatgtt ctttacatca aagttagaga
     1261 ggaaaatcga gttctctcaa aatcatgtca cattgctatt gggattacaa aagatggtga
     1321 tcgtgaaatc attggattta tgattcaatc tggtgaatca gaagagacat gaactacttt
     1381 ttttgaatac ttaaaagagc gtggcttgca aggaacagaa ttagtaattt cagatgcaca
     1441 taagggtctt gtgtctgcga taagaaaatc atttactaac gtctcatgac aaagatgtca
     1501 agttcatttc ttaagaaata tttttacaac tatacctaaa aaaaattcta aatcatttag
     1561 agaagcggtg aaaggaatct ttaaatttac cgatataaat ttggcacgtg aagcaaagaa
     1621 tcgtttaatc catgattata ttgatcagcc aaaatattca aaagcttgtg cgtctttaga
     1681 tgatggtttt gaagatgcat ttcaatacac tgtccaaggt aattctcata accgcttaaa
     1741 atcaacaaat ctcatagaac gtttgaatca agaagttcga cgtagagaaa aaatcattag
     1801 aatttttcct aaccagactt ctgcgaatcg gttaattggg gccgttttaa tggatcttca
     1861 cgatgagtga atctattctt caagaaaata tatcaatttt gataaataag tcgacaaaac
     1921 gacaccatta atttggtgtc gtttttttta ttattatgat atcgataaag tccgtataat
     1981 tgtgtaaaag aattcaaaaa agaaaacagt taccaagaca attggtaact gttatctaga
     2041 ttacttatat aactcatcca tagaatctgt tgagttacga gccacagcgt gttcatataa
     2101 cttcactttg ttgtaatctt tgtcatgtga taagatttca atacggtgat caacaaagtg
     2161 tgcatctggt agtttaaccg ctttttgttt aaccttatag gtagttcgaa agtcacatct
     2221 atagtgagaa ccacccttaa gtaatagttt cattttaaca tcacctttta acacaccatc
     2281 acgaacatac atcttctcag ttgaaacctc tcatccaaca gtacgttttt gcattacagg
     2341 accgtttgga ggaaagtttg tacctttgaa atggatctta ttgatgaaag aatcttcttc
     2401 cattgtgata tcgttagtag cattacagat accaccatct tcataagtca ttgatcgttc
     2461 ccaagaataa ccttcaggaa atgattgttt gaagtaatca gggatgtctt ctggatattt
     2521 tgtaaacaca cgatttccat agtgaaaagc ggtagttaag atatcataag caaatggtaa
     2581 aggagcaccc tccttaactt ctaaatcaat tgtttgaatt ccttcaaacg gtttaccaga
     2641 cccttcaccc tcgattacga atgcatgacc gtttacatta ccttccattc ttaatttgat
     2701 tttcatgtca ggcttgataa cagacatgat tgtttcttca ccttttgaaa ccatgcatgc
     2761 attttttaat tgcttatata gcgtcctgac ttttttgttg tagtgaccca aacccgttct
     2821 tgtgatctga taaccttgtt tagttaacag ttcacttagt tcagctaaag aagctgaagg
     2881 atggttaagt ttagtgtaac aatagctttt aaacaatggc ttttgttcgt gaaaaacttg
     2941 atcattaacg atcatttgaa tcatcggaat cagtttatta ttcagatcga tcgttttagt
     3001 tagattgaca atatcaaggt tattagatag ttggactttt cttaccaatt tacgtttaag
     3061 attactatct tcatacctaa acatacaact aaaagcgttg atgtaagcta aaaaatcaat
     3121 gatctcttgg gtctttttta gatacaaaat atacttattt ttacgcgtaa ttagtttgaa
     3181 attactaaac ccattttgca ccaacaagtc gtgggttaat agtgctttat gttcataatt
     3241 gaagatcaat tctaaatggt gatctttagc actaaacttt gatagatttc ctacacttaa
     3301 aaacaaccca ccaaaaaaag ccctaagctg ttgttcttct agttcgtgat tatctaaact
     3361 taataagctt ttatctaatt taaaaattag ttcatactca tgctttttta gttggttaat
     3421 ccgatgggtg tgtctaatct cgttttttaa ttgttgatta agtaagatta agatcttttt
     3481 taaaaagatg atcgtttttg ggtgttggga agtataactt tgataagact gatcaaccag
     3541 ttgcaactta tcaaagatca ttccatttaa aaaatactta gcattcttct catctaagga
     3601 ttgatcacag atctcacttt taacctcttg actaaaggtg accatctatt tgtcctcctc
     3661 atgttaatta taacataagg gccctgaatt cctgaacaat cagttaagta attttactta
     3721 atgatatgtt ataatatttc agttagaaaa atttaaggag aaataacgga tccatgaaga
     3781 ttattaacat cggtgtactt gctcacgttg atgctggcaa gactactcta actgaatctt
     3841 tattatataa ctcaggtgca attacagaat tagggtctgt agacaaaggt accacacgca
     3901 cagataatac tttattagag cgtcaaagag gtattactat tcaaacgggt atcacttcat
     3961 ttcaatgaga aaatacgaaa gttaatatca ttgacactcc cgggcatatg gatttccttg
     4021 ctgaagtata cagatcatta tctgtattag atggagctat actattgatt tcagctaaag
     4081 atggtgttca agcacagact cgcatcttat ttcacgcatt aagaaagatg gggattccta
     4141 caattttctt catcaacaaa atagatcaaa acgggattga cttatcaact gtctatcaag
     4201 atattaaaga aaagttatca gcggaaattg taattaaaca aaaagttgaa ttgtatccaa
     4261 atgtttgtgt aacgaatttt actgaatctg aacaatggga tacagttatc gagggtaacg
     4321 atgatctatt agagaaatac atgtctggta aatcattaga ggctttggaa ctagaacaag
     4381 aagaatctat tcgtttccag aattgttcac tttttccatt atatcatggc tcagccaagt
     4441 ccaatattgg aatcgacaac ttgattgaag tcattactaa caaattctat tcttcaactc
     4501 atcgtggtcc ttcagaacta tgtggtaatg tttttaaaat agaatatacg aaaaagagac
     4561 aaagattagc ttatattcga ctttattctg gtgttctaca cctaagagat tcagtccgag
     4621 tttctgagaa agaaaaaatt aaagttacgg agatgtacac gtcaatcaat ggtgagctat
     4681 gtaaaattga tcgtgcttat tcaggtgaaa ttgttatttt acaaaatgag tttttaaagt
     4741 taaattctgt attaggggat accaaattat taccacaaag aaaaaaaata gaaaatccac
     4801 atccacttct acaaactacc gttgaaccat caaaaccaga acaaagagag atgttattgg
     4861 atgcgttatt agaaatttca gactcagacc ctctactacg atactatgta gattcaacca
     4921 cacacgaaat tatcctatct tttctaggta aagttcaaat ggaagtaatt tcagctttat
     4981 tacaagaaaa ataccatgtt gaaatcgaaa tcactgaacc aactgttatt tatatggaaa
     5041 gacctttaaa aaatgcagaa tatactatcc atattgaagt tcctccaaac ccattttgag
     5101 catcgattgg tctttctgtt tcacctctac cattaggatc aggtatgcaa tatgagtcat
     5161 ctgtgtcatt aggttattta aatcaatcat ttcaaaatgc tgttatggaa ggcatcagat
     5221 atgggtgtga acagggtctt tatggttgga atgttactga ttgtaaaatc tgcttcaaat
     5281 acgggttata ttattcgccg gtatctactc cagctgattt tagaatgtta gctcctatcg
     5341 tgttggaaca agttcttaag aaagcaggta ctgaattact agaaccatac ttatctttca
     5401 agatctacgc accacaagaa tatttatcac gtgcttataa cgatgcacca aaatactgtg
     5461 ccaatattgt tgatactcaa ttgaaaaaca atgaagtaat cctatcaggt gaaatcccgg
     5521 caagatgtat tcaagaatat cgatctgatt taacattttt tacaaacgga cggtctgttt
     5581 gtttaaccga gttaaagggt tatcatgtaa ctactggtga acctgtatgc caaccgagga
     5641 gaccaaattc acgtatcgat aaagttcgtt acatgttcaa taaaattact taactgcagt
     5701 attatgttat aattattcag tattaaactg aaaggaggat actcgagagt accatggaca
     5761 tctgcagaaa atcttgttag ggaataacaa gattttttta tttatttact agtataactt
     5821 cgtatagcat acattatacg aataacgact agtttttaca caggagtctg gacttgactg
     5881 cggccgccac cgcggtggag ctccagcttt tgttcccttt agtgagggtt aattgcgcgc
     5941 ttggcgtaat catggtcata gctgtttcct gtgtgaaatt gttatccgct cacaattcca
     6001 cacaacatac gagccggaag cataaagtgt aaagcctggg gtgcctaatg agtgagctaa
     6061 ctcacattaa ttgcgttgcg ctcactgccc gctttccagt cgggaaacct gtcgtgccag
     6121 ctgcattaat gaatcggcca acgcgcgggg agaggcggtt tgcgtattgg gcgctcttcc
     6181 gcttcctcgc tcactgactc gctgcgctcg gtcgttcggc tgcggcgagc ggtatcagct
     6241 cactcaaagg cggtaatacg gttatccaca gaatcagggg ataacgcagg aaagaacatg
     6301 tgagcaaaag gccagcaaaa ggccaggaac cgtaaaaagg ccgcgttgct ggcgtttttc
     6361 cataggctcc gcccccctga cgagcatcac aaaaatcgac gctcaagtca gaggtggcga
     6421 aacccgacag gactataaag ataccaggcg tttccccctg gaagctccct cgtgcgctct
     6481 cctgttccga ccctgccgct taccggatac ctgtccgcct ttctcccttc gggaagcgtg
     6541 gcgctttctc atagctcacg ctgtaggtat ctcagttcgg tgtaggtcgt tcgctccaag
     6601 ctgggctgtg tgcacgaacc ccccgttcag cccgaccgct gcgccttatc cggtaactat
     6661 cgtcttgagt ccaacccggt aagacacgac ttatcgccac tggcagcagc cactggtaac
     6721 aggattagca gagcgaggta tgtaggcggt gctacagagt tcttgaagtg gtggcctaac
     6781 tacggctaca ctagaaggac agtatttggt atctgcgctc tgctgaagcc agttaccttc
     6841 ggaaaaagag ttggtagctc ttgatccggc aaacaaacca ccgctggtag cggtggtttt
     6901 tttgtttgca agcagcagat tacgcgcaga aaaaaaggat ctcaagaaga tcctttgatc
     6961 ttttctacgg ggtctgacgc tcagtggaac gaaaactcac gttaagggat tttggtcatg
     7021 agattatcaa aaaggatctt cacctagatc cttttaaatt aaaaatgaag ttttaaatca
     7081 atctaaagta tatatgagta aacttggtct gacagttacc aatgcttaat cagtgaggca
     7141 cctatctcag cgatctgtct atttcgttca tccatagttg cctgactccc cgtcgtgtag
     7201 ataactacga tacgggaggg cttaccatct ggccccagtg ctgcaatgat accgcgagac
     7261 ccacgctcac cggctccaga tttatcagca ataaaccagc cagccggaag ggccgagcgc
     7321 agaagtggtc ctgcaacttt atccgcctcc atccagtcta ttaattgttg ccgggaagct
     7381 agagtaagta gttcgccagt taatagtttg cgcaacgttg ttgccattgc tacaggcatc
     7441 gtggtgtcac gctcgtcgtt tggtatggct tcattcagct ccggttccca acgatcaagg
     7501 cgagttacat gatcccccat gttgtgcaaa aaagcggtta gctccttcgg tcctccgatc
     7561 gttgtcagaa gtaagttggc cgcagtgtta tcactcatgg ttatggcagc actgcataat
     7621 tctcttactg tcatgccatc cgtaagatgc ttttctgtga ctggtgagta ctcaaccaag
     7681 tcattctgag aatagtgtat gcggcgaccg agttgctctt gcccggcgtc aatacgggat
     7741 aataccgcgc cacatagcag aactttaaaa gtgctcatca ttggaaaacg ttcttcgggg
     7801 cgaaaactct caaggatctt accgctgttg agatccagtt cgatgtaacc cactcgtgca
     7861 cccaactgat cttcagcatc ttttactttc accagcgttt ctgggtgagc aaaaacagga
     7921 aggcaaaatg ccgcaaaaaa gggaataagg gcgacacgga aatgttgaat actcatactc
     7981 ttcctttttc aatattattg aagcatttat cagggttatt gtctcatgag cggatacata
     8041 tttgaatgta tttagaaaaa taaacaaata ggggttccgc gcacatttcc ccgaaaagtg
     8101 c
//
