# Supplementary material for: WhiA transcription factor provides feedback loop between translation and energy production in a genome-reduced bacterium
Source: Front Microbiol. 2024 Dec 23;15:1504418. doi: 10.3389/fmicb.2024.1504418 (PMC11701221; doi:10.3389/fmicb.2024.1504418)
Supplement: Supplementary file 4 [file Table_1.XLSX]

## Sheet: Supplementary Table 1 (Vectors)
Complete sequences of the vectors are provided as supplementary file Vectors.zip
Vector	Description
Mgal-WhiA_pET15	Production of the recombinant WhiA from Mycoplasma gallisepticum in E. coli
pRM5L2-WhiA	Superexpression of Mgal-WhiA in M. gallisepticum
Mgal-WhiA-mMaple2	Expression of Mgal-WhiA fusion with mMaple2 in M. gallisepticum
pRM5L2-PWhiA-WT-GFP	Expression analysis with the wild-type promoter of rpsJ operon
pRM5L2-PWhiA-M1-GFP	Expression analysis with the promoter of rpsJ with mutated core motif
pRM5L2-PWhiA-M2-GFP	Expression analysis with the promoter of rpsJ with mutated aux motif
pRM5L2-Int-WT	Expression analysis with intergenicaly located wild-type WhiA binding site
pRM5L2-Int-M1	Expression analysis with intergenicaly located WhiA binding site with mutated core motif
pRM5L2-Int-M2	Expression analysis with intergenicaly located WhiA binding site with mutated aux motif
pRM5L2-dCas9	Expression of dCas9 (control vector)
pRM5L2-dCas9-WhiAsgtg1	Suppression of whiA transcription in M. gallisepticum
pRM5L2-dCas9-WhiAsgtg2	Suppression of whiA transcription in M. gallisepticum

## Sheet: Supplementary Table 2 (Oligos)
Name	Sequence	Description
Oligonucleotides used for cloning of Mgal-WhiA
Mgal-WhiA-F	ATTAGGATCCATGGTCACCTTTAGTCAAGAGG	Cloning of Mgal-WhiA
Mgal-WhiA-R	TATAGTCGACATTTTTTAATTGCTTATATAGCGTCCT	Cloning of Mgal-WhiA
WhiA-K170G-F	GTATATTTTGTATCTAAAAGGGACCCAAGAGATCATTGAT	Mutagenesis of Mgal-WhiA
WhiA-K170G-R	ATCAATGATCTCTTGGGTCCCTTTTAGATACAAAATATAC	Mutagenesis of Mgal-WhiA
WhiA-K216G-F	ATTGTCAATCTAACTGGAACGATCGATCTGAATAATAAAC	Mutagenesis of Mgal-WhiA
WhiA-K216G-R	GTTTATTATTCAGATCGATCGTTCCAGTTAGATTGACAAT	Mutagenesis of Mgal-WhiA
WhiA-S258G-F	AACCATCCTTCAGCTGGTTTAGCTGAACTAAGTGAACTGT	Mutagenesis of Mgal-WhiA
WhiA-S258G-R	ACAGTTCACTTAGTTCAGCTAAACCAGCTGAAGGATGGTT	Mutagenesis of Mgal-WhiA
Oligonucleotides used for EMSA, RC indicates reverse-complement strand, the motif is highlighted in bold, mutations introduced in comparison to wild-type sequence are highlighted in red
For MST HEX-labelled oligonucleotides were used instead of 6-FAM-labelled
Negative Control-F	[FAM]AGCGATAAGTTTTACGAATTAAGTCGTTTATTATATAATA	EMSA, MST, negative control
Negative Control-RC	TATTATATAATAAACGACTTAATTCGTAAAACTTATCGCT	EMSA, MST, negative control
Oligonucleotides, corresponding to the WhiA binding site of Mycoplasma gallisepticum
Mgal-WhiA-WT-F	[FAM]AAAGATTGCTGATACACCAAAAACCGTTGTCAAGTATCAG	EMSA, MST, molecular dynamics
Mgal-WhiA-WT-RC	CTGATACTTGACAACGGTTTTTGGTGTATCAGCAATCTTT	EMSA, MST, molecular dynamics
Mgal-WhiA-Mut1-F	[FAM]AAAGATTGCTGATACACCAAAAACCAGACTCAAGTATCAG	EMSA
Mgal-WhiA-Mut1-RC	CTGATACTTGAGTCTGGTTTTTGGTGTATCAGCAATCTTT	EMSA
Mgal-WhiA-Mut2-F	[FAM]AAAGATTGCTTACTGACCAAAAACCGTTGTCAAGTATCAG	EMSA
Mgal-WhiA-Mut2-RC	CTGATACTTGACAACGGTTTTTGGTCAGTAAGCAATCTTT	EMSA
Mgal-WhiA-Mut3-F	[FAM]AAAGATTGCTTACTGACCAAAAACCAGACTCAAGTATCAG	EMSA
Mgal-WhiA-Mut3-RC	CTGATACTTGAGTCTGGTTTTTGGTCAGTAAGCAATCTTT	EMSA
Mgal-WhiA-Mut4-F	[FAM]AAAGATTGCTCATACACCAAAAACCGTTGTCAAGTATCAG	EMSA
Mgal-WhiA-Mut4-RC	CTGATACTTGACAACGGTTTTTGGTGTATGAGCAATCTTT	EMSA
Mgal-WhiA-Mut5-F	[FAM]AAAGATTGCTGTTACACCAAAAACCGTTGTCAAGTATCAG	EMSA
Mgal-WhiA-Mut5-RC	CTGATACTTGACAACGGTTTTTGGTGTAACAGCAATCTTT	EMSA
Mgal-WhiA-Mut6-F	[FAM]AAAGATTGCTGAAACACCAAAAACCGTTGTCAAGTATCAG	EMSA
Mgal-WhiA-Mut6-RC	CTGATACTTGACAACGGTTTTTGGTGTTTCAGCAATCTTT	EMSA
Mgal-WhiA-Mut7-F	[FAM]AAAGATTGCTGATTCACCAAAAACCGTTGTCAAGTATCAG	EMSA
Mgal-WhiA-Mut7-RC	CTGATACTTGACAACGGTTTTTGGTGAATCAGCAATCTTT	EMSA
Mgal-WhiA-Mut8-F	[FAM]AAAGATTGCTGATAGACCAAAAACCGTTGTCAAGTATCAG	EMSA
Mgal-WhiA-Mut8-RC	CTGATACTTGACAACGGTTTTTGGTCTATCAGCAATCTTT	EMSA
Mgal-WhiA-Mut9-F	[FAM]AAAGATTGCTGATACTCCAAAAACCGTTGTCAAGTATCAG	EMSA
Mgal-WhiA-Mut9-RC	CTGATACTTGACAACGGTTTTTGGAGTATCAGCAATCTTT	EMSA
Mgal-WhiA-Mut10-F	[FAM]AAAGATTGCTGATACAGCAAAAACCGTTGTCAAGTATCAG	EMSA
Mgal-WhiA-Mut10-RC	CTGATACTTGACAACGGTTTTTGCTGTATCAGCAATCTTT	EMSA
Mgal-WhiA-Mut11-F	[FAM]AAAGATTGCTGATACACCAAAAACCCTTGTCAAGTATCAG	EMSA
Mgal-WhiA-Mut11-RC	CTGATACTTGACAAGGGTTTTTGGTGTATCAGCAATCTTT	EMSA
Mgal-WhiA-Mut12-F	[FAM]AAAGATTGCTGATACACCAAAAACCGATGTCAAGTATCAG	EMSA
Mgal-WhiA-Mut12-RC	CTGATACTTGACATCGGTTTTTGGTGTATCAGCAATCTTT	EMSA
Mgal-WhiA-Mut13-F	[FAM]AAAGATTGCTGATACACCAAAAACCGTAGTCAAGTATCAG	EMSA
Mgal-WhiA-Mut13-RC	CTGATACTTGACTACGGTTTTTGGTGTATCAGCAATCTTT	EMSA
Mgal-WhiA-Mut14-F	[FAM]AAAGATTGCTGATACACCAAAAACCGTTCTCAAGTATCAG	EMSA
Mgal-WhiA-Mut14-RC	CTGATACTTGAGAACGGTTTTTGGTGTATCAGCAATCTTT	EMSA
Mgal-WhiA-Mut15-F	[FAM]AAAGATTGCTGATACACCAAAAACCGTTGACAAGTATCAG	EMSA
Mgal-WhiA-Mut15-RC	CTGATACTTGTCAACGGTTTTTGGTGTATCAGCAATCTTT	EMSA
Mgal-WhiA-Mut16-F	[FAM]AAAGATTGCAGATACACCAAAAACCGTTGTCAAGTATCAG	EMSA
Mgal-WhiA-Mut16-RC	CTGATACTTGACAACGGTTTTTGGTGTATCTGCAATCTTT	EMSA
Mgal-WhiA-Mut17-F	[FAM]AAAGATTGGTGATACACCAAAAACCGTTGTCAAGTATCAG	EMSA
Mgal-WhiA-Mut17-RC	CTGATACTTGACAACGGTTTTTGGTGTATCACCAATCTTT	EMSA
Mgal-WhiA-Mut18-F	[FAM]AAAGATTCCTGATACACCAAAAACCGTTGTCAAGTATCAG	EMSA
Mgal-WhiA-Mut18-RC	CTGATACTTGACAACGGTTTTTGGTGTATCAGGAATCTTT	EMSA
Mgal-WhiA-Mut19-F	[FAM]AAAGATAGCTGATACACCAAAAACCGTTGTCAAGTATCAG	EMSA
Mgal-WhiA-Mut19-RC	CTGATACTTGACAACGGTTTTTGGTGTATCAGCTATCTTT	EMSA
Mgal-WhiA-Mut20-F	[FAM]AAAGAATGCTGATACACCAAAAACCGTTGTCAAGTATCAG	EMSA
Mgal-WhiA-Mut20-RC	CTGATACTTGACAACGGTTTTTGGTGTATCAGCATTCTTT	EMSA
Mgal-WhiA-Mut21-F	[FAM]AAAGTTTGCTGATACACCAAAAACCGTTGTCAAGTATCAG	EMSA
Mgal-WhiA-Mut21-RC	CTGATACTTGACAACGGTTTTTGGTGTATCAGCAAACTTT	EMSA
Mgal-WhiA-Mut22-F	[FAM]AAACATTGCTGATACACCAAAAACCGTTGTCAAGTATCAG	EMSA
Mgal-WhiA-Mut22-RC	CTGATACTTGACAACGGTTTTTGGTGTATCAGCAATGTTT	EMSA
Mgal-WhiA-Mut23-F	[FAM]AATGATTGCTGATACACCAAAAACCGTTGTCAAGTATCAG	EMSA
Mgal-WhiA-Mut23-RC	CTGATACTTGACAACGGTTTTTGGTGTATCAGCAATCATT	EMSA
Mgal-WhiA-Mut24-F	[FAM]AAAGATTGCTGATACACGAAAAACCGTTGTCAAGTATCAG	EMSA
Mgal-WhiA-Mut24-RC	CTGATACTTGACAACGGTTTTTCGTGTATCAGCAATCTTT	EMSA
Mgal-WhiA-Mut25-F	[FAM]AAAGATTGCTGATACACCTAAAACCGTTGTCAAGTATCAG	EMSA
Mgal-WhiA-Mut25-RC	CTGATACTTGACAACGGTTTTAGGTGTATCAGCAATCTTT	EMSA
Oligonucleotides used for the FRET experiment with splitted Mgal-WhiA binding site
WhiA-F1-F	[FAM]AACCGTTGTCAAGTATC	FRET
WhiA-F1-RC	GATACTTGACAACGGTT	FRET
WhiA-F2-F	[FAM]AACCAGACTCAAGTATC	FRET
WhiA-F2-RC	GATACTTGAGTCTGGTT	FRET
WhiA-Q3-F	AAAGATTGCTGATACACCAAAA[BHQ1]	FRET
WhiA-Q3-RC	TTTTGGTGTATCAGCAATCTTT	FRET
Oligonucleotides used to amplify rpsJ promoter from M. gallisepticum
rpsJ-AFM-F	CTGGTATAATTTACAAGTTGGCG	AFM
rpsJ-AFM-R	TGTTCTGTCATGTGTTGTCCTA	AFM
rpsJ-P-F	TATAGGGCCCTAATCTGGTATAATTTACAAGTTGGCG	Cloning of rpsJ promoter from M. gallisepticum
rpsJ-P-R1	TATAGCATGCCTTGACAACGGTTTTTGGTGTATCAGC	Cloning of WT rpsJ promoter from M. gallisepticum
rpsJ-P-R2	TATAGCATGCCTTGACAACGGTTTTTGGTCTATCAGC	Cloning of rpsJ promoter from M. gallisepticum with mutation in core motif
rpsJ-P-R3	TATAGCATGCCTTGAGTACGGTTTTTGGTGTATCAGC	Cloning of rpsJ promoter from M. gallisepticum with mutation in aux motif
RT-qPCR primers for M. gallisepticum
GFP-RT-F	GACCCTGAAGTTCATCTGCACC	RT-qPCR
GFP-RT-R	TAGTTGTACTCCAGCTTGTGCC	RT-qPCR
YFP-RT-F	CAACACGACTTCTTTAAATCGG	RT-qPCR
YFP-RT-R	AGCTAGTTGTACAGAACCATCC	RT-qPCR
mMaple2-RT-F	GGTGAAGAAACAATCATGTCTG	RT-qPCR
mMaple2-RT-R	CATAAGTCATTGATCGTTCCCA	RT-qPCR
eno-RT-F	GCGATCTTAGCAGTATCAATGG	RT-qPCR
eno-RT-R	ACCTTCATCACCTTTGTTAGTA	RT-qPCR
whiA-RT-F	CAAGAGGTTAAAAGTGAGATCTGTG	RT-qPCR
whiA-RT-R	GCTGTTGTTCTTCTAGTTCGTG	RT-qPCR
rplC-RT-F	TTAAACAAGCCGCAATTAGGTC	RT-qPCR, rpsJ operon
rplC-RT-R	TACCCTTCATAACTCTTTGAGC	RT-qPCR, rpsJ operon

## Sheet: Supplementary Table 3 (Motifs)
Species	WhiA binding site (core is shown in bold)
Bacteroides galacturonicus	AATCGGGATATACCAATAGCGGTTTCTCGATACGCGTGGGAGTGTGTACAGTCACCGCTT
Bacteroides xylanolyticus	AAACGGATGGTCAGTGTGGGTCATTGATGACACACACGGGAACGTGTACAGTCACCGCTT
Bacteroides pectinophilus	GAGAGTAATTATGAACATGATAGTTCATGATACACGCGGGGGAGTGTACAGTCACCGCTT
Chlamydia abortus	TGACGTTGCGATGATGTGAGAGGTTGCTGACACACCCGGCCCCTTTGCCATGGACGGTGT
Chlamydia trachomatis	CCGCACTGCGATGAAGTGCGAGGTTGCTGACCCACTGAGAAGCGTTGTCATGGGTGTTTG
Thermotoga maritima	TTTCGGTGTCATTGTAGAAACCTTTATACACACGCCCCTCTTTTGAGGGTTTCCCTGAAG
Thermotoga naphtophyla	TTTCGGTGTCATCGTAGAAACTTTTATACACACGCCCCTCTTTTGAGGGTTCCCCTGAAG
Thermotoga profunda	TTTTGGTGTCATGGTTGTAACACGAATGCACACACCACGCTTCTGTGGATTCCCTTCCAA
Marinitoga piezophyla	AAATAAAAGAAAAGTTATAATGTTATCGTACACACAAAACCGTGGATAGTACTGTAACAA
Kosmotoga pacifica	CTAATGCCCACTATTAATCAGTTAGTGAGACACGCCAGGAAGAGTGTAAAGAAGAAATCT
Mesotoga infera	CAGATGCCCACGATAAATCAATTGATAAGACACGGAAGAAAACAGCTGAAACAGAAATCT
Mycobacterium tuberculosis	ATTGATCGCGACAAGGCTGTGTGCGGGCGACACGCCCGAGCGCGGGGCCGGTGGACCTAC
Mycobacterium leprae	TTTGAGTGCGGCAAGGCTGCGTGCGGGTGGTATGCCCGAGCGTTAGGAGGGTCGGTGAAC
Mycobacterium smegmatis	TTCGGCCCGATCGGAAAAGTGAGAGGGCGACACGCCCGACCGCGGGGACCGGTGAACCAC
Mycobacterium avium	ATTTGCGCCGATGAGGCTGCGTGAGGGTGACACGCCCGACCGCGGGGGCCGGTGGACCAC
Mycobacterium ulcerans	TTTGGCGCCTACAAGGCTGCGTGCGGGTGACACGCCTGACCGCGGGGGCCGGTGTACCAC
Streptomyces coelicolor	AGAGGGACATTCATGTCAGCGAGAGTGCGACACGCCCGACCGCGTGGGTCGGAGGGGGAG
Streptomyces venezuelae	CTTAGGGATTTCTGCGTAGAGGGAGTGCGACACGCCCGACCGCGTGGGTCGGAGGTAGGG
Streptomyces clavuligerus	CCCTGGGACATCTGCGTAGAGGGAGCGCGACACGCCCGACCGCGTGGGTCGGAGAAAAGC
Micrococcus luteus	CCGCAGGCGTGTGCCCTCCCAGGAATGCGACACGCCCGACCGCGTGGACCGGAGTCCGGC
Kytococcus sedentarius	CCGACGGTGTGGTGTGTCCCGCAAGGGCGACACACCCGAGAGCGTGGGTCGGGGGGATGG
Corynebacterium jeikeium	CTGTGCGGTACTTAAAAAGCGGAAAGGCGACACGCCCGACCGCGGGTGCCGGAGGATGGG
Corynebacterium diphtheriae	CGGTTAAGCGAGCTGGCGCAGCAACCATGACACCTTCATGGTGTGGGTTCAGAAATGGAC
Corynebacterium glutamicum	TAACCATGCCAGTTGGTAAGGCAAACATGACACCTTCAATTGGAGTCGAGGCGCATGAAA
Corynebacterium pseudotuberculosis	TTTGGATTACTGCTGGTGAGGCAAACATGACACCTTTAAGGTGAACCTCTGAGCGGAAAC
Clostridium bornimense	TTTTATGCCCACGTGTGTTGAAGAATGCGATACACCAGGGAGGGTTTACATAACATCCGT
Clostridium cellulovorans	ATCTTGGAAGGGTGTTATTGCAGTATGCGATACACGTGGAAGGGTTTACAGTATATCCGT
Clostridium botulinum	TTCCAATGGTGTGTTCATAAAAAAATATGGAACACCCGGAGCAGTTTACAGAATATTTCC
Clostridium tetani	TATTCTGTATTGGCATGTTTGAAAATATGCAACACCTGGAACAGTTTACAGAATACATCC
Staphylococcus aureus	AAGAAAAGCGATGAAGCGAAAGGTTACTGACACACCCGGCCGCTTTGCCATGGCGCTGTG
Staphylococcus epidermidis	ATGAAAAGCGATGAAGCGAAAGGTTACTGACACACCCGGCCGCTTTGCCATGGCGTTGTG
Staphylococcus saprophyticus	AGAACACGCGATGAAGCGAAAGGTTACTGACACACCCGGCCGCTTTGCCATGGCGCTGTG
Streptococcus mutans	TTTGAAAGCTTACGAACACCGTACACTTGACACAGCGGCAGAAAAAATCGTAGAAACAGC
Streptococcus pyogenes	CAGCTTTAGCAATGATACAAGAGGTTGCGACACGCTCGGTTGCATTGCCACGCAACAGGT
Streptococcus pneumoniae	CAGCCTTATTTTTGATGCAAGAGGTTGCGACACGCTCGGTTGCATTGCCACGCAACACCG
Lactobacillus rhamnosus	CCAGAGTAGCGTGGATGTGAGAGGTTGCGACACGCCCGGCCGCTTTGCCACGGTGGCGAG
Lactobacillus paracasei	CCAGAGTAGCGCGGATGTGAGAGGTTGCGACACGCCCGGCCGCTTTGCCACGGCAGCGTG
Lactobacillus plantarum	CGTAGTTAGCTTTGATGTGAAAGGTTGCGACACGCCCGGCCACATTGTCATGGGACGTGG
Bacillus subtilis	TTTGACTGCGATGAAGTGAGAGGTTGCTGACACACCCGGCCGCTTTGCCATGGCAAGGTG
Bacillus cereus	TTTGACTGCGATGAAGTGGAAGGTTGCTGACACACCCGGCCGCTTTGCCATGGCATGGTG
Bacillus anthracis	TTTGACTGCGATGAAGTGGAAGGTTGCTGACACACCCGGCCGCTTTGCCATGGCATGGTG
Mesoplasma florum	AGCATGTGTATTTTGTGTGCTCATTTACAACACACCGGTAAGGGTTGTTGATGAATGAAA
Mycoplasma yeastii	TGCATGTATATTTTGTGTGCTCTATTACAACACACTGGTAAGTGTTGTTGATAAAATGAT
Mycoplasma leachii	TGCATGTATATTTTGTGTGCTTTTTTACAACACACCCATAGGGGTTGTTGATTAAATTAG
Spiroplasma apis	AGCATGTATATTTTGTGTTCATATAGACAACACACACATACCCGTTGTCAAGGTTAAGGA
Spiroplasma culicicola	AGCATGTATATTTTGTGTTCAAAAAGACAACACACACAAAAGGGTTGTCAATGTGTAAGG
Spiroplasma turonicum	AGCATGTATATTTTGTGTTCATTATTACAACACACTAGAAAAAGTTGTCATATAAAAAGG
Spiroplasma cantharicola	AGCATGTATATTTTATGTTCATTTAGACAACACACTGGAAAGGGTTGTCAATGTTGAAGG
Spiroplasma melliferum	GTGGGAACATCTTTTGTGGTCTATCACTGATACACTGATAGGCGTTGTCAATGTTTACAC
Spiroplasma kunkelii	GTGGAAACATCTTTTGTGCCCTATCACTGATACACTGATAGGCGTTGTCAATGTTTACAC
Spiroplasma syrphydicola	GTGCAAACATATTTTGTGGCCTATCATTGATACACTGATAGGCGTTGTCAATGTTTACGC
Spiroplasma chrysopicola	GTGCAAACATATTTTGTGGCCTATCATTGATACACTGATAGGCGTTGTCAATGTTTACGC
Spiroplasma eriocheiris	TTTATGCGAATTGTTGTGGTCTATCAATGATACACTGATAACCGTTGTCAATGGTTCAGC
Acholeplasma brassicae	GCAAAAGGCTGAGAACTGGAAGGTTGCCGGCACACTGATAGCCGTTGTCTATGTGAAGGG
Acholeplasma oculi	AAGTAAAGCGTTGATCTGGGAGGTTGTTGATACACTGATAGCCGTTGTCTATGTATCAAG
Acholeplasma palmae	TGAGTTGGCTGTGATTTGAGAGGTTGCCGATACACGGATAGCCGTTGTCTAAGGTCGGGT
Acholeplasma hippikon	AAGTAAAGCGATGATCTGGAAGGTTGTCGATACACGGATAGCCGTTGTCGGTGTAACGAG
Acholeplasma laidlawii	AAGTAAAGCGTTGATCTGGAAGGTTGTTGATACACTGATAGCCGTTGTCGAGGTATCGAG
Mycoplasma gallisepticum	TACAAGTTGGCGTTTTGAAAAGATTGCTGATACACCAAAAACCGTTGTCAAGTATCAGGT
Mycoplasma amphoriforme	TATAATGTTTATCTGTTTTAAGATTGCTGGTACACCAATCGCCGTTGTCACGATACTAGG
Mycoplasma pneumoniae	CTACAATCTTAAGGCTTTGGTCGAAGTGGATACACCGAAAAGCGTAGTCATTTTGACCAT
Mycoplasma genitalium	TACAATCATAACGCTTTAGTTTTTAGTTGATACACCAAAATCCGTAGTCAATTTATTAAC
Mycoplasma penetrans	TTAGTATGCATTAATTATTGAGATTGCTGATACACCAATATTAGTTGTCGGGATTATCAG
Mycoplasma synoviae	ATATAGCCCATGGTTTGTAAAGGTTGCTGATACACCAAAAAAAGTTGTTGAGGGTTTATC
Mycoplasma pulmonis	AAACTTGACTTTGAGACATAAGGTTGCTGATACACCAAAATAAGTTGTTCGTGGTTATCA
Mycoplasma cynos	TGAATAGAACAAAAAATTTTATAATGCTGATACACCAAAAACAGTTGTTAGAAAATAAAG
Mycoplasma mobile	AAACATGGTTAAGAAGCATAAGGTTGTTGATACTCCAAGAGTAGTTGTTAAGAGTTTCAA
Mycoplasma fermentans	AACTATTACATAGAAGCATAAGGTTGTTGAAATGCCAAGAAGAGTTGTTGAGGACATTTC
Mycoplasma dispar	GTAAAAGGACTTTGAAGCATAAGGTTGCGATACACGAGAGAGAGTTGTTATCGTTTATCG
Mycoplasma bovoculi	TTTATACGGCAATGAGACATAAGGTTGCGATACACAAGAGTAAGTTGTTATTGTGTATCG
Mycopalsma hyorhinis	AATTTAGGACTATGAAGCATAAGGTTGCGATACACTAAAGAGGGTTGTTAGTTAGTTATC
Mycoplasma hominis	CAACTACAACGAAGAAACACGAGGTTACGATATGCCGAGCTTAGTTGTTCATCTCGCATA
Mycoplasma arginini	GCAACTATGCAAAGAAACATAAGGTTACGATATGCCGAGCTTAGTTGTTCATCTCGGTTA
Mycoplasma arthritidis	CAACTACGACATTGAAACATAAGGTTACGATACGCCGAGCTTAGTTGTTCACCTCTCGTA
Mycopalsma hyopneumoniae	GTTAAAGGATGATGATGCATAAGGTTGCAGTACGCGAGAGTGAGTTGTTATCGTGTATTG
Mycoplasma crocodyli	AACTACAGCATTGATCCATAAGGTTGCTGATACGCCAAAATAAGTTGTTGAGGACGTATA
Ureaplasma parvum	TAAAGGTTTTGTTATTGTTGAGATTGCTGATACGCCAAGAAACGTTGTCAATAAAACGTA
Ureaplasma urealyticum	TAAAGGTTTTGTTATTGTTGAGATTGCTGATACGCCAAGAAACGTTGTCAATAAAACGTA

## Sheet: Supplementary Table 4 (Growth)
	OD640												Standard deviation
h	WT	dCas9-1	dCas9-2	dCas9-3	dCas9-4	dCas9-5	WhiA-1	WhiA-2	WhiA-3	WhiA-4	WhiA-5	WhiA-6	WT	dCas9-1	dCas9-2	dCas9-3	dCas9-4	dCas9-5	WhiA-1	WhiA-2	WhiA-3	WhiA-4	WhiA-5	WhiA-6
0	0.114464	0.112843	0.111289	0.113504	0.108879	0.109935	0.115255	0.112654	0.1167	0.113227	0.110539	0.11023	0.0108985	0.0614738	0.0422056	0.0423871	0.00721022	0.000788126	0.012354	0.0318127	0.0183024	0.0031516	0.0139886	0.00654041
0.333333	0.114464	0.112843	0.111289	0.113504	0.112477	0.112386	0.115255	0.112654	0.1167	0.113227	0.11493	0.113879	0.00442912	0.00359182	0.0070184	0.00604607	0.00596627	0.00884808	0.00752625	0.00542484	0.0065929	0.00276055	0.0136444	0.00814533
0.666667	0.114684	0.113505	0.11326	0.114229	0.112422	0.112991	0.11535	0.114464	0.115756	0.114455	0.114968	0.114547	0.00411568	0.00424575	0.00659053	0.00502049	0.00464265	0.0024981	0.00829023	0.00420188	0.00487287	0.00485437	0.0149037	0.00489154
1	0.113998	0.113412	0.113053	0.113323	0.112268	0.113449	0.114923	0.114552	0.113978	0.115283	0.114729	0.113755	0.00401986	0.00471828	0.0069692	0.00597312	0.00336534	0.00414881	0.00743077	0.00633389	0.00528352	0.00592804	0.0155642	0.0017884
1.33333	0.113839	0.112566	0.113138	0.112769	0.113781	0.11477	0.113693	0.113533	0.113152	0.115164	0.116161	0.114528	0.00421861	0.00478382	0.00631799	0.00394393	0.00160333	0.00255714	0.00770805	0.00567368	0.00571467	0.0045594	0.010347	0.00386311
1.66667	0.113528	0.113005	0.110707	0.112365	0.11379	0.114426	0.113256	0.112298	0.113485	0.116695	0.11625	0.114698	0.00395908	0.00398593	0.00717685	0.0040671	0.00342488	0.00468615	0.00924184	0.00604509	0.00523038	0.00753039	0.01696	0.00385846
2	0.114873	0.114084	0.1144	0.115256	0.114279	0.115655	0.114612	0.114957	0.11483	0.117844	0.116152	0.115464	0.0040958	0.00350382	0.00531467	0.00391475	0.00346965	0.00694656	0.00834551	0.00572671	0.00672123	0.00857357	0.00660967	0.00175704
2.33333	0.114846	0.114487	0.115209	0.115895	0.114527	0.115426	0.114855	0.114607	0.115854	0.11615	0.116559	0.115675	0.00456621	0.00495562	0.00798787	0.00413163	0.00398359	0.00635994	0.0078821	0.00514131	0.00472133	0.0069789	0.00780774	0.0017231
2.66667	0.11319	0.114995	0.114908	0.113995	0.115781	0.115474	0.114121	0.113807	0.113108	0.114019	0.116276	0.115535	0.0043384	0.00468977	0.00622754	0.00476672	0.0025535	0.000400784	0.00773402	0.00494108	0.00502571	0.0068827	0.00202704	0.00150219
3	0.113751	0.113351	0.11484	0.114267	0.115308	0.115927	0.11296	0.114197	0.113635	0.110533	0.115013	0.115566	0.00464999	0.00418543	0.00661333	0.00424373	0.0012799	0.00252711	0.0087543	0.00571342	0.00369885	0.00296014	0.00367616	0.00542622
3.33333	0.113507	0.115733	0.116276	0.11425	0.115581	0.114755	0.113689	0.114011	0.113056	0.11024	0.114613	0.115381	0.00381516	0.00357015	0.00673226	0.00305328	0.00147997	0.00314598	0.00772946	0.00477974	0.00664561	0.00157815	0.00950073	0.00210932
3.66667	0.113693	0.114772	0.114118	0.113561	0.117058	0.116116	0.112452	0.113483	0.113056	0.109527	0.114799	0.114593	0.00400144	0.00369831	0.00679174	0.00345357	0.00395839	0.00247959	0.00916974	0.00581948	0.00625153	0.00175328	0.0120971	0.00105186
4	0.115323	0.117839	0.117396	0.117953	0.117698	0.116653	0.115354	0.11603	0.115262	0.111457	0.11581	0.116408	0.00458197	0.00350491	0.00772512	0.00425192	0.00536649	0.0067263	0.00921179	0.00463804	0.0057538	0.00215018	0.0112006	0.0031251
4.33333	0.115305	0.117382	0.116629	0.117033	0.117503	0.11706	0.116033	0.115826	0.115228	0.111116	0.115072	0.117623	0.00379881	0.00420713	0.00643346	0.0050031	0.00831463	0.0061915	0.00885164	0.00585077	0.00510354	0.00134554	0.0142905	0.00635842
4.66667	0.117034	0.119053	0.117017	0.11719	0.119137	0.11796	0.115567	0.115257	0.115229	0.112186	0.115875	0.11709	0.00462093	0.00607758	0.00584251	0.00337863	0.00652707	0.00711842	0.0091405	0.00605013	0.00664586	0.00290541	0.0127942	0.00549728
5	0.115936	0.11903	0.116922	0.117944	0.118945	0.118069	0.115557	0.115274	0.116377	0.110909	0.116137	0.116497	0.00451898	0.00461806	0.00697665	0.0058909	0.00827381	0.00802441	0.00919439	0.00546472	0.00622964	0.00243824	0.0175392	0.00301799
5.33333	0.116091	0.118271	0.116759	0.11668	0.119678	0.118059	0.114441	0.114571	0.113956	0.110931	0.115229	0.117642	0.00392328	0.00528722	0.00610787	0.00366082	0.00399756	0.00670576	0.0103277	0.00652651	0.00549344	0.0020054	0.0191885	0.0058125
5.66667	0.11584	0.117548	0.116632	0.116658	0.119737	0.118178	0.113613	0.11473	0.114826	0.111037	0.115908	0.11762	0.00326506	0.00490941	0.00689756	0.00431977	0.00754601	0.00861447	0.00958076	0.00664772	0.00680828	0.00260155	0.0167822	0.00163291
6	0.117801	0.121292	0.119525	0.119921	0.120016	0.117728	0.117437	0.117019	0.116168	0.11239	0.114869	0.11838	0.00329841	0.00495856	0.00630013	0.00298578	0.00513291	0.0117344	0.00887993	0.00592994	0.00749447	0.00170459	0.018821	0.00257764
6.33333	0.1188	0.120427	0.119321	0.119213	0.12106	0.118491	0.118261	0.117519	0.117023	0.112073	0.115677	0.117334	0.00409732	0.00475756	0.00528876	0.00465016	0.00602964	0.0138475	0.0096162	0.00617422	0.00748457	0.00257146	0.00878063	0.00260601
6.66667	0.118363	0.120801	0.119867	0.119586	0.120804	0.119295	0.116387	0.116137	0.116283	0.11145	0.115848	0.118245	0.00406254	0.00552603	0.00619839	0.00372581	0.00556135	0.015332	0.00891023	0.00548237	0.00712269	0.00226272	0.0113856	0.0040493
7	0.118598	0.121904	0.119446	0.120616	0.121712	0.120245	0.118051	0.116995	0.115829	0.111559	0.115781	0.119299	0.00465648	0.00528149	0.00610095	0.0030125	0.00652433	0.0121452	0.00977365	0.00707857	0.00688892	0.00142028	0.00806409	0.000796291
7.33333	0.119159	0.122475	0.121706	0.120847	0.123976	0.12098	0.117739	0.117562	0.115058	0.110555	0.117052	0.119461	0.00403253	0.00588618	0.00659209	0.003774	0.0052048	0.0107816	0.0101824	0.00550513	0.00637095	0.00113599	0.0106417	0.00101596
7.66667	0.119769	0.122713	0.121024	0.121249	0.124562	0.122424	0.117017	0.116331	0.115781	0.11089	0.116473	0.119922	0.00417164	0.00479665	0.00694455	0.00401247	0.00367409	0.0122916	0.0100932	0.00702982	0.00658609	0.00176192	0.0182906	0.00194797
8	0.119866	0.123093	0.121941	0.122253	0.125082	0.12282	0.116729	0.116499	0.11568	0.110312	0.116204	0.120316	0.00412604	0.00459176	0.00618593	0.00439809	0.00370432	0.0145759	0.00921094	0.00593444	0.00713214	0.00171687	0.0131965	0.00419657
8.33333	0.120799	0.122669	0.121915	0.12144	0.12524	0.123714	0.116941	0.116994	0.116137	0.110776	0.116941	0.120702	0.00395067	0.00503747	0.00660827	0.0052541	0.00995353	0.0153021	0.00987852	0.00660807	0.00642098	0.00246326	0.0145076	0.0060435
8.66667	0.122802	0.12612	0.124987	0.123943	0.126422	0.124588	0.119078	0.11877	0.118677	0.111121	0.11669	0.119969	0.0038298	0.0054385	0.00592088	0.00346098	0.00735497	0.0151648	0.00982353	0.00692665	0.00759552	0.00200757	0.0160602	0.000962286
9	0.124681	0.126573	0.125107	0.123673	0.128483	0.124216	0.119468	0.119056	0.119209	0.112004	0.116305	0.121597	0.00385604	0.00576742	0.00679254	0.00381082	0.00988138	0.0142562	0.0107505	0.00670759	0.00690036	0.00208595	0.0208488	0.0022197
9.33333	0.126408	0.128532	0.126852	0.125062	0.128735	0.124863	0.120015	0.12026	0.119264	0.113167	0.11531	0.120065	0.0046776	0.00602464	0.00583825	0.00325365	0.00813507	0.0128895	0.0105764	0.00574186	0.00761654	0.00251813	0.0251808	0.00445843
9.66667	0.127019	0.129095	0.126666	0.12637	0.128399	0.125149	0.121285	0.12004	0.119796	0.112502	0.116019	0.120068	0.00414352	0.00719616	0.00603442	0.00311676	0.00985732	0.0094816	0.0100752	0.00665581	0.00687602	0.0021792	0.0253663	0.00554898
10	0.127114	0.130339	0.128163	0.127458	0.129612	0.127111	0.121297	0.120923	0.119314	0.112083	0.116752	0.122835	0.0036174	0.00667306	0.00444104	0.003907	0.00778416	0.0113906	0.00950631	0.0056922	0.0072832	0.00214315	0.0243978	0.00237081
10.3333	0.128542	0.130413	0.127944	0.127686	0.129973	0.127967	0.121132	0.120092	0.119697	0.113364	0.116943	0.121909	0.00373957	0.00725676	0.00587131	0.00370359	0.0100589	0.0103034	0.0108477	0.00662768	0.00674353	0.00186602	0.0232275	0.00128672
10.6667	0.128721	0.130673	0.128289	0.128508	0.13166	0.12836	0.121779	0.121445	0.11973	0.112	0.116879	0.122947	0.00380826	0.00640511	0.00511259	0.00324689	0.00846957	0.00864665	0.00975938	0.00691263	0.00798653	0.00233514	0.0278002	0.00675756
11	0.130612	0.1306	0.129291	0.129026	0.134523	0.130468	0.121172	0.121337	0.120173	0.113106	0.117368	0.123873	0.00378575	0.00595282	0.00544247	0.00340217	0.00376856	0.00742401	0.01013	0.00589901	0.00717644	0.00272332	0.0270494	0.00356702
11.3333	0.131124	0.132632	0.131101	0.12935	0.13321	0.130581	0.122435	0.122293	0.120414	0.1127	0.117425	0.122584	0.00386024	0.00764601	0.00550685	0.00308216	0.0072671	0.00557393	0.00983285	0.00589276	0.00799807	0.00201782	0.0265132	0.00568528
11.6667	0.132001	0.132752	0.130547	0.130463	0.135261	0.132117	0.121987	0.121246	0.120215	0.112801	0.117574	0.122958	0.0038327	0.00751819	0.00518231	0.00468001	0.00802349	0.0116934	0.0107443	0.00757103	0.00791733	0.00236558	0.0264829	0.00639243
12	0.133575	0.135026	0.132334	0.131612	0.136256	0.133592	0.123328	0.122105	0.121656	0.112524	0.118905	0.123511	0.00379797	0.00787871	0.00510552	0.00327196	0.00850018	0.0106996	0.0101589	0.00753714	0.0079593	0.00241543	0.0287331	0.00784551
12.3333	0.135156	0.134936	0.133432	0.132074	0.137414	0.133663	0.123358	0.122341	0.121746	0.112704	0.117808	0.124818	0.00385416	0.00776839	0.00533166	0.00322025	0.0107034	0.00895474	0.0113913	0.00646769	0.00813842	0.00209165	0.0280965	0.00787871
12.6667	0.136438	0.13728	0.136418	0.133822	0.138362	0.135218	0.125496	0.123698	0.121964	0.112985	0.117656	0.123702	0.00330886	0.00763862	0.00511426	0.00209021	0.00916155	0.0163604	0.0101131	0.006346	0.00859084	0.00218122	0.0318468	0.00558224
13	0.137391	0.137303	0.136439	0.134298	0.13849	0.134915	0.125678	0.123293	0.122164	0.113885	0.117759	0.124479	0.00298895	0.00689549	0.00576684	0.00195258	0.0109891	0.00679798	0.0104032	0.00685463	0.00835199	0.00224825	0.0241893	0.0124084
13.3333	0.139077	0.139341	0.137277	0.135888	0.140198	0.137692	0.12666	0.125665	0.123027	0.113839	0.119851	0.125534	0.00352392	0.00758725	0.00542123	0.00334452	0.0117395	0.0102343	0.0105066	0.0065262	0.0079667	0.0021962	0.0302015	0.00543471
13.6667	0.140351	0.139866	0.138304	0.137071	0.141504	0.138482	0.126972	0.125174	0.124498	0.114501	0.119358	0.125047	0.00380447	0.00755177	0.00432385	0.00322492	0.0140263	0.00884646	0.0101619	0.00724132	0.00737187	0.00254248	0.0315132	0.00725067
14	0.14299	0.142156	0.140334	0.138568	0.14359	0.139751	0.12876	0.127388	0.125213	0.114239	0.118256	0.125465	0.00388655	0.00796629	0.00391696	0.00205609	0.0134283	0.0104499	0.0110663	0.00698932	0.00793892	0.00286597	0.0294574	0.00825248
14.3333	0.144292	0.142812	0.141286	0.140107	0.145219	0.140849	0.129386	0.126382	0.125482	0.114883	0.119122	0.12671	0.00415092	0.00787294	0.00576956	0.00337501	0.0102327	0.00806999	0.0114979	0.00686466	0.00769066	0.00185754	0.0406632	0.00432233
14.6667	0.146141	0.14486	0.143534	0.141908	0.145875	0.142579	0.129591	0.127979	0.125817	0.115721	0.119171	0.127454	0.00391802	0.0084656	0.00416431	0.0018186	0.0126722	0.00630582	0.0109196	0.00704939	0.00820421	0.00275689	0.0391342	0.00344214
15	0.147463	0.146196	0.144205	0.142471	0.147022	0.143778	0.130225	0.127974	0.126267	0.116039	0.119598	0.127916	0.00356759	0.0074664	0.00421287	0.00267657	0.0103818	0.00664631	0.0109183	0.0076075	0.00817593	0.00361872	0.0373887	0.0122926
15.3333	0.14865	0.147546	0.146131	0.144269	0.147381	0.145237	0.132521	0.129776	0.126146	0.116191	0.119569	0.127881	0.00301977	0.00833378	0.00522452	0.00222163	0.0132929	0.00972305	0.0119794	0.00714203	0.00846139	0.00280968	0.0375518	0.00941141
15.6667	0.150584	0.148089	0.147411	0.145636	0.148558	0.147087	0.132886	0.130229	0.127588	0.115728	0.120491	0.128395	0.00348926	0.00852439	0.00379045	0.00192618	0.0159	0.00916823	0.0108472	0.00742438	0.00858721	0.00331938	0.0305448	0.00548377
16	0.152553	0.150354	0.15006	0.148095	0.15194	0.149069	0.134865	0.131326	0.129319	0.115986	0.120951	0.129365	0.00429359	0.0091487	0.00426282	0.00191439	0.010524	0.0102585	0.010486	0.00759636	0.00878949	0.00341495	0.0366619	0.0103585
16.3333	0.154346	0.151196	0.150271	0.148581	0.154301	0.149756	0.135459	0.132048	0.128712	0.117154	0.122078	0.13083	0.0037204	0.00852259	0.00262058	0.00187231	0.0112448	0.0076004	0.0109448	0.00687426	0.00808945	0.00424185	0.0305841	0.0128505
16.6667	0.155871	0.153286	0.1522	0.150855	0.153634	0.1508	0.136974	0.13277	0.13036	0.117676	0.123091	0.130975	0.0033157	0.0100264	0.00332223	0.00237962	0.0127	0.0111097	0.011418	0.00782555	0.00863977	0.00348957	0.0280737	0.00403489
17	0.157812	0.154053	0.154457	0.152045	0.15512	0.152138	0.13668	0.132667	0.13012	0.118744	0.122845	0.130962	0.00444068	0.00979631	0.00421836	0.0026463	0.0166593	0.01261	0.0120052	0.00695263	0.00830692	0.00355651	0.0325225	0.00531813
17.3333	0.158782	0.155869	0.156893	0.153206	0.15753	0.153683	0.137019	0.133672	0.130813	0.118033	0.122714	0.130824	0.00394634	0.00924707	0.00392757	0.00187826	0.0157665	0.0175134	0.0108077	0.00848104	0.00925924	0.00466969	0.0352241	0.00546484
17.6667	0.160802	0.157103	0.156842	0.154878	0.160179	0.155717	0.137309	0.134158	0.131364	0.117785	0.123516	0.131295	0.00379007	0.00919188	0.00223929	0.00269301	0.0128144	0.014663	0.0113709	0.00776262	0.00887421	0.0035163	0.0369087	0.0105383
18	0.164154	0.159332	0.159673	0.157017	0.161548	0.157542	0.140584	0.135654	0.132957	0.11932	0.123727	0.132606	0.00393079	0.0100067	0.00460643	0.0018261	0.0136916	0.013947	0.011577	0.00755478	0.00787419	0.0035173	0.0320632	0.0112404
18.3333	0.164842	0.16158	0.159986	0.159292	0.164838	0.159858	0.141981	0.136115	0.134309	0.119551	0.123668	0.133449	0.00378594	0.0110828	0.00210144	0.00152903	0.0197476	0.0147243	0.0103903	0.00834203	0.00970724	0.00457542	0.0373691	0.00697346
18.6667	0.16725	0.163175	0.163518	0.16045	0.166204	0.161446	0.142383	0.137965	0.134375	0.119912	0.123535	0.133776	0.00366309	0.0101845	0.00402801	0.00236039	0.0183348	0.0172302	0.0115853	0.00663442	0.00808224	0.00434111	0.0326248	0.00677769
19	0.168833	0.164228	0.164515	0.162568	0.166832	0.164109	0.143588	0.137804	0.134907	0.120691	0.123854	0.135234	0.00419025	0.0100698	0.00376378	0.00227272	0.0208657	0.017162	0.0121228	0.00573729	0.00945423	0.00321628	0.0350603	0.00222558
19.3333	0.169979	0.166399	0.166442	0.163134	0.170355	0.165519	0.144946	0.139238	0.136118	0.121323	0.123874	0.13677	0.00376883	0.00920586	0.00350922	0.00186244	0.0197513	0.0181132	0.0113304	0.0086214	0.00910256	0.00500356	0.0371502	0.00393059
19.6667	0.172006	0.167595	0.168528	0.165149	0.171694	0.167564	0.145976	0.140216	0.136549	0.121434	0.12451	0.137348	0.00414105	0.00998492	0.00247429	0.00137982	0.023413	0.0167205	0.011258	0.00667248	0.00912348	0.00406046	0.0402283	0.00697791
20	0.174665	0.169401	0.171811	0.167635	0.173564	0.169581	0.147535	0.141233	0.138223	0.122112	0.125282	0.137557	0.00427408	0.0104779	0.00384071	0.00315011	0.0266011	0.0205693	0.0113474	0.00714468	0.00893737	0.00518579	0.03864	0.00228558
20.3333	0.17604	0.171866	0.171862	0.168573	0.1752	0.171677	0.14815	0.141789	0.138672	0.124633	0.126051	0.137713	0.00448941	0.0112284	0.00273664	0.00346689	0.0238104	0.0181448	0.0101553	0.00651405	0.00795753	0.00579136	0.0405934	0.00993398
20.6667	0.177633	0.171095	0.173266	0.170188	0.17682	0.171596	0.14906	0.143036	0.138106	0.122432	0.12491	0.13884	0.00430086	0.0106216	0.00400003	0.0028822	0.0226542	0.0208693	0.0108361	0.00838388	0.00790789	0.00260534	0.0342666	0.00945622
21	0.179437	0.173008	0.17411	0.170834	0.177197	0.174187	0.150343	0.141325	0.13912	0.123204	0.125626	0.139566	0.00403065	0.0113905	0.00425668	0.00263222	0.0179828	0.0191267	0.0118077	0.00695375	0.00779536	0.00553842	0.0375047	0.00688975
21.3333	0.18193	0.176009	0.178539	0.175193	0.17837	0.174705	0.15343	0.14666	0.140907	0.124805	0.127199	0.139763	0.00473009	0.00963391	0.00314628	0.00200277	0.0235088	0.02442	0.0121374	0.00755286	0.00897349	0.00583182	0.0418423	0.0114906
21.6667	0.183949	0.178205	0.178971	0.175593	0.179426	0.175988	0.155323	0.146574	0.142465	0.126255	0.127377	0.139634	0.0050108	0.0104745	0.00271231	0.00181479	0.0239369	0.0296115	0.0106078	0.00787408	0.00958365	0.00604924	0.0409589	0.0119128
22	0.185515	0.179309	0.181081	0.177709	0.180563	0.178015	0.155217	0.14752	0.143771	0.126459	0.12786	0.141302	0.0050256	0.010179	0.0040771	0.00212951	0.0193489	0.0224392	0.0106979	0.0074233	0.00824135	0.00585444	0.0395457	0.00849152
22.3333	0.18559	0.179572	0.182499	0.178089	0.181443	0.178934	0.155566	0.148013	0.144347	0.127194	0.128207	0.144724	0.00531357	0.00925432	0.00194005	0.000790063	0.0225312	0.0212233	0.0107591	0.00729538	0.00970619	0.00489254	0.0384801	0.0142684
22.6667	0.187828	0.182963	0.183959	0.181743	0.183979	0.179953	0.157648	0.150129	0.14614	0.127372	0.12905	0.143797	0.00480414	0.00956029	0.00255002	0.00171783	0.0243426	0.0248481	0.0111509	0.0075444	0.00792907	0.00594851	0.0352586	0.00634334
23	0.189226	0.181474	0.185922	0.181238	0.184722	0.181063	0.159895	0.150186	0.147877	0.129249	0.129896	0.145734	0.00526438	0.00967146	0.00335838	0.0020366	0.023931	0.0277218	0.0120674	0.00773789	0.00948276	0.00586179	0.0335244	0.00346992
23.3333	0.190097	0.183498	0.188087	0.183478	0.186664	0.182539	0.161289	0.150797	0.147196	0.130088	0.130094	0.146333	0.00473934	0.00991454	0.00452501	0.000959027	0.0212554	0.0282219	0.0107341	0.00832992	0.00940999	0.00525316	0.0372292	0.0064847
23.6667	0.191292	0.18547	0.186618	0.184215	0.186999	0.18388	0.160334	0.152494	0.149538	0.1304	0.130518	0.146515	0.00533759	0.0100815	0.00313615	0.00105101	0.0207691	0.0289247	0.00991641	0.00830988	0.00871632	0.00698666	0.0368965	0.00918232
24	0.192628	0.187804	0.190513	0.186432	0.188874	0.186074	0.163816	0.156372	0.151548	0.132353	0.132154	0.149226	0.00542936	0.00855199	0.00388801	0.00201318	0.0222731	0.0235996	0.0110055	0.00625465	0.00912949	0.00539064	0.038637	0.00510071
24.3333	0.194487	0.188042	0.191558	0.187428	0.189505	0.186545	0.16403	0.155531	0.152004	0.133181	0.1339	0.150578	0.00569579	0.00807812	0.00333955	0.00251421	0.0216493	0.0237665	0.0111195	0.00688052	0.00761797	0.00624044	0.0324221	0.00702
24.6667	0.193237	0.187599	0.191567	0.187207	0.189394	0.185345	0.164506	0.157811	0.151651	0.13277	0.132481	0.150736	0.00580644	0.00804483	0.00356597	0.00180078	0.0213955	0.0218748	0.0113483	0.005018	0.00868923	0.00635032	0.0342363	0.0122744
25	0.194632	0.189192	0.19046	0.186961	0.188437	0.185814	0.166297	0.157966	0.152691	0.132929	0.131997	0.150592	0.00484077	0.00847867	0.00297047	0.00206482	0.0157441	0.0219571	0.0122516	0.00590591	0.00844797	0.00622055	0.0354943	0.00854828
25.3333	0.195873	0.191188	0.192989	0.189484	0.189618	0.187182	0.167539	0.160828	0.155802	0.135217	0.134427	0.152209	0.00617676	0.00709606	0.00394236	0.00269022	0.0234441	0.020135	0.0109659	0.00824017	0.00943174	0.00788765	0.0283382	0.00731697
25.6667	0.196862	0.192423	0.193263	0.190826	0.190231	0.187128	0.16937	0.160935	0.157408	0.137397	0.136231	0.155782	0.00468482	0.00814109	0.00248773	0.000710297	0.0187252	0.0219193	0.0106151	0.00932754	0.0101655	0.00973399	0.0291139	0.0175079
26	0.196879	0.192647	0.194286	0.190993	0.192032	0.186802	0.169465	0.162531	0.157001	0.137125	0.137364	0.155493	0.00512703	0.00745414	0.00382873	0.00196364	0.0259051	0.019279	0.0111253	0.00629053	0.00858393	0.00963124	0.0288016	0.00743281
26.3333	0.197255	0.191521	0.193705	0.190465	0.192822	0.1883	0.170007	0.161876	0.158898	0.139097	0.13905	0.15739	0.00613337	0.00831953	0.00357053	0.000387325	0.0247305	0.0184729	0.0100139	0.00945106	0.00920021	0.00866417	0.022027	0.0160293
26.6667	0.19636	0.193258	0.194421	0.190903	0.193606	0.188381	0.172355	0.163832	0.159893	0.139225	0.139866	0.159531	0.00600323	0.00762242	0.0041544	0.00184545	0.0200999	0.014759	0.0110343	0.00884969	0.00862911	0.0109191	0.0240762	0.0137212
27	0.196191	0.194196	0.194751	0.192223	0.194661	0.188744	0.172028	0.165994	0.15952	0.14124	0.139959	0.159337	0.00518577	0.0101087	0.00334703	0.00221148	0.0170403	0.0177442	0.0106075	0.00777043	0.00883578	0.0075089	0.0285815	0.00906939
27.3333	0.196434	0.1939	0.195564	0.192247	0.195316	0.189161	0.173787	0.166885	0.161471	0.142656	0.137962	0.160837	0.00541166	0.00855461	0.00405792	0.000942919	0.0229627	0.0183607	0.011483	0.00929677	0.00855345	0.00805295	0.0303387	0.0118672
27.6667	0.196865	0.193362	0.193951	0.191633	0.19469	0.1888	0.173205	0.167356	0.163122	0.143311	0.140459	0.160215	0.00576209	0.00863929	0.00324917	0.00231181	0.0187461	0.021465	0.0117787	0.00840429	0.008877	0.00830804	0.0298542	0.00651041
28	0.196405	0.19557	0.195648	0.193577	0.196388	0.190568	0.175467	0.170346	0.164399	0.143293	0.142483	0.163994	0.00579759	0.0066543	0.00240619	0.000991782	0.0215418	0.0257698	0.0121334	0.0083281	0.0083815	0.00800945	0.0321374	0.0123828
28.3333	0.195744	0.195513	0.195118	0.192107	0.194856	0.190338	0.174241	0.170619	0.164363	0.144412	0.143378	0.163177	0.00584455	0.00773755	0.003933	0.00101395	0.0243911	0.0269641	0.0103242	0.00835854	0.0090543	0.00553229	0.0312775	0.0124599
28.6667	0.196298	0.194946	0.196051	0.19349	0.19693	0.189079	0.177101	0.172959	0.16669	0.144408	0.144532	0.165134	0.00559226	0.00671211	0.0044279	0.00114856	0.0317203	0.0211115	0.0120496	0.00691927	0.00974649	0.0050167	0.0268581	0.014738
29	0.195885	0.194107	0.195718	0.192459	0.196768	0.189728	0.178052	0.172022	0.166124	0.14378	0.145357	0.166956	0.00558015	0.00740157	0.0034949	0.00137767	0.0257502	0.0211526	0.0115227	0.00831549	0.00851366	0.00460773	0.0282071	0.0138697
29.3333	0.195646	0.194374	0.19432	0.192927	0.196144	0.189472	0.177087	0.173945	0.167474	0.143856	0.146999	0.168091	0.00624546	0.00811317	0.00323124	0.00135556	0.0216307	0.0234281	0.010139	0.00889853	0.0089788	0.00458879	0.0331515	0.0172605
29.6667	0.19444	0.194965	0.19394	0.193646	0.197614	0.1897	0.178385	0.174474	0.168875	0.146225	0.14761	0.16779	0.00602087	0.0079882	0.00296704	0.000827802	0.0233748	0.0175447	0.0100585	0.00826247	0.00832264	0.00390453	0.0342862	0.017017
30	0.195168	0.195842	0.195511	0.194797	0.195918	0.189507	0.179742	0.177634	0.170702	0.14762	0.148715	0.169746	0.00623356	0.00793109	0.00407928	0.00303738	0.0204308	0.0219351	0.0110915	0.00795268	0.008164	0.00483119	0.0319169	0.0160658
30.3333	0.195104	0.195908	0.195265	0.193421	0.196379	0.190518	0.179219	0.177876	0.171628	0.150088	0.149481	0.171348	0.00599935	0.00727116	0.00292248	0.00155391	0.0236946	0.023107	0.0102069	0.00822304	0.00897484	0.00559927	0.0217063	0.0138278
30.6667	0.193638	0.195234	0.195197	0.193862	0.198149	0.191438	0.178845	0.17922	0.171195	0.151425	0.150931	0.171242	0.00581988	0.00743532	0.00334982	0.00208102	0.0231891	0.0273584	0.0108991	0.00810914	0.00842427	0.00647414	0.0383116	0.0251885
31	0.193412	0.195451	0.194045	0.193006	0.198457	0.192064	0.178313	0.180114	0.17192	0.153409	0.152299	0.173733	0.00578372	0.00696535	0.00340261	0.00179652	0.0207096	0.0261761	0.0101339	0.00636691	0.00792134	0.00834799	0.0321351	0.0251961
31.3333	0.194385	0.197431	0.195736	0.193803	0.197704	0.191296	0.180657	0.183142	0.173925	0.156041	0.152847	0.175651	0.00528843	0.00682364	0.00450369	0.00171921	0.0199343	0.0216805	0.0107952	0.00633204	0.0072632	0.00845426	0.0356194	0.0257279
31.6667	0.194545	0.196912	0.19556	0.194493	0.198894	0.191029	0.180397	0.184415	0.175145	0.158503	0.157938	0.174751	0.00488295	0.00943935	0.00395668	0.00240321	0.0237695	0.0222298	0.0109839	0.00601365	0.00758908	0.00885702	0.0188252	0.0247634
32	0.194228	0.196645	0.196147	0.194147	0.199863	0.191273	0.181637	0.185906	0.174805	0.15919	0.154353	0.175082	0.00543335	0.00739706	0.00482313	0.00229099	0.02404	0.0304653	0.011	0.00600622	0.00774436	0.00839883	0.0310979	0.0250409
32.3333	0.193897	0.196725	0.194487	0.193933	0.19928	0.192294	0.180817	0.186441	0.175322	0.161146	0.156407	0.177412	0.00481832	0.00672615	0.00402234	0.00237064	0.0240689	0.0255318	0.0102323	0.00553297	0.00758148	0.00909256	0.0322261	0.0332268
32.6667	0.191691	0.195058	0.193891	0.192538	0.1997	0.191777	0.179564	0.186417	0.174474	0.160109	0.158026	0.177706	0.00531414	0.00621902	0.00525615	0.00217917	0.027725	0.0204745	0.0111657	0.00587814	0.00766527	0.00860318	0.0386799	0.0286877
33	0.190898	0.194937	0.193265	0.191891	0.20017	0.192181	0.178557	0.185594	0.175132	0.161819	0.160198	0.180174	0.00548636	0.00691841	0.0041178	0.00052531	0.0243568	0.0227564	0.0104192	0.0066544	0.00688393	0.00863361	0.0366253	0.0297823
33.3333	0.191589	0.196461	0.195228	0.193936	0.200029	0.190857	0.180372	0.188305	0.176828	0.163865	0.159842	0.179817	0.00620627	0.00609232	0.00484821	0.00209034	0.0228274	0.0213045	0.00977267	0.00660974	0.00818325	0.00926572	0.0373359	0.0274156
33.6667	0.190993	0.195683	0.194867	0.192533	0.199431	0.191493	0.180257	0.188805	0.177738	0.165604	0.161509	0.18022	0.00572663	0.00749373	0.00425712	0.00104216	0.0236223	0.0206321	0.00980949	0.00630171	0.00706996	0.00802004	0.0370093	0.0337737
34	0.191211	0.196748	0.194898	0.193841	0.200999	0.192167	0.180578	0.190167	0.177369	0.16603	0.16396	0.181559	0.00577098	0.00614895	0.0047518	0.00277349	0.0269868	0.0262072	0.0102549	0.00494397	0.00664382	0.00898207	0.0342744	0.0293523
34.3333	0.190728	0.195263	0.194238	0.193229	0.202081	0.192791	0.179401	0.189806	0.176974	0.167775	0.164833	0.181812	0.00597875	0.00732637	0.00523636	0.00164434	0.0330097	0.0287287	0.00946795	0.0049606	0.0072549	0.00805065	0.0371544	0.0319885
34.6667	0.191495	0.198208	0.19515	0.19445	0.202705	0.192985	0.180366	0.191858	0.177993	0.169434	0.165777	0.182944	0.0049944	0.00591126	0.00632215	0.00295392	0.0310735	0.0230526	0.0103985	0.00402802	0.0072013	0.00940496	0.0270589	0.0305139
35	0.190974	0.197483	0.195241	0.192598	0.202404	0.19508	0.18015	0.192148	0.178906	0.171498	0.167829	0.184651	0.00565936	0.00747117	0.00451754	0.00274604	0.0325048	0.0190893	0.0104304	0.00477205	0.00684411	0.00850927	0.022869	0.0282262
35.3333	0.190945	0.197239	0.195292	0.193461	0.202773	0.193877	0.18097	0.192185	0.178798	0.171723	0.169045	0.183794	0.00524248	0.00685058	0.00597792	0.00358921	0.0366551	0.024482	0.0105691	0.00508818	0.00779739	0.00856322	0.0211743	0.02872
35.6667	0.190553	0.196661	0.194926	0.193932	0.201906	0.192906	0.180675	0.192749	0.178725	0.173033	0.169587	0.186523	0.00512901	0.00771755	0.00580324	0.00364947	0.033784	0.0192136	0.0114595	0.00454222	0.0071904	0.00767641	0.0282849	0.0347652
36	0.189959	0.196757	0.194915	0.192791	0.201849	0.193956	0.179873	0.192902	0.177827	0.173622	0.169696	0.186877	0.00493501	0.00826813	0.00538443	0.00375408	0.033672	0.0218426	0.0102917	0.00469745	0.006715	0.0088058	0.0292296	0.0358615
36.3333	0.189337	0.197002	0.194566	0.192718	0.202739	0.196185	0.178653	0.192441	0.177681	0.174673	0.171586	0.187288	0.00552949	0.00673412	0.0049453	0.00264361	0.0264722	0.0206903	0.00987851	0.00339841	0.00697619	0.00923432	0.0240778	0.0358747
36.6667	0.189706	0.198075	0.196379	0.194156	0.202456	0.195541	0.180115	0.193539	0.178238	0.175855	0.170494	0.188441	0.00587547	0.00702627	0.00674244	0.00307761	0.0289028	0.0195264	0.0100718	0.00545513	0.00612681	0.00899632	0.0374447	0.034618
37	0.189506	0.197766	0.195773	0.193623	0.202594	0.193857	0.18054	0.192601	0.178217	0.177731	0.171716	0.190132	0.00600643	0.00559088	0.00662899	0.00340568	0.0319587	0.0194908	0.0110406	0.00435145	0.00727801	0.00845317	0.0311842	0.0261262
37.3333	0.189593	0.198513	0.195552	0.193627	0.204344	0.194712	0.181656	0.193252	0.17826	0.178234	0.173548	0.190167	0.00563927	0.00706384	0.00687691	0.00353682	0.038309	0.0213426	0.0104743	0.00618057	0.00681602	0.00791503	0.0238007	0.0281475
37.6667	0.190202	0.19841	0.195381	0.193478	0.202939	0.195513	0.179659	0.193357	0.178489	0.178842	0.174008	0.189785	0.00502082	0.00656656	0.00609016	0.00336342	0.0311399	0.0109395	0.0108137	0.00417483	0.00707397	0.00819651	0.0308061	0.0367443
38	0.188982	0.198289	0.196778	0.193169	0.200982	0.193178	0.179943	0.193244	0.177402	0.179544	0.173262	0.190122	0.00573856	0.00599697	0.00638464	0.00400351	0.0344629	0.0164253	0.01021	0.00496157	0.00697918	0.00944966	0.0285047	0.0363519
38.3333	0.188095	0.197989	0.195515	0.193344	0.200913	0.194647	0.179511	0.192977	0.177566	0.179862	0.175622	0.189228	0.00527441	0.00722063	0.00587931	0.00356947	0.0336609	0.0173367	0.0104847	0.00511659	0.00702791	0.00834753	0.018753	0.0430359
38.6667	0.188718	0.199989	0.196437	0.195467	0.202827	0.195275	0.180959	0.19512	0.178923	0.181032	0.175823	0.190531	0.00584497	0.0069014	0.00495087	0.00410799	0.0307168	0.0165816	0.0107075	0.00496914	0.00781185	0.00827211	0.0299984	0.0357346
39	0.18824	0.199818	0.196102	0.194205	0.201523	0.19552	0.180858	0.194035	0.178316	0.181157	0.176183	0.19163	0.00526876	0.00731967	0.0060521	0.00361212	0.0311923	0.0128991	0.0102937	0.00506359	0.00736699	0.0078162	0.0214924	0.0384297
39.3333	0.187992	0.199313	0.194912	0.1929	0.201632	0.194705	0.179522	0.194666	0.176947	0.179722	0.176632	0.193098	0.00490003	0.00694725	0.0052084	0.00543214	0.0341526	0.0123785	0.0117966	0.00544561	0.00786134	0.00848278	0.0246713	0.0343719
39.6667	0.188116	0.199235	0.195584	0.193356	0.201867	0.19554	0.179787	0.194346	0.176628	0.18097	0.176032	0.194101	0.00517214	0.00850844	0.00634575	0.00421318	0.0435917	0.0127177	0.0104385	0.0047948	0.00587331	0.00755744	0.0261823	0.0337656
40	0.187598	0.200277	0.196425	0.193398	0.201401	0.193664	0.180635	0.194215	0.17678	0.18118	0.17721	0.193187	0.00555268	0.00747952	0.00651978	0.00437507	0.0345359	0.0114548	0.0112065	0.00378859	0.00682421	0.0070908	0.0281434	0.0352561
40.3333	0.187845	0.200713	0.196172	0.193697	0.201994	0.193836	0.180638	0.193676	0.17671	0.181199	0.178215	0.192021	0.00549	0.00680276	0.00694011	0.00421436	0.0367541	0.0197933	0.0109481	0.00457153	0.00740912	0.00770638	0.0275746	0.0375612
40.6667	0.188586	0.203181	0.197559	0.195111	0.201446	0.194925	0.181277	0.195798	0.177053	0.182903	0.177978	0.193384	0.00534728	0.00677188	0.00831643	0.00466409	0.034025	0.017434	0.0118133	0.00569392	0.00765624	0.00783254	0.0178708	0.0389489
41	0.188252	0.203186	0.19675	0.194933	0.202269	0.195732	0.180849	0.195488	0.177615	0.183261	0.178546	0.193709	0.00536782	0.00690054	0.00747656	0.00414033	0.0303731	0.0157624	0.0108192	0.00578442	0.00697019	0.00770936	0.0259707	0.0323582
41.3333	0.188734	0.203148	0.1981	0.195112	0.202821	0.196315	0.181823	0.196002	0.177274	0.18128	0.178744	0.193438	0.00552793	0.00719557	0.0086576	0.00569736	0.037296	0.0177099	0.0117231	0.00626742	0.0067763	0.00740239	0.0152857	0.0459938
41.6667	0.188022	0.203421	0.197167	0.194369	0.20438	0.197644	0.18167	0.194596	0.176815	0.182526	0.181638	0.194976	0.00600369	0.00761522	0.00757538	0.00562235	0.0540712	0.0169466	0.011739	0.00506558	0.00708391	0.00747988	0.0130572	0.038435
42	0.187396	0.202532	0.197436	0.195782	0.204484	0.196244	0.18228	0.194673	0.176317	0.181536	0.180595	0.195535	0.00588331	0.00750123	0.00806381	0.00665351	0.043121	0.0145394	0.0119143	0.00654643	0.00748142	0.00844486	0.00886175	0.0354408
42.3333	0.187682	0.201768	0.197149	0.19428	0.203657	0.196925	0.181788	0.195304	0.176833	0.182159	0.180753	0.193238	0.00503692	0.0073698	0.00805241	0.00467554	0.0377781	0.0226293	0.0109166	0.00470374	0.00731971	0.00792926	0.0183057	0.0506123
42.6667	0.187371	0.2037	0.198484	0.196521	0.204495	0.196818	0.18271	0.1962	0.176723	0.181674	0.182453	0.1956	0.00613123	0.00811328	0.00981254	0.00710859	0.0395567	0.0189141	0.0121787	0.00622488	0.00717111	0.00808415	0.0167401	0.0515758
43	0.187473	0.202885	0.197781	0.196206	0.204933	0.196711	0.183037	0.195786	0.17773	0.18248	0.182207	0.194997	0.00599968	0.00859062	0.00737234	0.00569888	0.0374335	0.0172561	0.0116161	0.00514398	0.00710546	0.00657978	0.0198016	0.0504034
43.3333	0.187278	0.204177	0.199005	0.196572	0.203904	0.19758	0.182279	0.193733	0.176599	0.182995	0.182947	0.194855	0.00498953	0.00911597	0.00916612	0.0065265	0.0325411	0.0192503	0.0122932	0.00694683	0.00758506	0.00783071	0.0238248	0.0430956
43.6667	0.187091	0.204236	0.198587	0.196617	0.204863	0.198607	0.18192	0.194797	0.176022	0.182224	0.182818	0.195409	0.00528283	0.0100149	0.00794501	0.00580491	0.0377669	0.0213834	0.0118362	0.00593397	0.00676609	0.00777386	0.0139592	0.0510283
44	0.187566	0.205337	0.200382	0.198204	0.205758	0.19649	0.18246	0.196411	0.176837	0.182255	0.182877	0.195692	0.0059618	0.00854823	0.00976163	0.00685792	0.0386918	0.0171434	0.0122861	0.00695931	0.00751023	0.00742547	0.0195945	0.0447194
44.3333	0.188345	0.204766	0.200581	0.199797	0.20411	0.197509	0.182362	0.195912	0.177149	0.182605	0.182698	0.195748	0.00523226	0.0103158	0.00826102	0.00758576	0.0322207	0.0300994	0.0122797	0.00559629	0.00684435	0.0065378	0.0100754	0.0507166
44.6667	0.187469	0.205237	0.200283	0.197632	0.206086	0.198766	0.182193	0.196383	0.175554	0.181986	0.185371	0.196803	0.00548121	0.0104057	0.0105833	0.00849168	0.0334516	0.0215243	0.0134305	0.0061479	0.00700941	0.00723722	0.00996155	0.0452323
45	0.187996	0.204276	0.19987	0.196937	0.20668	0.19889	0.181439	0.195512	0.176469	0.181153	0.184543	0.196424	0.00523244	0.0112943	0.00938607	0.00613645	0.0376233	0.0271898	0.0118912	0.00647011	0.00736955	0.00738562	0.017532	0.0452105
45.3333	0.188831	0.207071	0.202107	0.19978	0.207143	0.199138	0.183013	0.198198	0.176717	0.182532	0.186276	0.196824	0.00524764	0.0104531	0.0106801	0.00837411	0.0371161	0.025394	0.0134672	0.00752758	0.00727228	0.0077694	0.0187373	0.0502223
45.6667	0.188378	0.205523	0.20066	0.198241	0.207645	0.200162	0.18252	0.196682	0.177355	0.183185	0.185609	0.197932	0.00576012	0.0103273	0.00916674	0.00548794	0.037089	0.037939	0.0128319	0.00555464	0.00657046	0.00702265	0.0170036	0.0531432
46	0.188058	0.206102	0.201369	0.198778	0.206329	0.199868	0.182338	0.198623	0.176616	0.181302	0.185898	0.198102	0.00533596	0.0101307	0.0100728	0.00868394	0.0440641	0.030687	0.0133588	0.00585656	0.00634328	0.00670814	0.0119576	0.0557162
46.3333	0.187766	0.206633	0.200284	0.198912	0.205034	0.198997	0.183299	0.197497	0.176632	0.181277	0.184037	0.197711	0.0055793	0.0111176	0.00838007	0.00828933	0.0346376	0.0286266	0.0136614	0.00742103	0.00705267	0.00818155	0.0171036	0.0570175
46.6667	0.189469	0.206462	0.202966	0.200463	0.207786	0.200549	0.183518	0.198832	0.17759	0.181959	0.184863	0.198121	0.00510425	0.0104965	0.00998239	0.00755628	0.0355322	0.0416929	0.0137567	0.00684351	0.0067084	0.00901824	0.0133932	0.0490163
47	0.188347	0.205994	0.200898	0.199984	0.207481	0.200617	0.182879	0.197752	0.176266	0.181745	0.186437	0.198214	0.00647908	0.0119976	0.00852555	0.00720427	0.0403444	0.0401915	0.0142757	0.00718265	0.00696182	0.00696166	0.0137616	0.0437249
47.3333	0.188836	0.206772	0.202608	0.200314	0.207798	0.200806	0.184233	0.199101	0.177238	0.181749	0.186571	0.198815	0.00526575	0.0110779	0.00904218	0.00734418	0.036483	0.0459408	0.0138248	0.00769415	0.0065471	0.00712542	0.0188039	0.0474008
47.6667	0.189395	0.20497	0.202144	0.199893	0.208785	0.201905	0.184365	0.197756	0.177143	0.1811	0.186357	0.198438	0.00520953	0.011876	0.00730454	0.0052357	0.037172	0.0495648	0.0145056	0.00676343	0.00731846	0.00593914	0.0119885	0.0436008

## Sheet: Supplementary Table 5 (Prot.)
Columns description
dCas9 strain 1 LFQ	M. gallisepticum strain 1 expressing dCas9 protein without sgRNA (control strain); label-free quantification data, three technical replicates
dCas9 strain 2 LFQ	M. gallisepticum strain 2 expressing dCas9 protein without sgRNA (control strain); label-free quantification data, three technical replicates
WhiA overexpression strain 1 LFQ	M. gallisepticum strain 1 overexpressing WhiA protein; label-free quantification data, three technical replicates
WhiA overexpression strain 2 LFQ	M. gallisepticum strain 2 overexpressing WhiA protein; label-free quantification data, three technical replicates
WhiA suppression strain 1 LFQ	M. gallisepticum strain 1 expressing both dCas9 protein and sgRNA targeting whiA gene; label-free quantification data, three technical replicates
WhiA suppression strain 2 LFQ	M. gallisepticum strain 2 expressing both dCas9 protein and sgRNA targeting whiA gene; label-free quantification data, three technical replicates
log2FC_dCas9VSwhiA1-4	Log2 fold change of the proteins expressed in WhiA overexpressing strain 1 compared to dCas9 strains
log2FC_dCas9VSwhiA3a	Log2 fold change of the proteins expressed in WhiA overexpressing strain 2 compared to dCas9 strains
log2FC_dCas9VSwhiA_sgts123	Log2 fold change of the proteins expressed in whiA suppression strain 1 compared to dCas9 strains
log2FC_dCas9VS_sgts2_6a	Log2 fold change of the proteins expressed in whiA suppression strain 2 compared to dCas9 strains
rawpvalue_dCas9VSwhiA14	Raw p-value for Log2 fold change of the proteins expressed in WhiA overexpressing strain 1 compared to dCas9 strains
pvalue_dCas9VSwhiA14,adj	Adjusted p-value for Log2 fold change of the proteins expressed in WhiA overexpressing strain 1 compared to dCas9 strains
rawpvalue_dCas9VSwhiA3a	Raw p-value for Log2 fold change of the proteins expressed in WhiA overexpressing strain 2 compared to dCas9 strains
pvalue_dCas9VSwhiA3a,adj	Adjusted p-value for Log2 fold change of the proteins expressed in WhiA overexpressing strain 2 compared to dCas9 strains
rawpvalue_dCas9VSwhiA_sgts123	Raw p-value for Log2 fold change of the proteins expressed in whiA suppression strain 1 compared to dCas9 strains
pvalue_dCas9VSwhiA_sgts123,adj	Adjusted p-value for Log2 fold change of the proteins expressed in whiA suppression strain 1 compared to dCas9 strains
rawpvalue_dCas9VS_sgts2_6a	Raw p-value for Log2 fold change of the proteins expressed in whiA suppression strain 2 compared to dCas9 strains
pvalue_dCas9VS_sgts2_6a,adj	Adjusted p-value for Log2 fold change of the proteins expressed in whiA suppression strain 2 compared to dCas9 strains
log2FC_whia14_3a_vs_dCas9	Log2 fold change of the proteins expressed in WhiA overexpressing strains compared to dCas9 strains
rawpvalue_whia14_3a_vs_dCas9	Raw p-value for Log2 fold change of the proteins expressed in WhiA overexpressing strains compared to dCas9 strains
pvalue_whia14_3a_vs_dCas9,adj	Adjusted p-value for Log2 fold change of the proteins expressed in WhiA overexpressing strains compared to dCas9 strains
log2FC_whia_sgts_123_2_vs_dCas9	Log2 fold change of the proteins expressed in whiA suppression strains compared to dCas9 strains
rawpvalue_whia_sgts_123_2_vs_dCas9	Raw p-value for Log2 fold change of the proteins expressed in whiA suppression strains compared to dCas9 strains
pvalue_whia_sgts_123_2_vs_dCas9,adj	Adjusted p-value for Log2 fold change of the proteins expressed in whiA suppression strains compared to dCas9 strains
			dCas9 strain 1 LFQ			dCas9 strain 2 LFQ			WhiA overexpression strain 1 LFQ			WhiA overexpression strain 2 LFQ			WhiA CRISPRi suppression strain 1 LFQ			WhiA CRISPRi suppression strain 2 LFQ															Log2 FC WhiA overexpression	raw p-value	adjusted p-value	Log2 FC whiA suppression	raw p-value	adjusted p-value
Protein_IDs	Gene	ID	dCas9_23_1_1	dCas9_23_1_2	dCas9_23_1_3	dCas9_23_3_1	dCas9_23_3_2	dCas9_23_3_3	whiA_1-4_1	whiA_1-4_2	whiA_1-4_3	whiA_3a_1	whiA_3a_2	whiA_3a_3	whiA_sgts123_6a_1	whiA_sgts123_6a_2	whiA_sgts123_6a_3	whiA_sgts2_6a_1	whiA_sgts2_6a_2	whiA_sgts2_6a_3	log2FC_dCas9VSwhiA1-4	log2FC_dCas9VSwhiA3a	log2FC_dCas9VSwhiA_sgts123	log2FC_dCas9VS_sgts2_6a	rawpvalue_dCas9VSwhiA14	pvalue_dCas9VSwhiA14,adj	rawpvalue_dCas9VSwhiA3a	pvalue_dCas9VSwhiA3a,adj	rawpvalue_dCas9VSwhiA_sgts123	pvalue_dCas9VSwhiA_sgts123,adj	rawpvalue_dCas9VS_sgts2_6a	pvalue_dCas9VS_sgts2_6a,adj	log2FC_whia14_3a_vs_dCas9	rawpvalue_whia14_3a_vs_dCas9	pvalue_whia14_3a_vs_dCas9,adj	log2FC_whia_sgts_123_2_vs_dCas9	rawpvalue_whia_sgts_123_2_vs_dCas9	pvalue_whia_sgts_123_2_vs_dCas9,adj
tr|A0A0F6CKV5|A0A0F6CKV5_MYCGL	whiA	GCW_02635	61026000	20420000	15885000	19831000	69853000	13788000	4280000000	3466100000	4950900000	6136100000	6379700000	4361300000	4494800	2423100	4164500	753830	6919700	5529700	6.98256	7.39314	-3.17944	-2.92682	0.0102591	0.0404717	0.0126756	0.0466795	0.0332337	0.123669	0.0356038	0.0739742	7.20241	0.00013087	0.00164255	-3.04761	0.0345263	0.0669832
tr|A0A0F6CKI1|A0A0F6CKI1_MYCGL	GCW_01790	GCW_01790	225720000	194590000	194590000	186060000	160190000	180120000	593260000	578650000	697360000	593830000	627520000	599350000	284320000	184360000	293690000	330240000	266080000	288550000	1.71183	1.67385	0.417923	0.632897	0.00524886	0.0263079	9.46e-07	7.27e-05	0.203923	0.33749	0.0160634	0.0408224	1.69297	7.05e-08	6.19e-06	0.529411	0.00640542	0.0179556
tr|A0A0F6CKS6|A0A0F6CKS6_MYCGL	GCW_02455	GCW_02455	81983000	69662000	82290000	75460000	97028000	115150000	354080000	384580000	372860000	170380000	211190000	180880000	676050000	814750000	610830000	702030000	654320000	772540000	2.09159	1.10886	3.01057	3.02916	6.06e-06	0.000412416	0.00405232	0.0202616	0.00880291	0.0669508	0.00222321	0.00899522	1.68233	0.00528192	0.0212313	3.01989	2.89e-06	0.000111252
tr|A0A0F6CL81|A0A0F6CL81_MYCGL	GCW_03370	GCW_03370	190100000	155710000	137370000	120840000	140830000	124830000	472040000	443500000	421450000	473750000	453810000	469490000	591530000	632070000	374700000	676620000	738360000	568710000	1.62043	1.68383	1.87798	2.18963	6.34e-05	0.0021578	2.78e-08	4.28e-06	0.0379651	0.130227	0.00707951	0.0210333	1.65248	9.11e-10	1.87e-07	2.0422	0.000221239	0.0015911
tr|A0A0F6CL80|A0A0F6CL80_MYCGL	GCW_03360	GCW_03360	14411000	21834000	12210000	36120000	20960000	17299000	40734000	45024000	75782000	47579000	51846000	63474000	182050000	95911000	62667000	76968000	85407000	85708000	1.39518	1.40727	2.47149	2.01411	0.0823219	0.188693	0.003825	0.0196032	0.118939	0.244108	4.37e-06	0.000179139	1.40124	0.000621798	0.00429736	2.26085	0.00598994	0.0170547
tr|A0A0F6CM27|A0A0F6CM27_MYCGL	vlhA	GCW_93371	185500000	198170000	199210000	125730000	134250000	125840000	720030000	600010000	578830000	169900000	261020000	194970000	248030000	326870000	118620000	223010000	252020000	210730000	1.97102	0.369859	0.517888	0.501654	0.00446823	0.0249848	0.218021	0.332711	0.369737	0.493518	0.011331	0.031345	1.38202	0.0447751	0.100867	0.509794	0.0626733	0.10677
tr|A0A0F6CKK7|A0A0F6CKK7_MYCGL	GCW_01960	GCW_01960	122630000	126000000	121030000	634100000	626460000	534310000	858980000	869120000	935130000	889070000	917790000	968030000	2539300000	2255500000	984690000	2344900000	2213400000	2575100000	1.29912	1.35838	2.41689	2.72054	0.00384565	0.0224146	0.00283275	0.0161309	0.0752747	0.191011	1.42e-05	0.000329976	1.32905	0.00349473	0.0148442	2.57669	0.000271832	0.00172347
tr|A0A0F6CK88|A0A0F6CK88_MYCGL	GCW_01170	GCW_01170	104480000	123170000	115700000	542210000	579410000	533190000	899640000	942450000	880900000	680080000	722440000	744860000	1463900000	1550000000	685010000	1700700000	1426100000	1490200000	1.44652	1.10391	1.88921	2.20828	0.00177496	0.0160164	0.0106615	0.0407256	0.0679364	0.181382	5.35e-05	0.000715424	1.28536	0.00300101	0.0132779	2.0572	0.000225774	0.0015911
tr|A0A0F6CLG7|A0A0F6CLG7_MYCGL	GCW_03860	GCW_03860	358040000	413980000	355720000	35197000	25094000	36596000	351220000	371030000	298430000	511520000	480330000	507050000	350230000	342420000	378490000	518210000	363250000	326070000	0.737188	1.29156	0.806805	0.979717	0.143332	0.260835	0.0120192	0.0449742	0.105323	0.224587	0.0817728	0.13816	1.04084	0.0391983	0.0934379	0.89585	0.0746495	0.122752
tr|A0A0F6CKS2|A0A0F6CKS2_MYCGL	GCW_02405	GCW_02405	332460000	282360000	337770000	253440000	262780000	220500000	571280000	515850000	578450000	530660000	595870000	564460000	550730000	355460000	598590000	552180000	559460000	577390000	0.979591	1.00143	0.833118	0.999761	0.000100679	0.00293406	5.71e-05	0.00152711	0.0895048	0.205469	5.7e-06	0.000186521	0.990554	8.8e-07	3.87e-05	0.918844	0.000348886	0.00198671
tr|A0A0F6CK89|A0A0F6CK89_MYCGL	GCW_01175	GCW_01175	72966000	145530000	70798000	779340000	773810000	779750000	1004600000	1034100000	1107600000	629840000	693370000	702030000	1369500000	1456500000	761840000	1377400000	1460000000	1382300000	1.26288	0.627318	1.45234	1.68602	0.00957453	0.0393263	0.181367	0.294302	0.0459373	0.143175	0.00124542	0.00612745	0.97982	0.041851	0.0969976	1.57409	0.0012643	0.00495252
tr|A0A0F6CLU6|A0A0F6CLU6_MYCGL	smtA	GCW_90676	48369000	63917000	53860000	37320000	65563000	56433000	155990000	57905000	181960000	52399000	104920000	72076000	53197000	34430000	34768000	42337000	115280000	79707000	1.28248	0.495345	-0.410944	0.544369	0.17443	0.298187	0.28109	0.404848	0.14887	0.27953	0.35884	0.463628	0.941944	0.0729561	0.146943	0.144381	0.691465	0.759377
TetM	tetM	tetM	3387300000	3705900000	3743200000	7061700000	8658100000	5140500000	8375200000	10900000000	11400000000	8975500000	10200000000	10100000000	4445800000	4569500000	3453800000	4312900000	7032200000	4215200000	0.952129	0.889298	-0.345975	-0.0264628	0.0103163	0.0404717	0.00267808	0.015606	0.275793	0.418116	0.942552	0.966676	0.919444	0.00166212	0.00912683	-0.177392	0.56122	0.64514
tr|A0A0F6CL82|A0A0F6CL82_MYCGL	GCW_03380	GCW_03380	2146100000	2286500000	2020000000	1685700000	1659700000	1713300000	3772600000	4131100000	4240000000	2817300000	2940000000	3084200000	2550000000	2783700000	3196800000	2559100000	2625400000	2609500000	1.07691	0.618697	0.568033	0.43726	0.000142764	0.00369481	0.000126481	0.00222245	0.0182114	0.0909089	0.00138042	0.00653043	0.866321	0.000860632	0.00569128	0.503988	0.00031905	0.00185438
tr|A0A0F6CKR9|A0A0F6CKR9_MYCGL	GCW_02360	GCW_02360	22498000	16274000	14439000	360430000	343010000	382940000	350370000	335500000	356590000	284040000	326860000	337800000	328030000	340780000	303080000	354020000	432470000	374520000	0.871476	0.735508	0.770349	1.02686	0.0968215	0.209381	0.165713	0.276528	0.144001	0.273736	0.0513816	0.0979709	0.805093	0.126005	0.216462	0.9043	0.0856222	0.138573
tr|A0A0F6CL79|A0A0F6CL79_MYCGL	GCW_03350	GCW_03350	1500000000	1704700000	1767400000	23400000000	27300000000	26600000000	22900000000	25600000000	25900000000	22100000000	23000000000	24100000000	14400000000	13800000000	20100000000	13400000000	13900000000	14600000000	0.856296	0.748604	0.232273	0.0255167	0.0960867	0.208888	0.146292	0.252016	0.69233	0.781797	0.965782	0.980726	0.803581	0.118269	0.20841	0.132724	0.819532	0.855708
tr|A0A0F6CKN9|A0A0F6CKN9_MYCGL	GCW_02170	GCW_02170	86664000	68223000	64008000	36882000	56728000	81963000	105010000	102840000	102250000	151710000	113830000	104000000	70781000	68360000	51730000	63483000	55968000	78193000	0.652825	0.905822	-0.0473103	0.00299589	0.00356702	0.0214021	0.0373365	0.102143	0.829854	0.885302	0.989346	0.992574	0.784862	0.00133171	0.00813884	-0.021938	0.908689	0.926772
tr|A0A0F6CKR8|A0A0F6CKR8_MYCGL	GCW_02355	GCW_02355	74836000	77596000	87015000	701430000	851730000	840650000	783460000	760300000	700040000	715970000	742280000	759220000	697080000	668120000	644110000	843350000	869250000	868010000	0.769096	0.752066	0.609852	0.970864	0.115507	0.229514	0.123236	0.227597	0.214239	0.35078	0.0481927	0.0940905	0.760606	0.119009	0.209116	0.801621	0.102279	0.160055
tr|A0A0F6CL00|A0A0F6CL00_MYCGL	GCW_02885	GCW_02885	42968000	40642000	38353000	39011000	33283000	31047000	69893000	64724000	73704000	54826000	51087000	58060000	73449000	48939000	34738000	69757000	77376000	34946000	0.886935	0.541585	0.480049	0.692692	0.000495033	0.00757401	0.00124995	0.0101147	0.319283	0.459109	0.216555	0.310446	0.724569	0.000415965	0.00315825	0.590285	0.0624353	0.10666
tr|A0A0F6CL18|A0A0F6CL18_MYCGL	rsmI	GCW_02995	57097000	55401000	56550000	76092000	73986000	71173000	104480000	113420000	110000000	100390000	122900000	86653000	102940000	73944000	91572000	85091000	59844000	91910000	0.748676	0.667423	0.460106	0.279363	3.35e-05	0.0013659	0.05353	0.132746	0.0810943	0.196806	0.287973	0.387534	0.708622	9.62e-05	0.00123258	0.372563	0.0302637	0.0610236
tr|A0A0F6CK04|A0A0F6CK04_MYCGL	GCW_00585	GCW_00585	131290000	141460000	198300000	231290000	192110000	260110000	347160000	345970000	369420000	245590000	307030000	265600000	496910000	611610000	539240000	210240000	214660000	235000000	0.880188	0.503218	1.51316	0.192976	0.000262601	0.00502224	0.0244492	0.0744368	0.00136792	0.0215359	0.251172	0.349482	0.70398	0.00178274	0.0095132	0.999088	0.0505948	0.0894132
tr|A0A0F6CK55|A0A0F6CK55_MYCGL	GCW_00960	GCW_00960	164540000	172470000	166900000	289850000	268460000	244470000	327930000	400180000	382360000	354110000	325110000	333550000	397350000	353030000	453580000	357970000	352380000	390080000	0.765254	0.63239	0.881871	0.75215	0.00297611	0.0188866	0.0025684	0.0153535	0.00546323	0.0541036	0.000772681	0.0042053	0.700351	0.000931311	0.00609315	0.818468	0.00023133	0.0015911
tr|A0A0F6CK19|A0A0F6CK19_MYCGL	GCW_00685	GCW_00685	243930000	200090000	231450000	271060000	252550000	245100000	385880000	389500000	441420000	336730000	353970000	373730000	235930000	261850000	274130000	269790000	259010000	273340000	0.752841	0.559831	0.096254	0.151675	0.00299697	0.0188866	0.000421511	0.0048551	0.314948	0.455008	0.0426015	0.0851574	0.659561	3e-05	0.000542094	0.124231	0.0915631	0.145507
tr|A0A0F6CKQ4|A0A0F6CKQ4_MYCGL	mraZ	GCW_02250	169810000	163280000	153370000	149570000	144030000	146490000	244930000	239340000	269330000	225690000	238450000	207720000	243640000	244340000	214850000	245670000	246380000	255380000	0.70193	0.536292	0.601307	0.69007	0.00301378	0.0188866	0.00650588	0.028338	0.00643156	0.0562147	4.94e-07	6.08e-05	0.621487	3.52e-05	0.000602063	0.646371	4.69e-07	4.12e-05
tr|A0A0F6CKS8|A0A0F6CKS8_MYCGL	GCW_02475	GCW_02475	11863000	11580000	10379000	9761200	10343000	14650000	19758000	23762000	22890000	16032000	10923000	10689000	15101000	16024000	16318000	15908000	14907000	15828000	0.953693	0.134712	0.468487	0.443953	0.00277442	0.0188866	0.599048	0.699079	0.00110271	0.0193448	0.00153551	0.00690593	0.601553	0.0530241	0.115475	0.456272	0.00138149	0.00521236
tr|A0A0F6CKV6|A0A0F6CKV6_MYCGL	trxB_2	GCW_02640	1890300000	1870100000	1864800000	1659300000	1633300000	1608200000	2798100000	2575700000	2855400000	2445100000	2463400000	2710000000	1639300000	1929100000	1600500000	1685200000	1540000000	1614200000	0.644867	0.533432	-0.0260281	-0.120759	0.000875637	0.0107178	0.00196722	0.01348	0.805383	0.86452	0.0804191	0.137002	0.590316	2.71e-06	8.77e-05	-0.0727604	0.294223	0.389133
tr|A0A0F6CKK2|A0A0F6CKK2_MYCGL	grpE	GCW_01905	3829200000	3730000000	3580000000	4020000000	2903400000	3940000000	5427500000	4912100000	5591800000	5703900000	5797400000	5633500000	4257400000	4200600000	5281800000	4045900000	3870800000	4712300000	0.534789	0.639846	0.321277	0.199657	0.00197892	0.0167658	2.8e-05	0.00100295	0.102097	0.222296	0.153759	0.233486	0.587683	7.54e-06	0.000193153	0.261158	0.0229409	0.0486505
tr|A0A0F6CJT1|A0A0F6CJT1_MYCGL	ftsH	GCW_00140	6741400000	7695500000	7162800000	6890000000	6872700000	7021400000	10100000000	9870000000	10700000000	9853500000	11100000000	9950000000	8736100000	8690600000	7886100000	8004500000	7734500000	8795800000	0.536002	0.546599	0.256456	0.211419	0.000936126	0.0108329	0.00967828	0.0379117	0.0202021	0.0976702	0.054062	0.101676	0.538797	7.09e-07	3.39e-05	0.234011	0.000602	0.002858
tr|A0A0F6CJU9|A0A0F6CJU9_MYCGL	nrdI	GCW_00235	1317900000	1329100000	1104500000	1038100000	808090000	749690000	1185600000	1359200000	1432900000	1552900000	1925400000	1697600000	787070000	930310000	1264400000	803590000	749390000	835330000	0.325773	0.705649	-0.0899874	-0.410171	0.0684721	0.165005	0.00539363	0.0252986	0.730327	0.805064	0.0472209	0.0924868	0.528178	0.00963231	0.0348463	-0.241215	0.230148	0.315236
tr|A0A0F6CL61|A0A0F6CL61_MYCGL	rnmV	GCW_03250	40079000	30154000	18185000	20128000	32281000	20229000	31499000	38664000	51395000	51301000	28110000	28979000	17048000	19539000	16273000	30232000	18655000	21825000	0.594082	0.428669	-0.607314	-0.187535	0.123717	0.235871	0.350719	0.477195	0.0485816	0.148403	0.534366	0.639367	0.513745	0.0706837	0.143467	-0.382211	0.167856	0.244047
tr|A0A0F6CLY0|A0A0F6CLY0_MYCGL	vlhA	GCW_91946	412010000	393790000	358680000	9715400	7960200	16943000	268340000	248410000	297200000	289390000	281300000	326560000	402760000	558550000	198770000	609180000	609020000	536660000	0.441062	0.581632	0.952274	1.54941	0.440411	0.558355	0.296478	0.41944	0.226105	0.363425	0.00514638	0.0172012	0.513058	0.361091	0.476547	1.28152	0.0243505	0.0507647
tr|A0A0F6CK76|A0A0F6CK76_MYCGL	pyrG	GCW_01080	1214700000	1215900000	1166100000	1381400000	1054700000	1155500000	1684300000	1762600000	1764700000	1657200000	1676200000	1703500000	1670300000	1556900000	1395300000	1684500000	1597500000	1796400000	0.536076	0.486885	0.363023	0.498723	1.54e-05	0.000857595	5.15e-05	0.00145694	0.0282101	0.116285	0.00168102	0.00738448	0.51169	1.76e-05	0.000349576	0.432468	0.00018273	0.00145603
tr|A0A0F6CKQ3|A0A0F6CKQ3_MYCGL	mraW	GCW_02245	81262000	66005000	66458000	69759000	68976000	70736000	121530000	89767000	97991000	84747000	104530000	103250000	90686000	83659000	88282000	95859000	91261000	90690000	0.547625	0.467244	0.311689	0.392773	0.0684825	0.165005	0.038912	0.104108	0.00132797	0.0214571	0.000108881	0.00115451	0.507994	0.00140303	0.00829269	0.3528	6.24e-05	0.000800108
tr|A0A0F6CKX8|A0A0F6CKX8_MYCGL	GCW_02755	GCW_02755	18100000000	19300000000	17800000000	15600000000	16100000000	16800000000	24500000000	27400000000	25000000000	23300000000	23600000000	23500000000	23800000000	22300000000	20800000000	22000000000	23000000000	22400000000	0.568457	0.442119	0.36644	0.377748	0.00203431	0.0167658	7.39e-05	0.00174704	0.00951088	0.0670492	8.59e-05	0.000978186	0.506342	6.69e-06	0.00017891	0.373043	4.04e-05	0.000619089
tr|A0A0F6CKS1|A0A0F6CKS1_MYCGL	GCW_02390	GCW_02390	1450000000	1470500000	1525900000	237570000	198090000	202160000	1158400000	1100000000	1117400000	1159600000	1243700000	1291900000	1301300000	1230600000	2521600000	1370000000	1345700000	1361500000	0.410198	0.540194	0.991824	0.683181	0.37215	0.4962	0.23529	0.354018	0.174704	0.305608	0.130664	0.202926	0.475888	0.297738	0.410558	0.844699	0.0846146	0.137303
tr|A0A0F6CKY1|A0A0F6CKY1_MYCGL	GCW_02770	GCW_02770	52611000	44652000	64556000	45559000	47942000	53990000	73199000	100840000	64192000	83322000	54751000	52942000	74378000	83074000	65195000	77860000	76323000	86907000	0.623308	0.304632	0.525705	0.640518	0.118412	0.231487	0.342999	0.470858	0.0253171	0.113435	0.00110304	0.0057006	0.472751	0.0445576	0.100867	0.584253	0.000134832	0.00121944
tr|A0A0F6CLA4|A0A0F6CLA4_MYCGL	eutD	GCW_03495	13000000000	14100000000	13500000000	10700000000	11200000000	12400000000	17600000000	17800000000	17700000000	15800000000	17300000000	17700000000	13300000000	14500000000	13600000000	15200000000	15300000000	15000000000	0.50391	0.440704	0.146013	0.284198	0.000190425	0.00401862	0.00230382	0.0146067	0.0787851	0.192725	0.00384792	0.0136004	0.472158	5.49e-05	0.000803639	0.21439	0.0132587	0.0327475
tr|A0A0F6CL46|A0A0F6CL46_MYCGL	GCW_03165	GCW_03165	9223800000	9241500000	9286700000	7880700000	8637200000	8563200000	12000000000	11900000000	12600000000	11600000000	12200000000	12600000000	11500000000	11600000000	9661700000	11400000000	11400000000	11400000000	0.467719	0.461902	0.30907	0.375041	3.1e-05	0.00135633	0.000314289	0.00428837	0.0634939	0.172501	7.88e-05	0.000913901	0.464477	7.17e-07	3.39e-05	0.341894	0.000132108	0.00121944
tr|A0A0F6CKE5|A0A0F6CKE5_MYCGL	ppa	GCW_01575	7312300000	6950300000	6390600000	6082900000	5681100000	5669900000	10500000000	8860300000	9284300000	7639700000	8021900000	7988400000	6330600000	6656700000	7236500000	6033600000	6340000000	6443800000	0.590823	0.312538	0.0867517	-0.0171585	0.00899827	0.0377188	0.00172064	0.0121641	0.34329	0.476378	0.810971	0.873462	0.45736	0.0015368	0.00851657	0.035695	0.634307	0.710563
tr|A0A0F6CKR6|A0A0F6CKR6_MYCGL	GCW_02340	GCW_02340	150760000	137800000	150420000	125870000	131180000	122850000	170940000	197190000	181370000	195880000	163160000	206510000	197250000	147320000	166890000	195830000	220070000	176220000	0.424467	0.466003	0.320969	0.532238	0.00806246	0.0349945	0.0429488	0.111922	0.132192	0.261134	0.0274469	0.0613813	0.445384	0.000238491	0.00222231	0.430467	0.00451667	0.0132274
tr|A0A0F6CKH5|A0A0F6CKH5_MYCGL	atpD_1	GCW_01745	2680000000	2834900000	2711800000	2568700000	2641400000	2519200000	3287800000	3459300000	3611500000	3954400000	3763900000	3532700000	3093400000	3222600000	3150200000	3229100000	3112800000	3222500000	0.377001	0.496225	0.24703	0.261919	0.00470831	0.0252395	0.00616342	0.0278713	9.37e-05	0.00719471	6.67e-05	0.000860257	0.437573	4.03e-05	0.0006354	0.254222	1.17e-05	0.000287207
tr|A0A0F6CKX6|A0A0F6CKX6_MYCGL	acoB	GCW_02745	18100000000	18200000000	18700000000	18100000000	17600000000	17700000000	23600000000	25800000000	27400000000	21600000000	22800000000	23400000000	21400000000	23100000000	23500000000	20200000000	21200000000	21500000000	0.501852	0.322301	0.32649	0.215942	0.0187328	0.0629915	0.00908584	0.0361303	0.0149946	0.0800579	0.0112424	0.0312853	0.415703	0.000770304	0.00514932	0.2721	0.000415415	0.00220242
tr|A0A0F6CL35|A0A0F6CL35_MYCGL	spxA	GCW_03110	1970600000	2265200000	2231700000	1873500000	2130000000	2068100000	3238100000	2833800000	2301600000	2434200000	2906900000	2937200000	2300000000	2541800000	2167700000	2144600000	2117700000	2130000000	0.417239	0.400743	0.161337	0.0277431	0.116093	0.229932	0.040055	0.105725	0.134095	0.261134	0.541888	0.645959	0.409244	0.00320608	0.0140839	0.095993	0.146412	0.217496
tr|A0A0F6CKW9|A0A0F6CKW9_MYCGL	groEL	GCW_02710	16800000000	15600000000	15900000000	14700000000	17100000000	17000000000	21400000000	21600000000	21500000000	22000000000	20700000000	21500000000	19200000000	18600000000	19100000000	19200000000	18900000000	19300000000	0.409665	0.403905	0.230169	0.241145	2.43e-05	0.00116621	5.21e-05	0.00145694	0.00038739	0.0118929	0.000383985	0.00281132	0.406469	5.63e-06	0.000163347	0.235282	0.000465177	0.00238403
tr|A0A0F6CLH5|A0A0F6CLH5_MYCGL	lig	GCW_03920	1010000000	1028300000	989440000	976900000	940490000	921010000	1247200000	1203700000	1307500000	1336800000	1320000000	1345400000	1094900000	1110000000	1008400000	1072500000	1145600000	1126500000	0.356724	0.448479	0.131558	0.188439	0.00280713	0.0188866	7.45e-07	6.55e-05	0.0775656	0.192037	0.00587431	0.0181063	0.403757	1.24e-06	5.1e-05	0.160822	0.00131614	0.00505096
tr|A0A0F6CL47|A0A0F6CL47_MYCGL	GCW_03170	GCW_03170	8674300000	8426100000	8253900000	7590800000	8141100000	7847500000	10900000000	11200000000	11200000000	10500000000	10200000000	10600000000	10500000000	9858500000	8888400000	10800000000	10900000000	10400000000	0.450401	0.353812	0.256518	0.391655	9.34e-07	0.000114335	5.94e-06	0.000304594	0.0622033	0.170676	4.01e-05	0.000560311	0.400706	4.84e-07	2.86e-05	0.326162	0.000413137	0.00220242
tr|A0A0F6CK73|A0A0F6CK73_MYCGL	hisS	GCW_01065	739960000	776860000	732820000	1048900000	797000000	836570000	1134100000	942960000	1228100000	1031400000	1032900000	1107100000	1094600000	1193600000	987520000	1014800000	1118100000	1219800000	0.422515	0.362915	0.409607	0.443118	0.0544174	0.140739	0.00357561	0.0187949	0.0188159	0.0924238	0.0132134	0.0351786	0.393023	0.00226114	0.0111985	0.42646	0.00108649	0.00448451
tr|A0A0F6CK17|A0A0F6CK17_MYCGL	alaS	GCW_00670	3550000000	3377400000	3289900000	3192700000	3089900000	3054400000	4110500000	4030000000	4280000000	4308400000	4395300000	4533200000	4264200000	4465800000	4118900000	4116200000	4240800000	4076600000	0.344857	0.436932	0.394011	0.346611	0.000163921	0.00371554	1.66e-05	0.000730712	0.000838338	0.0160856	2.6e-05	0.00046968	0.391889	2.54e-06	8.68e-05	0.370653	2.79e-06	0.000111252
tr|A0A0F6CLI6|A0A0F6CLI6_MYCGL	gltX	GCW_04010	5915800000	5641600000	5929800000	5670000000	5711100000	5138900000	7778200000	7005500000	6951100000	7233700000	7855500000	7721100000	5360800000	5734900000	5388700000	5804700000	5715200000	5895200000	0.354167	0.423845	-0.0447388	0.0344985	0.0147454	0.0533974	0.00148027	0.0111021	0.345462	0.477733	0.322784	0.426306	0.389427	1.25e-05	0.00028397	-0.00457623	0.906212	0.925781
tr|A0A0F6CKX0|A0A0F6CKX0_MYCGL	groES	GCW_02715	3208800000	3340600000	3748300000	2913400000	3287200000	2982600000	4501300000	4195600000	4196200000	3694700000	4332200000	4597200000	3005900000	3224300000	2940900000	3102200000	3073700000	3471500000	0.404539	0.37412	-0.0868936	-0.0138482	0.000410055	0.00678253	0.0501204	0.12637	0.243411	0.385192	0.866991	0.909897	0.38941	0.000213699	0.00211976	-0.0499087	0.464984	0.561818
tr|A0A0F6CKB7|A0A0F6CKB7_MYCGL	coaE	GCW_01375	182200000	254520000	225280000	256920000	238230000	215360000	273500000	283800000	264250000	300140000	329700000	343890000	194740000	170070000	207310000	187740000	211630000	202410000	0.259604	0.504777	-0.262427	-0.189509	0.0100496	0.0401984	0.00240314	0.0147855	0.0533571	0.155553	0.0731386	0.127063	0.387392	0.00229433	0.0111985	-0.225507	0.0352379	0.0677229
tr|A0A0F6CK56|A0A0F6CK56_MYCGL	GCW_00965	GCW_00965	79955000	68375000	114910000	105460000	104710000	94148000	123160000	103090000	101500000	94127000	128480000	191720000	117960000	88367000	85298000	88383000	87800000	102530000	0.207828	0.546002	0.0393466	-0.0259875	0.193924	0.314806	0.264119	0.386745	0.846164	0.895767	0.850328	0.902324	0.386801	0.116153	0.205861	0.00704933	0.959398	0.973834
tr|A0A0F6CKF0|A0A0F6CKF0_MYCGL	GCW_01600	GCW_01600	120460000	118460000	117170000	101570000	138860000	124790000	140070000	184490000	184050000	144250000	142520000	142430000	95578000	92053000	76524000	105780000	89654000	104860000	0.49594	0.251031	-0.449235	-0.264244	0.0658991	0.160678	0.00542995	0.0252986	0.00898286	0.0669508	0.0347591	0.0727103	0.378676	0.00769028	0.0288386	-0.353776	0.00280321	0.00888647
tr|A0A0F6CKA2|A0A0F6CKA2_MYCGL	hatA	GCW_01270	17719000	20405000	20489000	27104000	29710000	25569000	27628000	28835000	21114000	24165000	41662000	39703000	22565000	24272000	49514000	23920000	25706000	37186000	0.138047	0.581999	0.450717	0.300312	0.478209	0.592696	0.158661	0.266603	0.428011	0.546359	0.323022	0.426306	0.377033	0.110497	0.200284	0.377474	0.185166	0.263604
tr|A0A0F6CLC3|A0A0F6CLC3_MYCGL	gmk	GCW_03595	662230000	502640000	663930000	474700000	443050000	496440000	798220000	816670000	913100000	524510000	546630000	612120000	431410000	437360000	640720000	398710000	438640000	466730000	0.640666	0.0539335	-0.103263	-0.314292	0.00115143	0.0121496	0.678476	0.755911	0.666832	0.759619	0.0496844	0.0963909	0.376924	0.0686055	0.13971	-0.204923	0.208886	0.290644
tr|A0A0F6CJS5|A0A0F6CJS5_MYCGL	GCW_00085	GCW_00085	38000000	34547000	33218000	32182000	25463000	26558000	45188000	36082000	49776000	32739000	39405000	43350000	40247000	38561000	28919000	31786000	36720000	31426000	0.464317	0.282061	0.181623	0.0732622	0.0748192	0.172807	0.141599	0.245999	0.363637	0.488043	0.548367	0.649597	0.376065	0.0160408	0.0503322	0.12846	0.29979	0.393425
tr|A0A0F6CLA3|A0A0F6CLA3_MYCGL	GCW_03490	GCW_03490	2624100000	2522200000	2520000000	2245500000	2181100000	2379500000	2964300000	3141200000	2853100000	3137100000	3297100000	3350000000	3282900000	3041800000	2800000000	3039600000	3189600000	3080000000	0.307842	0.434875	0.334662	0.36369	0.00363735	0.0216122	9.25e-05	0.00203149	0.0256799	0.113435	7.49e-05	0.000896644	0.373032	5.09e-05	0.000764125	0.349057	4.99e-05	0.000690301
tr|A0A0F6CKD9|A0A0F6CKD9_MYCGL	GCW_01540	GCW_01540	426110000	454800000	484250000	406950000	543850000	420940000	574120000	603580000	649840000	624360000	565600000	498150000	453810000	436440000	434150000	499330000	452190000	498090000	0.41736	0.302866	-0.0472038	0.0831221	0.00311359	0.0192476	0.0756019	0.167818	0.525681	0.634122	0.33332	0.437083	0.361249	0.00153714	0.00851657	0.0194303	0.803459	0.846108
tr|A0A0F6CKW6|A0A0F6CKW6_MYCGL	recA	GCW_02695	46884000	54365000	62432000	30785000	40615000	49164000	60159000	73978000	61048000	53531000	56461000	59783000	42361000	47689000	28120000	53112000	46406000	32724000	0.457707	0.256489	-0.266271	-0.103955	0.032846	0.0961806	0.101909	0.204816	0.333345	0.472504	0.681015	0.768485	0.360603	0.0334792	0.0853892	-0.182831	0.3642	0.458981
tr|A0A0F6CK20|A0A0F6CK20_MYCGL	GCW_00690	GCW_00690	179570000	199120000	165050000	199040000	185000000	173400000	229360000	239540000	250240000	225930000	235380000	231000000	211230000	176800000	265940000	190580000	208880000	221000000	0.385294	0.33044	0.248246	0.17236	0.000779855	0.0102948	0.000160859	0.00260337	0.314222	0.455008	0.0957584	0.15831	0.358128	3.9e-05	0.000631778	0.210802	0.0736674	0.12238
tr|A0A0F6CK64|A0A0F6CK64_MYCGL	thrS	GCW_01020	5428300000	5316700000	5203100000	5212900000	6046400000	5691600000	7300000000	6642500000	6679500000	6760000000	7258300000	7410900000	5950000000	5596100000	5381600000	5690000000	5819100000	5522600000	0.32642	0.381198	0.0411718	0.0500093	0.0069184	0.0320933	0.00242819	0.0147855	0.491576	0.60684	0.264761	0.365906	0.354103	1.55e-05	0.000318132	0.0457672	0.295808	0.39039
tr|A0A0F6CLI9|A0A0F6CLI9_MYCGL	hprK	GCW_04025	1049400000	1120400000	1041100000	1190600000	916180000	1011600000	1414600000	1415600000	1340000000	1150900000	1386300000	1358300000	1692100000	1601900000	1307900000	1481200000	1317300000	1491100000	0.397037	0.299767	0.540188	0.438802	0.000179066	0.00391386	0.0588395	0.141561	0.0422587	0.137336	0.00555974	0.017625	0.349758	0.000414311	0.00315825	0.490385	0.000331645	0.00190618
tr|A0A0F6CKZ2|A0A0F6CKZ2_MYCGL	GCW_02830	GCW_02830	143790000	173530000	157740000	225330000	180870000	169100000	228180000	246290000	191980000	234980000	216810000	218440000	188050000	210160000	187100000	172410000	199980000	195240000	0.343685	0.351844	0.156389	0.112139	0.0722944	0.168814	0.00721169	0.030378	0.185159	0.315799	0.353062	0.458087	0.34777	0.0071664	0.0272058	0.134434	0.214153	0.296631
tr|A0A0F6CK35|A0A0F6CK35_MYCGL	rpiB	GCW_00795	837410000	791900000	790280000	729700000	735330000	790410000	1092900000	1036600000	967330000	944010000	951420000	916160000	958900000	923530000	721450000	762920000	944830000	859030000	0.405817	0.266411	0.155687	0.134984	0.00909636	0.0378706	8.96e-05	0.00203149	0.352486	0.483543	0.279828	0.379063	0.337797	0.000171114	0.00184623	0.145373	0.104369	0.162499
tr|A0A0F6CK00|A0A0F6CK00_MYCGL	GCW_00555	GCW_00555	150010000	131950000	151710000	233070000	176400000	141260000	203380000	238960000	217690000	211100000	190610000	181140000	111010000	197090000	163980000	193220000	152350000	196400000	0.423287	0.24388	-0.0602133	0.138968	0.0184273	0.0623068	0.127585	0.233526	0.831333	0.885302	0.453335	0.564375	0.33637	0.0376804	0.0910427	0.0428122	0.814411	0.85235
tr|A0A0F6CLQ1|A0A0F6CLQ1_MYCGL	ppnK	GCW_03105	811980000	841180000	788120000	798800000	670500000	770360000	982740000	950290000	1022300000	943350000	970860000	1022600000	704170000	708820000	638100000	711380000	882150000	827560000	0.336521	0.327452	-0.190407	0.0488584	0.000520928	0.00759066	0.00108847	0.00904604	0.0271611	0.114226	0.66343	0.755573	0.331993	8.37e-05	0.00116635	-0.06582	0.451724	0.549454
tr|A0A0F6CLI5|A0A0F6CLI5_MYCGL	GCW_04005	GCW_04005	974010000	1003300000	1017800000	871790000	952020000	1056100000	1288200000	1198600000	1322900000	1097100000	1164400000	1318200000	892290000	924500000	901000000	956540000	1022600000	926130000	0.375084	0.285245	-0.11216	-0.0159215	0.00285738	0.0188866	0.0653796	0.15173	0.0374459	0.129404	0.79111	0.856572	0.330863	0.000396014	0.00312242	-0.0632383	0.22685	0.31211
tr|A0A0F6CKY2|A0A0F6CKY2_MYCGL	GCW_02775	GCW_02775	518690000	475060000	474710000	481180000	418800000	469390000	607240000	607020000	491470000	677940000	578440000	591980000	521010000	577430000	596640000	623240000	589300000	592430000	0.265601	0.381458	0.256565	0.347187	0.118942	0.231487	0.0289519	0.0860165	0.032058	0.123097	0.000181495	0.0016912	0.324692	0.0029803	0.0132779	0.302587	0.000179268	0.00145066
tr|A0A0F6CM11|A0A0F6CM11_MYCGL	rnc	GCW_92786	81483000	84207000	83468000	105550000	98924000	87664000	93679000	101280000	126320000	116600000	112510000	127220000	113640000	110030000	107200000	113180000	146160000	120820000	0.247409	0.396796	0.289847	0.490189	0.221412	0.347555	0.00423597	0.020841	0.00296153	0.0336737	0.0507576	0.0979709	0.324035	0.00835069	0.0309887	0.393493	0.00321534	0.00978927
tr|A0A0F6CK78|A0A0F6CK78_MYCGL	apt	GCW_01090	1516200000	1571700000	1528900000	1627600000	1532400000	1626300000	2190600000	2245700000	1900000000	1843700000	1778100000	1798500000	2012100000	2277300000	2192200000	2098900000	2247400000	2213100000	0.430732	0.205236	0.463214	0.480427	0.0324813	0.0957796	0.000149424	0.00248367	0.0124892	0.0728038	0.00137144	0.00653043	0.322263	0.00467689	0.0189229	0.471846	2.06e-06	9.76e-05
tr|A0A0F6CJT7|A0A0F6CJT7_MYCGL	GCW_00170	GCW_00170	25900000000	26700000000	26900000000	23500000000	22600000000	22900000000	29200000000	29700000000	30900000000	30700000000	31800000000	33300000000	31900000000	31200000000	33300000000	28600000000	29600000000	30200000000	0.274905	0.367161	0.375575	0.251179	0.000900261	0.0108031	0.000563355	0.00577439	0.000202185	0.00954933	0.00147748	0.0068837	0.321734	0.00014759	0.00165033	0.315502	0.000211565	0.00158674
tr|A0A0F6CKP8|A0A0F6CKP8_MYCGL	ybeY	GCW_02215	104810000	94310000	131620000	80161000	143300000	108980000	117560000	170990000	139560000	121170000	122600000	156980000	140850000	146700000	85786000	86011000	164800000	106120000	0.368579	0.2733	0.171072	0.106243	0.159949	0.280484	0.191072	0.304428	0.565548	0.668917	0.764597	0.833736	0.321726	0.0609643	0.127963	0.139021	0.520791	0.609021
tr|A0A0F6CKX1|A0A0F6CKX1_MYCGL	pykF	GCW_02720	10400000000	9808700000	10300000000	10400000000	9762500000	10900000000	14000000000	12500000000	13400000000	12100000000	12200000000	12600000000	10800000000	10600000000	10600000000	10300000000	10400000000	11300000000	0.373154	0.259518	0.0543528	0.0561119	0.0104942	0.0406486	0.000268733	0.00393502	0.0828487	0.198708	0.31475	0.41808	0.318851	9.22e-05	0.00120627	0.0558162	0.10471	0.162618
tr|A0A0F6CLC4|A0A0F6CLC4_MYCGL	def	GCW_03600	2063700000	2200000000	2110000000	1957700000	2065200000	1947700000	2595300000	2550000000	2980800000	2368700000	2441700000	2444300000	2358600000	2760500000	2449800000	2676300000	2457700000	2589300000	0.39779	0.23361	0.294778	0.323912	0.0325525	0.0957796	0.000101624	0.00215513	0.0503874	0.151321	0.0034015	0.0123782	0.317286	0.00141582	0.00829269	0.308951	0.000127127	0.00121944
tr|A0A0F6CL90|A0A0F6CL90_MYCGL	gatB	GCW_03420	2097300000	1934200000	2011900000	2226300000	2061400000	2055500000	2426800000	2668100000	2521500000	2560000000	2530800000	2710900000	2938800000	2839700000	2625600000	2923700000	2970100000	3032700000	0.298401	0.33234	0.440385	0.527386	0.00718778	0.032345	0.00137651	0.0108532	0.00687815	0.0570528	6.85e-07	7.03e-05	0.315845	5.75e-06	0.000163347	0.484541	1.21e-06	8.52e-05
tr|A0A0F6CKS9|A0A0F6CKS9_MYCGL	trkA	GCW_02480	772650000	824630000	862820000	833260000	894770000	783450000	1047500000	941640000	1060200000	934950000	1073100000	1105100000	992320000	923550000	926800000	878790000	896450000	980300000	0.294793	0.324671	0.193542	0.148631	0.020007	0.0651291	0.0433611	0.112519	0.0102649	0.0670492	0.0781003	0.133752	0.309809	0.000347509	0.00291463	0.171261	0.00271052	0.00868212
tr|A0A0F6CLX5|A0A0F6CLX5_MYCGL	GCW_91756	GCW_91756	152680000	142450000	140590000	194660000	160920000	133230000	160270000	182070000	206000000	227580000	173130000	196600000	111980000	130260000	160330000	98307000	101730000	127520000	0.246351	0.36976	-0.19948	-0.496974	0.148068	0.266522	0.0799291	0.170682	0.304747	0.446574	0.0146577	0.0386887	0.309374	0.0206029	0.0618087	-0.340573	0.0321263	0.0637345
tr|A0A0F6CLN8|A0A0F6CLN8_MYCGL	mtn	GCW_02310	96876000	44702000	52877000	117100000	97516000	91964000	90938000	105040000	131890000	113710000	88333000	90396000	27334000	16424000	70326000	49221000	82510000	25414000	0.388204	0.223224	-1.13481	-0.672815	0.177261	0.300509	0.356535	0.480853	0.0854541	0.202215	0.197461	0.287999	0.308071	0.178906	0.284308	-0.8854	0.0369612	0.0701464
tr|A0A0F6CL62|A0A0F6CL62_MYCGL	prsA	GCW_03255	836270000	714310000	796160000	791680000	759330000	844870000	905740000	1050000000	1042200000	955420000	920130000	996370000	881220000	962930000	848160000	1106300000	1186800000	982980000	0.337806	0.276331	0.18316	0.466286	0.0306176	0.0932236	0.00216401	0.0140091	0.0631809	0.172414	0.0263061	0.0605927	0.307642	0.000187388	0.00195328	0.331658	0.010283	0.0259181
tr|A0A0F6CLC8|A0A0F6CLC8_MYCGL	GCW_03625	GCW_03625	24799000	19906000	20198000	26100000	27670000	29212000	31147000	30854000	39503000	24954000	25063000	31412000	29865000	30079000	24976000	29844000	26335000	31273000	0.457061	0.139139	0.199701	0.242088	0.0591194	0.149509	0.397011	0.515946	0.166723	0.296719	0.0809357	0.137501	0.30684	0.0576763	0.121893	0.22105	0.0587138	0.100625
tr|A0A0F6CK81|A0A0F6CK81_MYCGL	greA	GCW_01105	3830700000	3747200000	3414600000	3403700000	3676500000	3619300000	4361600000	4877300000	4759200000	4125600000	4407800000	4299700000	3631500000	4041500000	3645500000	4210000000	4057700000	3730900000	0.368068	0.242707	0.0615197	0.145703	0.00990121	0.0398654	0.00172078	0.0121641	0.372707	0.495329	0.0916628	0.152358	0.306749	0.000218363	0.00213164	0.104225	0.0560431	0.0979162
tr|A0A0F6CJV0|A0A0F6CJV0_MYCGL	nrdF	GCW_00240	14300000000	14400000000	15300000000	12200000000	13900000000	12200000000	16300000000	16100000000	16500000000	16900000000	17800000000	18100000000	24000000000	23900000000	22600000000	24200000000	23600000000	24200000000	0.247345	0.362666	0.776298	0.805764	0.00393163	0.0226794	0.000452054	0.00505479	4.76e-06	0.000974112	1.09e-06	7.88e-05	0.305355	0.000602817	0.00426129	0.791998	3.59e-07	4.12e-05
tr|A0A0F6CK74|A0A0F6CK74_MYCGL	aspS	GCW_01070	1530700000	1510000000	1557300000	1555600000	1356300000	1498500000	1765800000	1729300000	1780600000	1950800000	1893200000	2008200000	1481600000	1525400000	1512500000	1546400000	1488700000	1597100000	0.228412	0.378029	0.00521262	0.040747	0.000159093	0.00371554	0.000124031	0.00222245	0.875063	0.912205	0.366333	0.472316	0.304839	0.000145689	0.00165033	0.0227689	0.516251	0.608711
tr|A0A0F6CKZ3|A0A0F6CKZ3_MYCGL	GCW_02835	GCW_02835	175920000	194390000	198940000	213350000	226420000	191130000	215070000	248860000	235260000	241570000	260480000	278460000	277520000	225200000	262160000	241070000	241710000	267250000	0.220542	0.379274	0.350091	0.321805	0.0500789	0.133254	0.00989346	0.0385094	0.0512689	0.152073	0.0072765	0.0214948	0.30209	0.00243764	0.0118043	0.336017	0.000682821	0.00313719
tr|A0A0F6CK06|A0A0F6CK06_MYCGL	GCW_00595	GCW_00595	196280000	172440000	161370000	380050000	254880000	261730000	306800000	291930000	292000000	282610000	298030000	284220000	323450000	337600000	368340000	348130000	331320000	337130000	0.320328	0.277806	0.529057	0.510991	0.135435	0.249658	0.189663	0.303287	0.0240221	0.110072	0.0279688	0.0621495	0.299223	0.15969	0.261891	0.520052	0.0256602	0.0527793
tr|A0A0F6CKX7|A0A0F6CKX7_MYCGL	acoA	GCW_02750	20100000000	20500000000	22000000000	17400000000	16900000000	17100000000	23500000000	24500000000	23100000000	22700000000	24300000000	21700000000	27000000000	26000000000	22200000000	23400000000	21900000000	25900000000	0.319213	0.269363	0.400191	0.319112	0.00206363	0.0167658	0.0135936	0.0494679	0.0290823	0.116444	0.029115	0.0639378	0.294331	0.00286628	0.0129615	0.360882	0.00149464	0.00551324
tr|A0A0F6CKQ8|A0A0F6CKQ8_MYCGL	GCW_02290	GCW_02290	197920000	170440000	160670000	208240000	166030000	196550000	254670000	240760000	213670000	214020000	206440000	216680000	259200000	227090000	215650000	261930000	221830000	225240000	0.366754	0.212376	0.352113	0.366551	0.0225301	0.0718146	0.0147871	0.0531817	0.0344841	0.12651	0.0286161	0.0630785	0.291629	0.004407	0.01819	0.35935	0.00116422	0.00467971
tr|A0A0F6CK58|A0A0F6CK58_MYCGL	GCW_00980	GCW_00980	1576500000	1659200000	1640200000	2214700000	1770400000	2104100000	2110000000	2231400000	2070000000	2187900000	2376900000	2424700000	2258800000	2472600000	3502800000	2185400000	2226400000	2634200000	0.225117	0.350342	0.586781	0.361957	0.0383668	0.10673	0.0063844	0.0280458	0.130332	0.259093	0.0395838	0.0800791	0.289411	0.0118082	0.0412618	0.478744	0.0151716	0.0364474
tr|A0A0F6CLI3|A0A0F6CLI3_MYCGL	GCW_03990	GCW_03990	187870000	109850000	151740000	127280000	81413000	145010000	155360000	170580000	90912000	188460000	201180000	174270000	311630000	266460000	389840000	345180000	341700000	344550000	0.0538424	0.489772	1.26921	1.36088	0.868546	0.900932	0.0154746	0.0540731	0.0210739	0.0987739	3.13e-05	0.000534398	0.28821	0.204741	0.315007	1.31577	5.23e-06	0.00017281
tr|A0A0F6CK69|A0A0F6CK69_MYCGL	gapA	GCW_01045	13400000000	13200000000	12700000000	14400000000	12800000000	14000000000	15800000000	16700000000	16100000000	16800000000	16500000000	16400000000	12300000000	12800000000	13400000000	11800000000	11600000000	12200000000	0.27122	0.303988	-0.0627597	-0.176131	0.000336978	0.00599607	2.94e-05	0.00100295	0.244392	0.38575	0.00275912	0.0104102	0.288203	1.45e-05	0.00031786	-0.119515	0.0197346	0.0439958
tr|A0A0F6CL89|A0A0F6CL89_MYCGL	GCW_03415	GCW_03415	272560000	283540000	331870000	270640000	323840000	245280000	323290000	354510000	320810000	433680000	339040000	337240000	302680000	289960000	272430000	341890000	312400000	319340000	0.209115	0.36163	0.002011	0.172568	0.0382681	0.10673	0.106118	0.208463	0.980944	0.985761	0.0596958	0.10894	0.287387	0.016862	0.0521112	0.0898083	0.299988	0.393425
tr|A0A0F6CKB3|A0A0F6CKB3_MYCGL	GCW_01355	GCW_01355	705870000	706620000	639000000	424990000	657190000	533350000	894090000	1015600000	1011700000	601750000	468440000	480120000	1040000000	816050000	713070000	892760000	951370000	1020000000	0.672047	-0.242051	0.483856	0.642985	0.000800517	0.0102948	0.180014	0.293657	0.104873	0.224587	0.000735728	0.00417943	0.286215	0.282141	0.395355	0.567207	0.00159777	0.00578018
tr|A0A0F6CJT5|A0A0F6CJT5_MYCGL	tktA_1	GCW_00160	3985700000	3608200000	3694500000	4143100000	3645700000	3982500000	4624400000	4964200000	4627800000	4529700000	4517300000	4783900000	5612800000	5830000000	5338800000	5380100000	5682200000	5680000000	0.302182	0.262521	0.541249	0.537865	0.00208202	0.0167658	0.000923196	0.00840334	0.000682343	0.0150732	3.68e-05	0.000550036	0.282488	3.77e-05	0.000625971	0.539816	5.79e-08	3.56e-05
tr|A0A0F6CKH1|A0A0F6CKH1_MYCGL	atpF	GCW_01725	1013300000	977190000	1125100000	1036200000	1086100000	973300000	1346600000	1090000000	1310000000	1269600000	1263400000	1263200000	1350300000	1463700000	1226900000	1291800000	1213200000	1424100000	0.267628	0.289686	0.379807	0.339329	0.110142	0.224123	0.000227099	0.00358118	0.0323671	0.123097	0.0319657	0.0684979	0.28023	0.00069941	0.0047793	0.35971	0.000302461	0.00182366
tr|A0A0F6CK30|A0A0F6CK30_MYCGL	putA	GCW_00770	3707800000	3819300000	4040200000	4358400000	4061800000	4180200000	4961400000	4627100000	5153300000	4570000000	4834300000	5180900000	5123200000	4332800000	4640700000	4819600000	4616300000	4675700000	0.286833	0.271128	0.222277	0.223801	0.0101912	0.0404717	0.022319	0.0696761	0.082314	0.198662	0.000578415	0.00365637	0.279149	0.000133863	0.00164652	0.22304	0.000878579	0.0038321
tr|A0A0F6CL84|A0A0F6CL84_MYCGL	ybaB	GCW_03390	1125600000	1132400000	1202800000	1072600000	1067400000	1001200000	1510000000	1421900000	1338900000	1240000000	1345400000	1150800000	1209400000	1275600000	1081500000	1210000000	1233900000	1085200000	0.370251	0.178282	0.111606	0.0955793	0.00706388	0.0320933	0.10344	0.206311	0.257317	0.404074	0.241716	0.339396	0.278359	0.00452998	0.0185729	0.104022	0.0874615	0.140075
tr|A0A0F6CKX5|A0A0F6CKX5_MYCGL	aceF	GCW_02740	21700000000	20300000000	20100000000	19000000000	22100000000	21100000000	25800000000	25200000000	26900000000	23700000000	23700000000	25200000000	22900000000	20400000000	21400000000	19400000000	22200000000	21300000000	0.326388	0.225649	0.058555	0.0171002	0.00035271	0.00599607	0.00283108	0.0161309	0.36795	0.492204	0.810787	0.873462	0.275937	8.62e-05	0.00116635	0.037802	0.444644	0.542572
tr|A0A0F6CLX7|A0A0F6CLX7_MYCGL	GCW_91852	GCW_91852	1218300000	1135400000	1188200000	1338100000	1115700000	1075600000	1394100000	1403300000	1538300000	1427800000	1351600000	1441200000	1413400000	1351400000	1347600000	1381400000	1408800000	1499300000	0.294289	0.255473	0.218005	0.278834	0.00780566	0.0341219	0.0019946	0.01348	0.00322722	0.035788	0.00290153	0.0108148	0.275012	0.000482057	0.00357187	0.24874	0.000993362	0.00418437
tr|A0A0F6CL17|A0A0F6CL17_MYCGL	rarA	GCW_02990	151210000	176460000	176220000	203000000	162670000	171870000	216710000	214730000	165230000	202110000	232290000	229010000	221090000	230010000	235740000	211120000	229030000	228840000	0.196439	0.349407	0.39948	0.361491	0.267937	0.396081	0.0141298	0.0511166	0.00027929	0.010266	0.00136377	0.00653043	0.274949	0.0155046	0.0494059	0.38061	0.000241682	0.00161559
tr|A0A0F6CKU3|A0A0F6CKU3_MYCGL	arcA_2	GCW_02560	2864200000	2740000000	2850500000	2775600000	2933800000	3060600000	3727400000	3402300000	3163500000	3371400000	3380000000	3732300000	3548200000	3620500000	3184100000	3657600000	3734200000	3819900000	0.257548	0.283591	0.265877	0.380861	0.0651222	0.159419	0.0219995	0.069029	0.0375145	0.129404	1.7e-05	0.000337628	0.270502	0.000547767	0.00396325	0.324179	0.000138337	0.001233
tr|A0A0F6CJU8|A0A0F6CJU8_MYCGL	nrdA	GCW_00230	7239400000	6784100000	6825900000	5855700000	5949600000	5691300000	7490100000	7170600000	7666900000	7520600000	8083200000	8242300000	7393700000	7197400000	7630000000	7165200000	7169300000	7276400000	0.219752	0.314677	0.212724	0.172683	0.00982318	0.0398132	0.00310848	0.0170689	0.0105402	0.0681227	0.0258216	0.0601525	0.267995	0.00252052	0.0121103	0.192908	0.0156922	0.0372613
tr|A0A0F6CK07|A0A0F6CK07_MYCGL	GCW_00600	GCW_00600	7146400	6266600	6575200	7254600	6513300	8914900	16615000	8134400	7132900	6079300	6532400	6834300	7333900	5582600	6808100	5506400	5665400	0	0.5795	-0.133782	-0.11326	-0.348432	0.362739	0.486833	0.204891	0.319008	0.451969	0.571007	0.206552	0.298191	0.266499	0.426582	0.534978	-0.202783	0.134585	0.201387
tr|A0A0F6CK18|A0A0F6CK18_MYCGL	GCW_00675	GCW_00675	38836000	34215000	37624000	38859000	37655000	30431000	48265000	51792000	57745000	34979000	33001000	35197000	32738000	41534000	26329000	38889000	34701000	38607000	0.536304	-0.0766897	-0.113167	0.0442229	0.0129991	0.0479246	0.259774	0.383119	0.604339	0.705445	0.578161	0.675987	0.262123	0.157658	0.259251	-0.0323266	0.766277	0.81933
tr|A0A0F6CKK1|A0A0F6CKK1_MYCGL	dnaJ_6	GCW_01900	7084800000	7210000000	7467100000	7105500000	6830000000	7125900000	8040700000	7879900000	7968800000	9262500000	9012200000	9077800000	9130000000	9662200000	7948400000	8926400000	9441100000	9152900000	0.157874	0.353176	0.320319	0.362004	6.35e-05	0.0021578	1.47e-06	8.21e-05	0.0688305	0.181382	0.000740745	0.00417943	0.258928	0.00216091	0.0108931	0.34152	0.00027022	0.00172347
tr|A0A0F6CKU4|A0A0F6CKU4_MYCGL	udk	GCW_02565	263540000	210880000	185130000	185200000	214060000	300750000	295150000	259760000	281470000	263950000	245810000	280300000	269610000	230440000	206850000	253730000	185300000	152830000	0.299091	0.216894	0.0564382	-0.199812	0.0461989	0.125105	0.129788	0.235456	0.743033	0.811783	0.455792	0.566075	0.258578	0.0671958	0.137952	-0.066005	0.704528	0.7696
tr|A0A0F6CK80|A0A0F6CK80_MYCGL	GCW_01100	GCW_01100	100280000	102500000	99998000	113560000	96906000	120450000	118850000	99831000	128450000	128530000	145260000	136830000	69053000	74704000	130690000	81992000	71815000	73342000	0.131694	0.374018	-0.207259	-0.480147	0.357555	0.480931	0.00501073	0.0238884	0.549109	0.652133	0.000682216	0.00403426	0.257937	0.023815	0.0697441	-0.337261	0.0728047	0.121671
tr|A0A0F6CKM2|A0A0F6CKM2_MYCGL	GCW_02060	GCW_02060	14135000	11144000	14217000	9086900	13895000	16746000	14342000	23823000	19832000	11954000	13078000	11647000	14451000	16693000	14060000	13429000	15949000	17557000	0.550043	-0.110981	0.190515	0.244728	0.141622	0.258724	0.43768	0.556915	0.216842	0.35316	0.190935	0.280331	0.257063	0.295912	0.409254	0.217876	0.130633	0.196429
tr|A0A0F6CKM9|A0A0F6CKM9_MYCGL	tig	GCW_02100	13300000000	12200000000	13100000000	12400000000	13000000000	12200000000	15800000000	14800000000	15400000000	14400000000	15400000000	15200000000	14300000000	15100000000	13900000000	14100000000	14400000000	14400000000	0.269079	0.241579	0.182353	0.171939	0.00185812	0.0160164	0.00316482	0.0170733	0.0165327	0.0853033	0.000194074	0.00172995	0.256076	5.84e-06	0.000163347	0.177897	9.02e-05	0.000994305
tr|A0A0F6CK62|A0A0F6CK62_MYCGL	GCW_01010	GCW_01010	9710300000	9448700000	9718700000	9257500000	10300000000	10300000000	12300000000	10500000000	11500000000	11600000000	11800000000	12400000000	12100000000	13800000000	11100000000	12900000000	12700000000	12800000000	0.227511	0.287051	0.335493	0.38887	0.0725461	0.168814	0.00096921	0.00851453	0.0768273	0.192033	5.6e-06	0.000186521	0.255189	0.000362763	0.00293552	0.360339	0.000226898	0.0015911
tr|A0A0F6CK70|A0A0F6CK70_MYCGL	crmA	GCW_01050	19200000000	20000000000	21500000000	21100000000	21300000000	19400000000	23500000000	24700000000	23700000000	23800000000	25000000000	25300000000	20700000000	20500000000	21100000000	19800000000	20600000000	21100000000	0.231556	0.2723	0.0228997	0.00683782	0.000569662	0.00810774	0.000876894	0.00817106	0.487275	0.605641	0.872004	0.913599	0.253187	2.84e-05	0.000529395	0.0152296	0.649467	0.722593
tr|A0A0F6CKB5|A0A0F6CKB5_MYCGL	exo	GCW_01365	544720000	483930000	410770000	376430000	465010000	447380000	465870000	700040000	498320000	583090000	547700000	454620000	361800000	378230000	338480000	301210000	416450000	422840000	0.286884	0.216885	-0.338931	-0.258304	0.303382	0.426853	0.18473	0.297406	0.00963011	0.0670492	0.19099	0.280331	0.252309	0.0840475	0.162035	-0.298054	0.0203889	0.0451049
tr|A0A0F6CL68|A0A0F6CL68_MYCGL	tpiA	GCW_03290	17600000000	17700000000	18500000000	18600000000	17500000000	17900000000	22100000000	20600000000	23100000000	20000000000	21400000000	21200000000	18500000000	18100000000	20200000000	19000000000	20500000000	20200000000	0.289647	0.217095	0.0781542	0.147156	0.0239181	0.0754529	0.0105954	0.0407256	0.266896	0.409685	0.0355621	0.0739742	0.252288	0.000235191	0.00222231	0.111973	0.0154313	0.0368831
tr|A0A0F6CLH6|A0A0F6CLH6_MYCGL	msrA	GCW_03930	3709100000	2910200000	3188500000	2560300000	3075700000	2651600000	3718100000	3937200000	3977700000	3396800000	3113900000	3407800000	4448900000	3551400000	4310000000	3270300000	3730700000	3389200000	0.3626	0.132571	0.444126	0.1996	0.00287622	0.0188866	0.18095	0.294302	0.0346151	0.12651	0.0825944	0.138786	0.252165	0.0263283	0.0749625	0.327101	0.0154729	0.0368831
tr|A0A0F6CJZ5|A0A0F6CJZ5_MYCGL	GCW_00510	GCW_00510	1704400000	1683500000	1721800000	1718900000	1710000000	1654900000	2021700000	2031100000	1953900000	2032100000	2017600000	2073300000	1874300000	1822700000	1802400000	1912700000	1959700000	1879800000	0.23657	0.264237	0.109272	0.174112	0.00202822	0.0167658	0.000117004	0.00222245	0.0110709	0.0693628	0.00400437	0.0140725	0.250894	5.76e-08	6.19e-06	0.142481	0.000260616	0.00170509
tr|A0A0F6CLN9|A0A0F6CLN9_MYCGL	GCW_02370	GCW_02370	182100000	190910000	181650000	389490000	361450000	344650000	308950000	396230000	305170000	351060000	274740000	325740000	112190000	122820000	374850000	135820000	133630000	138650000	0.292171	0.205652	-0.436135	-1.01569	0.261411	0.390673	0.39567	0.515544	0.506003	0.620131	0.0190089	0.047139	0.24956	0.280382	0.394588	-0.697004	0.0991804	0.156
tr|A0A0F6CKX2|A0A0F6CKX2_MYCGL	pfkA	GCW_02725	3256600000	3200000000	2900000000	2890000000	3206900000	3069100000	3505600000	3896100000	3360800000	3835200000	3630000000	3766900000	3881200000	4253900000	3325600000	3570000000	3832500000	4061500000	0.216649	0.277749	0.307331	0.307117	0.0712554	0.167724	0.000337137	0.00428837	0.105344	0.224587	0.0207058	0.0503323	0.247863	0.000355443	0.00291463	0.307616	0.00171308	0.00605485
tr|A0A0F6CLE2|A0A0F6CLE2_MYCGL	fba	GCW_03700	14400000000	14000000000	13300000000	15200000000	14100000000	13900000000	17300000000	18100000000	17800000000	16000000000	15700000000	15700000000	19600000000	20100000000	18400000000	20500000000	20700000000	21500000000	0.323941	0.15919	0.453451	0.561256	2.48e-05	0.00116621	0.00092915	0.00840334	0.0023406	0.0302238	3.07e-05	0.000534398	0.244794	0.000966558	0.00619201	0.508784	2e-06	9.76e-05
tr|A0A0F6CL87|A0A0F6CL87_MYCGL	ruvB	GCW_03405	14227000	12977000	16039000	18116000	31759000	17362000	18499000	23766000	36016000	14896000	17967000	19763000	41791000	74814000	24030000	72253000	27680000	28063000	0.502949	-0.0699376	1.34817	1.21231	0.277734	0.406635	0.788541	0.839019	0.192346	0.325063	0.240237	0.338091	0.244757	0.430755	0.537352	1.28184	0.0373302	0.0704236
tr|A0A0F6CKY6|A0A0F6CKY6_MYCGL	GCW_02800	GCW_02800	2165400000	2133200000	2130100000	2173500000	2307500000	2353500000	2601500000	2475100000	2790600000	2531200000	2530600000	2778500000	2574100000	2921300000	2484900000	2948100000	2816200000	2706200000	0.246493	0.241552	0.267086	0.35309	0.030247	0.0925558	0.0225838	0.0697943	0.0671397	0.181382	0.00324575	0.0119	0.244025	0.000196226	0.00201132	0.310729	0.000355164	0.0020039
tr|A0A0F6CL92|A0A0F6CL92_MYCGL	gatC	GCW_03430	452810000	448700000	392740000	488270000	422710000	434510000	475470000	539820000	512790000	519360000	506500000	568340000	577190000	627640000	476470000	550310000	523330000	572650000	0.211324	0.272437	0.349181	0.318823	0.037465	0.10673	0.0161515	0.0551843	0.102934	0.222539	0.00205815	0.00843842	0.242204	0.00136194	0.00813884	0.334082	0.00150378	0.00551324
tr|A0A0F6CKS0|A0A0F6CKS0_MYCGL	GCW_02365	GCW_02365	460480000	460850000	472050000	1100000000	1116500000	1054500000	967720000	891350000	861380000	941440000	921730000	932530000	263890000	314970000	921510000	312130000	284370000	273760000	0.220923	0.260288	-0.637604	-1.4234	0.40888	0.530158	0.323714	0.449399	0.336846	0.472504	0.0176399	0.0441213	0.241976	0.359361	0.475284	-0.976415	0.0564453	0.0980617
tr|A0A0F6CKF8|A0A0F6CKF8_MYCGL	ffh	GCW_01640	1332100000	1242600000	1195500000	1480400000	1319300000	1428200000	1435800000	1493800000	1563100000	1750000000	1552600000	1659300000	1753400000	1734100000	1455400000	1525700000	1600000000	1675500000	0.167925	0.312398	0.3057	0.264038	0.0260613	0.0805531	0.00942711	0.0371646	0.062266	0.170676	0.00528097	0.017384	0.241359	0.00349985	0.0148442	0.284872	0.00126077	0.00495252
tr|A0A0F6CJY1|A0A0F6CJY1_MYCGL	ptsA	GCW_00435	10400000000	9370200000	9252800000	9542200000	9155900000	10100000000	11500000000	11900000000	12400000000	11100000000	10300000000	11100000000	11200000000	11700000000	10700000000	12300000000	12600000000	11700000000	0.307895	0.171782	0.217922	0.336918	0.00149738	0.0147806	0.0174154	0.0575831	0.0119651	0.0720777	0.00127986	0.00619774	0.24029	0.000957937	0.00619201	0.279875	0.000222098	0.0015911
tr|A0A0F6CK50|A0A0F6CK50_MYCGL	metG_2	GCW_00885	4993500000	4944800000	4738600000	4805600000	5364400000	5183300000	5628600000	6080000000	6091800000	5912900000	5701400000	6045400000	5530800000	5873700000	5252400000	5578800000	5259700000	5730000000	0.245739	0.234047	0.149706	0.141855	0.00859758	0.0365397	0.000997394	0.00851453	0.0696547	0.182464	0.036866	0.0760824	0.239783	3.43e-05	0.000602063	0.145872	0.00344463	0.0103339
tr|A0A0F6CLE3|A0A0F6CLE3_MYCGL	ychF	GCW_03705	1120000000	1175900000	1113400000	1103800000	1360000000	1213300000	1489700000	1466300000	1394500000	1332500000	1415900000	1258800000	1743700000	1653800000	1590500000	1901100000	1995300000	2053800000	0.295518	0.176931	0.492798	0.747275	0.000946374	0.0108329	0.050196	0.12637	0.000418035	0.0122225	3.43e-05	0.000542422	0.238053	0.00260616	0.0123254	0.626251	0.000106414	0.00110923
tr|A0A0F6CLB7|A0A0F6CLB7_MYCGL	topA	GCW_03565	3620500000	3732500000	3571200000	4325400000	3777100000	4181200000	4471500000	4637700000	4466500000	4704200000	4652500000	4393800000	5927200000	6189500000	5433900000	5793700000	5882800000	5993100000	0.226411	0.244868	0.596904	0.606653	0.00256263	0.0188866	0.00302741	0.0167735	0.00286316	0.0336737	3.08e-06	0.000145981	0.235669	0.00183697	0.00957404	0.601787	3.58e-07	4.12e-05
tr|A0A0F6CJZ9|A0A0F6CJZ9_MYCGL	GCW_00550	GCW_00550	310750000	312920000	282090000	363130000	378280000	390690000	395660000	450110000	459770000	369010000	353400000	368110000	402870000	423910000	378340000	460420000	441060000	475060000	0.357592	0.0979613	0.242122	0.433992	0.0152385	0.0548584	0.246802	0.368407	0.0270436	0.114226	0.000655697	0.00397494	0.233609	0.0423598	0.0975703	0.341244	0.00305707	0.00954364
tr|A0A0F6CLJ8|A0A0F6CLJ8_MYCGL	dnaN	GCW_04080	1922800000	1989500000	1971700000	2047200000	2580000000	2438800000	2577800000	2526200000	3000100000	2461800000	2270000000	2388600000	2324300000	1972100000	1999300000	2028200000	2253600000	2062700000	0.323995	0.137301	-0.0402906	-0.0291509	0.040211	0.109374	0.133858	0.240008	0.723984	0.802393	0.755591	0.829801	0.233443	0.0329615	0.0848171	-0.0349328	0.698637	0.765885
tr|A0A0F6CLV5|A0A0F6CLV5_MYCGL	GCW_90995	GCW_90995	459620000	406880000	372610000	436370000	447180000	395110000	461100000	451080000	461920000	530380000	527430000	527110000	534340000	589170000	486710000	593230000	594440000	601110000	0.126341	0.332264	0.355111	0.506829	0.0370417	0.10643	0.000489321	0.0052617	0.0392415	0.131999	3.53e-05	0.000542422	0.232973	0.00571879	0.0226907	0.432964	0.000129699	0.00121944
tr|A0A0F6CKI8|A0A0F6CKI8_MYCGL	fldA	GCW_01830	177040000	203080000	206080000	129810000	218150000	177170000	246120000	225170000	258050000	170580000	205040000	200080000	138260000	169020000	110120000	181240000	154440000	145080000	0.392376	0.0511018	-0.412785	-0.208899	0.00923559	0.0381904	0.704388	0.768082	0.0911263	0.205469	0.186199	0.27527	0.231807	0.110877	0.200284	-0.307243	0.0580262	0.100524
tr|A0A0F6CLF6|A0A0F6CLF6_MYCGL	GCW_03780	GCW_03780	71992000	24566000	98900000	128040000	117130000	164850000	120590000	91218000	137270000	137530000	111980000	111800000	143610000	191170000	237370000	162670000	143950000	256870000	0.205475	0.255163	0.918319	0.896315	0.53943	0.646049	0.397656	0.515946	0.0522181	0.154144	0.109608	0.175742	0.230533	0.436757	0.542637	0.907359	0.0101972	0.0258078
tr|A0A0F6CKZ5|A0A0F6CKZ5_MYCGL	eno	GCW_02860	21600000000	19600000000	20300000000	16300000000	18800000000	17400000000	24100000000	23900000000	25100000000	20000000000	19800000000	20800000000	20700000000	21200000000	17700000000	21700000000	23300000000	20500000000	0.359559	0.0895468	0.0618519	0.200308	0.000607179	0.00836093	0.203056	0.31776	0.570555	0.66983	0.0486406	0.0946644	0.229966	0.0250954	0.0722989	0.134048	0.120448	0.182614
tr|A0A0F6CJY9|A0A0F6CJY9_MYCGL	tsf	GCW_00475	17900000000	17600000000	17700000000	16200000000	16200000000	18300000000	20700000000	19600000000	18800000000	20100000000	21100000000	21500000000	19500000000	18800000000	20000000000	19100000000	19600000000	19900000000	0.186235	0.27346	0.166348	0.17624	0.02219	0.071101	0.000987268	0.00851453	0.00638412	0.0562147	0.00124073	0.00612745	0.229318	0.000300228	0.00267594	0.170079	0.000954023	0.00407946
tr|A0A0F6CKU1|A0A0F6CKU1_MYCGL	GCW_02540	GCW_02540	2927100000	3179500000	3059100000	2820000000	2760900000	2714300000	3237700000	3503500000	3034200000	3453400000	3673200000	3555200000	3512400000	3172300000	2770000000	2915500000	2771900000	3028700000	0.163182	0.291109	0.114295	-0.00229064	0.102916	0.216248	0.000418557	0.0048551	0.384795	0.508095	0.966373	0.980726	0.228481	0.00227238	0.0111985	0.057494	0.411878	0.509669
tr|A0A0F6CKT5|A0A0F6CKT5_MYCGL	GCW_02510	GCW_02510	1240900000	901020000	788130000	776560000	739310000	540660000	734340000	781930000	1014200000	1138100000	1120000000	1050000000	1296300000	1160000000	701150000	837630000	888380000	1105800000	0.0213547	0.407516	0.339338	0.183674	0.926178	0.94313	0.0348541	0.0974332	0.353677	0.483647	0.401734	0.510468	0.227564	0.260164	0.37736	0.264327	0.234409	0.320359
tr|A0A0F6CLF5|A0A0F6CLF5_MYCGL	GCW_03775	GCW_03775	151250000	181230000	158660000	259100000	195420000	158100000	241970000	242710000	174290000	169920000	228360000	232530000	232950000	298570000	271550000	236120000	271490000	249510000	0.255858	0.192851	0.541171	0.456167	0.268956	0.396629	0.36213	0.487331	0.0209146	0.0987739	0.00977087	0.0275646	0.224698	0.180364	0.285187	0.499295	0.0040749	0.0121066
tr|A0A0F6CL36|A0A0F6CL36_MYCGL	trpS	GCW_03115	1403700000	1380000000	1331100000	1440000000	1250000000	1385100000	1580000000	1499800000	1506700000	1549300000	1635500000	1791300000	2130500000	2296100000	1944500000	1944300000	2001700000	2102500000	0.164429	0.282051	0.638578	0.563613	0.00461321	0.0249848	0.0383556	0.103915	0.0125687	0.0728038	0.000554293	0.00361147	0.223557	0.00213616	0.0108573	0.600701	6.6e-06	0.000184451
tr|A0A0F6CLS8|A0A0F6CLS8_MYCGL	ispF	GCW_90134	479220000	423230000	436080000	634500000	491720000	559380000	611360000	580500000	706990000	499470000	559640000	569340000	478620000	419580000	591350000	442630000	599020000	450460000	0.328606	0.106979	-0.0216436	-0.0191663	0.0504747	0.133725	0.356498	0.480853	0.906915	0.934067	0.918046	0.945726	0.222044	0.0809967	0.158225	-0.0204044	0.880096	0.909679
tr|A0A0F6CL70|A0A0F6CL70_MYCGL	cdd	GCW_03300	345930000	349440000	321210000	268100000	317690000	279810000	341010000	278540000	309200000	362740000	408340000	494010000	360770000	363340000	320780000	414050000	461150000	424910000	-0.0190424	0.426835	0.150946	0.466229	0.863911	0.900705	0.0928467	0.190336	0.12783	0.255661	0.00124426	0.00612745	0.221054	0.174831	0.281469	0.317183	0.0138825	0.0340149
tr|A0A0F6CLH7|A0A0F6CLH7_MYCGL	GCW_03935	GCW_03935	901910000	841810000	877330000	997070000	972540000	976430000	1093400000	1071100000	1198500000	979770000	1056400000	1084100000	1157400000	1186400000	1045100000	1189400000	1114100000	1133200000	0.272825	0.164747	0.283894	0.304101	0.0163049	0.0566965	0.0412229	0.108342	0.0206092	0.0980936	0.00058264	0.00365637	0.219798	0.00277402	0.0127346	0.294032	0.000112094	0.00114896
tr|A0A0F6CJZ1|A0A0F6CJZ1_MYCGL	frr	GCW_00485	5665700000	6322100000	6146500000	6329600000	5915200000	6150000000	6840000000	6819400000	7482500000	6731400000	7279300000	7363200000	7532400000	8220000000	6386600000	7274200000	7456200000	7509300000	0.211149	0.226962	0.277962	0.284249	0.0291752	0.0897246	0.0167753	0.0560866	0.132288	0.261134	1.62e-05	0.000335754	0.218953	0.000185926	0.00195328	0.280821	0.00174438	0.00613024
tr|A0A0F6CJV1|A0A0F6CJV1_MYCGL	thyA	GCW_00245	1020500000	1010800000	983720000	794300000	974930000	969540000	1060000000	1166400000	978310000	1216600000	1165900000	1097700000	1168200000	1192600000	1209300000	1130000000	1200000000	1228200000	0.153879	0.274658	0.311452	0.308661	0.17558	0.299317	0.00680902	0.0291598	0.000638682	0.0150732	0.00172591	0.00752791	0.216396	0.0100946	0.0360942	0.309045	0.00051992	0.00262091
tr|A0A0F6CKP1|A0A0F6CKP1_MYCGL	GCW_02180	GCW_02180	216260000	187160000	178240000	192630000	204300000	214710000	230730000	243910000	221490000	242670000	233530000	213290000	159130000	169660000	170480000	164850000	188550000	165560000	0.222472	0.208645	-0.257065	-0.201262	0.0120807	0.0456382	0.0423051	0.110713	0.00295471	0.0336737	0.0522956	0.0986558	0.215575	0.00270896	0.0126213	-0.228893	0.00402127	0.0120052
tr|A0A0F6CL38|A0A0F6CL38_MYCGL	GCW_03125	GCW_03125	128930000	124010000	123870000	154340000	141340000	117600000	151710000	144550000	137030000	161700000	156960000	164210000	119600000	227610000	183570000	145390000	184040000	151860000	0.133316	0.289618	0.426097	0.284889	0.112853	0.22794	0.00242274	0.0147855	0.284272	0.426756	0.120139	0.188004	0.213583	0.0144659	0.0468238	0.35722	0.0633122	0.107561
tr|A0A0F6CKN3|A0A0F6CKN3_MYCGL	GCW_02135	GCW_02135	1130000000	1025500000	1078500000	1299900000	1291300000	1321600000	1396600000	1576300000	1278400000	1230100000	1454300000	1344200000	1470000000	1345500000	1101200000	1394200000	1302500000	1303700000	0.251212	0.173587	0.13221	0.163453	0.0975446	0.210023	0.131364	0.236917	0.411179	0.537157	0.0512794	0.0979709	0.212316	0.027586	0.0771153	0.147675	0.109149	0.167398
tr|A0A0F6CKN5|A0A0F6CKN5_MYCGL	GCW_02150	GCW_02150	40370000	44464000	37702000	63753000	46031000	66831000	55829000	49571000	51483000	96790000	50036000	42762000	43874000	494310000	76795000	53597000	45643000	45220000	0.0688151	0.341994	2.03966	-0.0502038	0.665736	0.755901	0.518239	0.633632	0.396596	0.52032	0.774848	0.840444	0.211861	0.427113	0.534978	1.34406	0.34634	0.442826
tr|A0A0F6CKH9|A0A0F6CKH9_MYCGL	gapd	GCW_01780	35300000000	32400000000	33100000000	35000000000	34900000000	36200000000	41400000000	42300000000	39500000000	38700000000	37400000000	40300000000	37100000000	37000000000	37900000000	37100000000	37900000000	37400000000	0.253351	0.170493	0.11513	0.119465	0.00243706	0.0184133	0.0133081	0.0487173	0.00378672	0.0394076	0.00295988	0.0109658	0.211694	0.000201628	0.0020328	0.117139	0.00332535	0.010025
tr|A0A0F6CJR4|A0A0F6CJR4_MYCGL	parA	GCW_00005	897470000	922960000	856270000	1089200000	1093800000	1021500000	1155500000	1240500000	1193800000	1090900000	1090000000	1039800000	1209400000	1182200000	1189300000	1088100000	1078200000	1200000000	0.287793	0.132607	0.284212	0.192909	0.00290266	0.0188866	0.0784118	0.169204	0.00326405	0.035788	0.0448014	0.0883768	0.21165	0.0146583	0.0471981	0.240321	0.00606646	0.017193
tr|A0A0F6CKX4|A0A0F6CKX4_MYCGL	lpd	GCW_02735	4237900000	3900300000	3926400000	4369400000	3975700000	4329600000	5183300000	4869800000	5196500000	4555300000	4351700000	4473400000	2896500000	3300000000	4013900000	3476100000	3492400000	3189900000	0.301967	0.113317	-0.276765	-0.284131	0.0011945	0.0121839	0.0150538	0.0535149	0.15074	0.280699	0.00230957	0.00928358	0.210723	0.0056089	0.0223992	-0.280444	0.00327751	0.00992941
tr|A0A0F6CK05|A0A0F6CK05_MYCGL	GCW_00590	GCW_00590	13499000	19521000	16649000	20736000	13737000	18436000	22279000	15464000	12765000	21852000	23539000	22721000	24892000	17995000	21648000	21293000	19475000	19507000	-0.0221375	0.40926	0.331432	0.23291	0.938468	0.950898	0.00486336	0.0233669	0.14014	0.268055	0.0663984	0.118362	0.209626	0.258052	0.376071	0.283012	0.0415373	0.0771766
tr|A0A0F6CL06|A0A0F6CL06_MYCGL	GCW_02930	GCW_02930	9214400000	8826500000	8689900000	10900000000	11500000000	11600000000	11900000000	12100000000	12000000000	11500000000	11600000000	11100000000	8957300000	9177800000	9476500000	9461500000	9859400000	9870400000	0.244087	0.173246	-0.136108	-0.0558443	0.0194714	0.0643951	0.0679953	0.155454	0.166001	0.296292	0.527009	0.634268	0.209043	0.0351513	0.0878198	-0.0964638	0.300027	0.393425
tr|A0A0F6CJV9|A0A0F6CJV9_MYCGL	rplV	GCW_00305	4655300000	4860000000	4704700000	3553800000	4530100000	3432800000	5667600000	5120800000	5668700000	4300000000	4467700000	4522500000	5906200000	6416400000	4708600000	6263900000	6010000000	6056400000	0.354771	0.0465322	0.404241	0.510213	0.00684372	0.0320933	0.61538	0.70504	0.0899652	0.205469	0.000552397	0.00361147	0.208932	0.0921022	0.17322	0.458352	0.00115323	0.00466604
tr|A0A0F6CKI2|A0A0F6CKI2_MYCGL	GCW_01795	GCW_01795	907820000	827810000	822950000	944560000	994480000	887900000	1033500000	1051700000	1063900000	964880000	1109100000	997890000	1033700000	1143200000	1075300000	1080000000	1020000000	1111400000	0.225854	0.190032	0.27233	0.252319	0.0018581	0.0160164	0.076132	0.167818	0.00696899	0.0570528	0.00553919	0.017625	0.208054	0.00259314	0.0123254	0.263252	0.000435343	0.00225389
tr|A0A0F6CLC1|A0A0F6CLC1_MYCGL	GCW_03585	GCW_03585	206580000	196680000	189790000	241910000	166460000	188960000	258800000	220660000	174830000	211090000	239220000	269590000	127380000	140090000	229000000	122570000	126920000	126450000	0.13658	0.274446	-0.261644	-0.662848	0.513551	0.628664	0.111922	0.216452	0.414471	0.539523	0.000755492	0.0042053	0.207159	0.11217	0.201121	-0.448344	0.0271131	0.0553971
tr|A0A0F6CK60|A0A0F6CK60_MYCGL	ftsY	GCW_01000	821330000	812050000	792050000	828620000	779330000	818570000	841640000	999030000	981610000	968710000	881250000	928780000	1076100000	982580000	842310000	1046700000	1092700000	1013100000	0.218296	0.195866	0.257981	0.377932	0.114297	0.229085	0.0336768	0.0950057	0.143353	0.273349	0.00474349	0.0160987	0.207125	0.00329103	0.0143545	0.319202	0.00253738	0.00829719
tr|A0A0F6CKF3|A0A0F6CKF3_MYCGL	gpsA	GCW_01615	1010000000	943540000	836790000	955120000	983330000	1087400000	1100000000	1158300000	1199500000	1278600000	1007500000	960890000	979080000	931390000	886310000	1112100000	1163700000	1081800000	0.25144	0.160272	-0.0550644	0.208599	0.00496843	0.0255519	0.371128	0.492196	0.427798	0.546359	0.00830478	0.0239786	0.20512	0.034273	0.0867403	0.0815416	0.340353	0.436987
tr|A0A0F6CLX6|A0A0F6CLX6_MYCGL	GCW_91851	GCW_91851	1891900000	2167800000	1942700000	1869800000	2192900000	2069800000	2453800000	2313200000	2364900000	2298200000	2185700000	2340300000	2339500000	2550000000	2059400000	2181300000	2393400000	2412100000	0.233196	0.16957	0.195279	0.203542	0.0015865	0.0151709	0.0120662	0.0449742	0.161512	0.291671	0.0260091	0.0603608	0.201734	0.0018313	0.00957404	0.199623	0.00901729	0.0233993
tr|A0A0F6CK27|A0A0F6CK27_MYCGL	GCW_00725	GCW_00725	449140000	363660000	385950000	465020000	342900000	408040000	438750000	455940000	463550000	472910000	430630000	514060000	505830000	485230000	900890000	426680000	495060000	548080000	0.169888	0.231601	0.648024	0.28379	0.0512318	0.134566	0.0769284	0.168009	0.231875	0.370758	0.109556	0.175742	0.201074	0.0296199	0.0788582	0.477371	0.0745401	0.122752
tr|A0A0F6CK92|A0A0F6CK92_MYCGL	GCW_01215	GCW_01215	529200000	490680000	436840000	466380000	560060000	471670000	546290000	514950000	584540000	647080000	509650000	586870000	596200000	589400000	466550000	592310000	541900000	590640000	0.155696	0.238994	0.16127	0.223396	0.0916785	0.203287	0.139378	0.245128	0.300423	0.443366	0.0149039	0.0388385	0.197946	0.0278438	0.0771349	0.192667	0.0304977	0.0612945
tr|A0A0F6CKX3|A0A0F6CKX3_MYCGL	lplA	GCW_02730	1812100000	1621400000	1600000000	1488200000	1725200000	1488200000	1880000000	1907400000	2004800000	1870100000	1730300000	1759600000	1753700000	1562800000	1575700000	1830000000	1913400000	1782800000	0.251509	0.13963	0.00788049	0.183424	0.00214199	0.0168064	0.0471907	0.121432	0.917041	0.938439	0.0121003	0.0329278	0.196061	0.00587312	0.0230127	0.097866	0.174173	0.249108
tr|A0A0F6CK41|A0A0F6CK41_MYCGL	rplL	GCW_00830	5240800000	4853200000	4925200000	5210000000	4982200000	5996500000	6685100000	6078900000	6133400000	5556800000	5386300000	5903200000	7007800000	6677700000	5231600000	6503600000	6526900000	6602600000	0.276184	0.110428	0.277687	0.331284	0.00776422	0.0341219	0.118733	0.223932	0.17134	0.300579	0.000445939	0.00315233	0.195778	0.0141902	0.0461743	0.304827	0.00304549	0.00954364
tr|A0A0F6CL65|A0A0F6CL65_MYCGL	cbiO	GCW_90017	905060000	767880000	849240000	829070000	829620000	889840000	986930000	882890000	898590000	1016500000	1010400000	1003400000	981250000	871340000	857840000	930960000	780470000	966690000	0.12687	0.257273	0.096334	0.0790328	0.118427	0.231487	0.000341675	0.00428837	0.273189	0.415194	0.498881	0.607548	0.193544	0.00346464	0.0148442	0.0877093	0.187109	0.264811
tr|A0A0F6CLJ4|A0A0F6CLJ4_MYCGL	serS	GCW_04060	1545300000	1530100000	1463400000	1541500000	1420000000	1472900000	1563200000	1650500000	1796800000	1774400000	1703500000	1770500000	1447300000	1344300000	1532500000	1434600000	1587600000	1402800000	0.15885	0.225773	-0.0537049	-0.0204274	0.114542	0.229085	0.000380059	0.00458306	0.426333	0.546359	0.755358	0.829801	0.193182	0.000991267	0.00625567	-0.0364879	0.395903	0.493875
tr|A0A0F6CKI3|A0A0F6CKI3_MYCGL	rpsU	GCW_01800	805170000	698120000	743190000	711450000	662100000	585650000	977770000	999650000	779240000	705230000	674040000	672070000	720180000	871180000	674370000	669960000	752090000	690690000	0.390582	-0.0357725	0.107637	0.00677615	0.0710643	0.167724	0.612389	0.703961	0.473856	0.594789	0.935206	0.961792	0.193098	0.184338	0.290687	0.0580877	0.521339	0.609021
tr|A0A0F6CL85|A0A0F6CL85_MYCGL	dnaX	GCW_03395	862970000	853610000	899780000	798930000	764850000	789510000	1040000000	839640000	971920000	840050000	946990000	1037600000	971770000	886950000	816620000	919310000	1060000000	969600000	0.196075	0.184923	0.106578	0.245569	0.159686	0.280484	0.175095	0.289912	0.292235	0.433411	0.0398164	0.0802854	0.191781	0.0239496	0.0698058	0.178516	0.0250067	0.0519564
tr|A0A0F6CJT4|A0A0F6CJT4_MYCGL	fruB	GCW_00155	3784400000	3700500000	3926300000	4338200000	3406500000	3129600000	4468500000	3734600000	3637800000	4343100000	4381700000	4882600000	4302300000	3729100000	4311900000	4467900000	4145800000	4433800000	0.0876734	0.288286	0.147623	0.227668	0.500681	0.617775	0.0165456	0.0560866	0.179605	0.311518	0.0153435	0.0394661	0.191464	0.068272	0.139493	0.188201	0.0328172	0.0648958
tr|A0A0F6CKR0|A0A0F6CKR0_MYCGL	GCW_02300	GCW_02300	1002400000	868100000	854790000	1125100000	1136600000	1130100000	1171700000	1222200000	1233800000	1034800000	1179400000	1138700000	1230000000	1225200000	1019100000	1238200000	1186800000	1187400000	0.24621	0.132564	0.182215	0.240112	0.0157898	0.0552192	0.200454	0.315292	0.183407	0.315735	0.0176485	0.0441213	0.190506	0.0484072	0.107474	0.212268	0.0334588	0.0657417
tr|A0A0F6CJT0|A0A0F6CJT0_MYCGL	hpt	GCW_00135	2339100000	2810000000	2610200000	2255600000	2690500000	2816400000	3076700000	2818200000	2625200000	2999100000	3079500000	3100700000	2950000000	2811600000	2316900000	2778900000	2760000000	3091600000	0.134832	0.242346	0.058585	0.153072	0.190125	0.313714	0.00370137	0.0191289	0.653054	0.746695	0.100662	0.165971	0.189405	0.01626	0.0507609	0.10633	0.201168	0.283108
tr|A0A0F6CJS0|A0A0F6CJS0_MYCGL	argS	GCW_00055	1406300000	1488500000	1430700000	1269900000	1289400000	1340000000	1537600000	1589200000	1494400000	1579600000	1596700000	1581100000	1100600000	1050000000	955520000	1191700000	1190000000	1139400000	0.168287	0.210193	-0.403938	-0.226004	0.00707059	0.0320933	0.00145796	0.0110697	0.00212245	0.0283301	0.00153839	0.00690593	0.189392	0.0015252	0.00851657	-0.311577	0.000389451	0.0021385
tr|A0A0F6CL72|A0A0F6CL72_MYCGL	deoC_2	GCW_03310	2220200000	2079700000	2150100000	1836700000	1840300000	1970100000	2351900000	2363700000	2553600000	2137700000	2130000000	2242400000	2093900000	2000400000	2102200000	2142100000	2316900000	2040100000	0.265207	0.106755	0.0348642	0.103651	0.005122	0.0259063	0.0773113	0.168009	0.522971	0.632095	0.212307	0.305067	0.187841	0.0128771	0.0435133	0.0696673	0.241781	0.328972
tr|A0A0F6CKS4|A0A0F6CKS4_MYCGL	GCW_02430	GCW_02430	1794700000	1631800000	1606700000	1310000000	1463500000	1531700000	1702500000	1849300000	1870000000	1813600000	1675200000	1723400000	1432500000	1214900000	1399900000	1389600000	1555100000	1369500000	0.217279	0.159335	-0.205598	-0.113464	0.0231337	0.0733566	0.0546376	0.133939	0.0765181	0.192033	0.234456	0.330712	0.187437	0.0224524	0.0667064	-0.159414	0.0752724	0.123118
tr|A0A0F6CKU2|A0A0F6CKU2_MYCGL	rpmG	GCW_02545	1184100000	1080700000	1118400000	1304800000	1414200000	831880000	1314400000	1262400000	1077800000	1545200000	1291900000	1401400000	889180000	1180000000	1139600000	1051200000	983910000	1025700000	0.076009	0.289849	-0.11168	-0.179791	0.586023	0.683136	0.0564851	0.136765	0.512315	0.62537	0.163454	0.246383	0.186888	0.155723	0.256755	-0.145333	0.267933	0.359778
tr|A0A0F6CL56|A0A0F6CL56_MYCGL	ysxC	GCW_03225	236810000	228700000	204670000	289910000	237970000	246810000	297250000	252690000	309320000	262970000	253040000	269300000	277210000	301940000	249960000	292210000	260720000	300070000	0.250227	0.120394	0.198696	0.239678	0.0945923	0.207493	0.138292	0.244814	0.126078	0.252981	0.0430599	0.0857017	0.186771	0.0514558	0.113019	0.219332	0.0219574	0.047685
tr|A0A0F6CL33|A0A0F6CL33_MYCGL	GCW_03095	GCW_03095	129440000	131580000	134010000	167560000	136580000	158730000	148810000	116900000	126350000	183520000	201140000	199560000	197250000	204780000	156080000	180750000	193930000	211110000	-0.129735	0.445702	0.37974	0.449574	0.345409	0.468715	0.000767517	0.00737536	0.08614	0.202215	0.00735484	0.0215392	0.186485	0.271809	0.385167	0.41508	0.0011322	0.00461129
tr|A0A0F6CKT8|A0A0F6CKT8_MYCGL	pepC_2	GCW_02525	4040000000	4100000000	3807200000	4176300000	4377600000	3912700000	4804500000	4928700000	5019800000	4046200000	4433700000	4544200000	3060000000	3215400000	3695700000	3437300000	3359700000	3242500000	0.273252	0.0934277	-0.292076	-0.282069	9.01e-05	0.0029012	0.204546	0.319008	0.0425977	0.137658	0.000175038	0.00165613	0.186199	0.0110729	0.0393632	-0.286932	0.000127213	0.00121944
tr|A0A0F6CK82|A0A0F6CK82_MYCGL	potE	GCW_01135	447080000	323900000	336070000	244470000	353970000	243510000	395480000	377680000	391360000	401090000	320580000	329750000	315190000	240270000	257550000	363480000	368880000	353880000	0.257001	0.109605	-0.261389	0.156609	0.0978049	0.210023	0.544916	0.659691	0.205126	0.338568	0.286867	0.386892	0.185185	0.234808	0.348809	-0.0373043	0.834484	0.868371
tr|A0A0F6CKR7|A0A0F6CKR7_MYCGL	GCW_02350	GCW_02350	65739000	67029000	49240000	75641000	60099000	67848000	71886000	83620000	73964000	66199000	66225000	76426000	59313000	57111000	79920000	59043000	41213000	47942000	0.251215	0.115377	0.0262934	-0.379564	0.0562329	0.143994	0.323477	0.449399	0.893362	0.924999	0.0782936	0.133752	0.184894	0.0831568	0.161329	-0.16241	0.31929	0.413396
tr|A0A0F6CKP4|A0A0F6CKP4_MYCGL	dnaG	GCW_02195	1109300000	1152800000	1130400000	968640000	1217100000	1154700000	1263100000	1217300000	1340300000	1302900000	1185300000	1333600000	1016400000	954070000	1023100000	1178900000	1127200000	1089200000	0.1826	0.183016	-0.16937	0.0123024	0.0251064	0.0783935	0.0504098	0.12637	0.0181741	0.0909089	0.829161	0.888991	0.182808	0.00591221	0.0230127	-0.0756758	0.258302	0.348368
tr|A0A0F6CK24|A0A0F6CK24_MYCGL	GCW_00710	GCW_00710	503540000	518070000	539560000	487030000	488970000	423440000	612030000	525180000	641440000	527150000	504220000	545600000	494690000	450670000	474660000	443310000	529400000	423270000	0.264888	0.0912608	-0.0599832	-0.0846162	0.0843824	0.191978	0.153589	0.261654	0.361934	0.488043	0.494979	0.603992	0.180685	0.0401987	0.0950218	-0.0722471	0.309815	0.402825
tr|A0A0F6CKH2|A0A0F6CKH2_MYCGL	atpH	GCW_01730	517710000	446220000	558210000	491040000	431970000	523860000	495530000	718290000	553990000	540860000	512730000	528510000	392030000	346240000	456990000	410400000	383470000	380210000	0.251981	0.0918588	-0.312657	-0.338451	0.289758	0.418649	0.175828	0.289912	0.0698356	0.182464	0.00244638	0.00951953	0.17414	0.137272	0.231294	-0.325497	0.00278778	0.00888335
tr|A0A0F6CKV7|A0A0F6CKV7_MYCGL	GCW_02645	GCW_02645	1535800000	1464500000	1471900000	1594300000	1377800000	1430200000	1764200000	1463700000	1658400000	1577200000	1726500000	1810100000	2001700000	2217500000	1783700000	1913100000	2078700000	1958100000	0.139077	0.20473	0.435994	0.4232	0.22412	0.349011	0.0602819	0.14314	0.0457281	0.143175	0.00142165	0.00667418	0.172277	0.0151102	0.0483998	0.429611	9.22e-05	0.000994305
tr|A0A0F6CLW2|A0A0F6CLW2_MYCGL	GCW_91202	GCW_91202	60721000	58924000	67469000	106830000	102200000	120110000	97646000	75785000	89405000	91878000	108230000	118310000	155090000	119320000	143700000	123530000	119100000	123080000	0.0260818	0.302841	0.695801	0.502619	0.904689	0.927389	0.176675	0.289912	0.0130596	0.0735651	0.021467	0.0513704	0.171088	0.411972	0.522398	0.602441	0.00759377	0.0206645
tr|A0A0F6CKB6|A0A0F6CKB6_MYCGL	mutM	GCW_01370	489050000	442010000	448590000	471090000	675320000	539410000	511950000	553030000	489660000	611930000	664610000	620080000	539900000	561570000	560870000	614710000	595940000	594360000	0.0204723	0.307322	0.117107	0.235899	0.861702	0.900705	0.0192742	0.0623874	0.286676	0.42774	0.0521444	0.0986558	0.171015	0.188493	0.294971	0.177725	0.125294	0.189326
tr|A0A0F6CKE1|A0A0F6CKE1_MYCGL	GCW_01550	GCW_01550	411330000	390360000	359290000	367350000	380570000	441890000	411950000	395090000	452400000	464150000	447660000	474650000	333960000	331130000	349160000	418200000	375730000	372420000	0.0996367	0.23826	-0.212732	-0.0111449	0.25108	0.37941	0.00203407	0.0135973	0.00650039	0.0562147	0.882188	0.918767	0.170613	0.0198344	0.059795	-0.108421	0.151843	0.223405
tr|A0A0F6CLS9|A0A0F6CLS9_MYCGL	folA	GCW_90246	291800000	344160000	291670000	250630000	292470000	275820000	304620000	295100000	334770000	340540000	348560000	341910000	420190000	388540000	341150000	442520000	445960000	434140000	0.0977432	0.23955	0.396975	0.598891	0.283349	0.4119	0.00781073	0.0322389	0.0341521	0.126322	3.51e-05	0.000542422	0.170388	0.0418908	0.0969976	0.501463	0.000218399	0.0015911
tr|A0A0F6CKA4|A0A0F6CKA4_MYCGL	proS	GCW_01285	1382100000	1474200000	1619400000	1310500000	1441300000	1210000000	1547500000	1373600000	1550000000	1464800000	1787400000	1767100000	911200000	841300000	960210000	1101100000	1030900000	1021500000	0.0828268	0.250329	-0.637423	-0.420204	0.350079	0.474	0.103659	0.206311	0.000138309	0.00849216	0.000977498	0.00513813	0.169653	0.0764095	0.150615	-0.524387	0.000184667	0.00145603
tr|A0A0F6CL58|A0A0F6CL58_MYCGL	tktA_2	GCW_03235	1325700000	1551800000	1381300000	1447700000	1549100000	1295500000	1606900000	1551400000	1490000000	1615900000	1664500000	1687400000	1528300000	1459100000	1535400000	1599800000	1516100000	1581800000	0.121834	0.216497	0.0811062	0.135845	0.0587258	0.14913	0.00268981	0.015606	0.151461	0.280699	0.0297705	0.0648286	0.169342	0.00977987	0.0351732	0.108735	0.0583544	0.100526
tr|A0A0F6CJS1|A0A0F6CJS1_MYCGL	mnuA	GCW_00060	19938000	15465000	18142000	20231000	18663000	16835000	22563000	18652000	18657000	22985000	19017000	20983000	21977000	20373000	18329000	21500000	20047000	22297000	0.132003	0.20513	0.151319	0.224673	0.320542	0.442826	0.115495	0.220918	0.192708	0.325063	0.0203156	0.0497772	0.16903	0.0670384	0.137952	0.188462	0.025291	0.0523089
tr|A0A0F6CKI5|A0A0F6CKI5_MYCGL	trmB	GCW_01815	198570000	226980000	277970000	312870000	305270000	338200000	294850000	296070000	291980000	290110000	342510000	350130000	331420000	302310000	278220000	277340000	306680000	294870000	0.0892604	0.243835	0.135965	0.082693	0.458573	0.576276	0.126007	0.231326	0.342268	0.476378	0.513495	0.621653	0.168617	0.204883	0.315007	0.109575	0.38611	0.484607
tr|A0A0F6CKV3|A0A0F6CKV3_MYCGL	rnr	GCW_02625	4526400000	4471100000	4448400000	4671100000	4518600000	4738300000	5033100000	5329600000	5216100000	5056900000	4974300000	5136700000	4820400000	4762600000	4304400000	4818800000	4861100000	4995100000	0.186783	0.14822	0.0209755	0.10056	0.00594564	0.0291098	0.000374461	0.00458306	0.727142	0.804374	0.00531414	0.017384	0.167631	1.5e-05	0.00031786	0.0613162	0.106681	0.164846
tr|A0A0F6CLC0|A0A0F6CLC0_MYCGL	rsgA	GCW_03580	60352000	77709000	82654000	51977000	131600000	83992000	96108000	67715000	103360000	91912000	89894000	98847000	75058000	103760000	73077000	82547000	92762000	58613000	0.130108	0.201067	0.045102	-0.061693	0.642432	0.736126	0.33955	0.467167	0.869066	0.910592	0.829725	0.888991	0.166024	0.450965	0.55358	-0.00730753	0.975641	0.985253
tr|A0A0F6CL42|A0A0F6CL42_MYCGL	lepA	GCW_03145	738280000	771860000	744450000	704790000	790920000	767880000	815110000	855790000	966010000	774140000	849730000	805750000	907560000	943600000	719650000	973650000	948670000	947190000	0.223107	0.104989	0.186481	0.345063	0.0983439	0.210442	0.0999499	0.201538	0.271363	0.413441	3.09e-06	0.000145981	0.165256	0.0184921	0.0563001	0.26795	0.00878487	0.0230587
tr|A0A0F6CLI4|A0A0F6CLI4_MYCGL	GCW_04000	GCW_04000	3870300000	3637700000	3943600000	3744700000	3670000000	4173200000	4382500000	4242200000	4084600000	4362600000	4322400000	4432100000	3882100000	4389400000	4081900000	4532900000	4699400000	4077400000	0.142088	0.187653	0.101112	0.208682	0.0178833	0.0608031	0.000793252	0.00750539	0.188981	0.321425	0.0654273	0.117736	0.164737	0.00117819	0.00731903	0.155586	0.0192518	0.0434641
tr|A0A0F6CL01|A0A0F6CL01_MYCGL	efp	GCW_02890	1150000000	1147300000	1077800000	1139900000	1040000000	1052900000	1224700000	1203100000	1464800000	997650000	1304700000	1204600000	1239200000	1217200000	1124700000	1130700000	1185300000	1307900000	0.235669	0.085152	0.115338	0.132478	0.138138	0.253297	0.538569	0.654584	0.0980191	0.215712	0.168962	0.254062	0.163246	0.0899659	0.170769	0.124807	0.0191277	0.0434641
tr|A0A0F6CKE2|A0A0F6CKE2_MYCGL	GCW_01555	GCW_01555	3325400000	3360300000	3593300000	3492900000	3265100000	3325400000	3746900000	3695400000	3933600000	3466800000	3852700000	4073700000	3981900000	3666400000	3576800000	3695100000	3905600000	3674800000	0.160073	0.162265	0.140821	0.147284	0.0104632	0.0406486	0.141487	0.245999	0.0880463	0.205324	0.0153617	0.0394661	0.16117	0.00367363	0.0154746	0.144056	0.00160983	0.00578973
tr|A0A0F6CKT1|A0A0F6CKT1_MYCGL	GCW_02490	GCW_02490	3110500000	2974800000	2845600000	3392900000	2276800000	2836700000	3015600000	3473500000	2657900000	3525500000	3518900000	3306100000	3569700000	4122400000	4156900000	3875500000	3328100000	4143400000	0.0691939	0.247524	0.442589	0.380134	0.639262	0.734012	0.0151823	0.0536616	0.00937748	0.0669508	0.0410095	0.082421	0.161112	0.1295	0.221229	0.411699	0.000955191	0.00407946
tr|A0A0F6CLC2|A0A0F6CLC2_MYCGL	ptc1	GCW_03590	2068300000	2222100000	2191400000	1599300000	1980000000	2072300000	2463200000	2353500000	2189500000	2064200000	2275600000	2219300000	2362600000	2149300000	2306700000	2151400000	2250600000	2175100000	0.207958	0.112824	0.168801	0.116777	0.0397152	0.108994	0.184425	0.297406	0.0603003	0.170564	0.129021	0.20088	0.160937	0.0567252	0.120713	0.142786	0.0738259	0.12238
tr|A0A0F6CK44|A0A0F6CK44_MYCGL	dnaJ_2	GCW_00845	1050000000	1029200000	1024900000	993780000	948530000	1070100000	1173300000	993700000	978470000	1184700000	1310000000	1188100000	1372500000	1573400000	1327600000	1310900000	1392800000	1437500000	0.0396237	0.268326	0.481766	0.436397	0.699543	0.778316	0.0240377	0.0735481	0.0277122	0.11575	0.00325072	0.0119	0.158811	0.0739122	0.147258	0.460203	4.49e-05	0.000658071
tr|A0A0F6CKY7|A0A0F6CKY7_MYCGL	GCW_02805	GCW_02805	75505000	83333000	65262000	143740000	68552000	76550000	84050000	85534000	101640000	108030000	98733000	93927000	141850000	134620000	121730000	160060000	179690000	136550000	0.0806891	0.229481	0.634698	0.893075	0.721017	0.790793	0.287172	0.410723	0.00996367	0.0670492	0.00658379	0.0197874	0.157003	0.462624	0.564512	0.769663	0.00260003	0.00837182
tr|A0A0F6CK53|A0A0F6CK53_MYCGL	GCW_00900	GCW_00900	350790000	373080000	407550000	425760000	428200000	428620000	455360000	412250000	415590000	458360000	471200000	471800000	628510000	492030000	456810000	593610000	540370000	647320000	0.0883204	0.215402	0.386077	0.561505	0.240102	0.36644	0.0038894	0.0196064	0.134679	0.261134	0.0130568	0.0349127	0.15326	0.0274518	0.0771153	0.476456	0.00254987	0.00829719
tr|A0A0F6CKL8|A0A0F6CKL8_MYCGL	infC	GCW_02020	2206200000	2260000000	2136300000	1988300000	1887200000	2216600000	2527800000	2281400000	2217900000	2280900000	2444200000	2351700000	2822900000	2539900000	2230000000	2834900000	2840500000	2604500000	0.146332	0.1565	0.258794	0.383016	0.119526	0.231487	0.0167804	0.0560866	0.121218	0.246449	0.00187985	0.00794715	0.151879	0.0125381	0.0428386	0.322333	0.00162651	0.00581571
tr|A0A0F6CLM1|A0A0F6CLM1_MYCGL	GCW_01475	GCW_01475	29553000	23570000	15362000	21394000	0	11904000	17006000	19179000	21556000	29010000	21397000	27344000	9254700	23132000	18037000	0	0	14590000	-0.080863	0.348402	-0.276357	-0.480517	0.62531	0.720696	0.106435	0.208463	0.979647	0.985761	0.119094	0.186845	0.149677	0.265846	0.381998	-0.324753	0.31182	0.404577
tr|A0A0F6CKP6|A0A0F6CKP6_MYCGL	recO	GCW_02205	4193900	5139500	4222200	5097500	5213000	5637500	0	0	0	6273100	4626100	0	0	5630900	4649000	4218000	5362700	5456300	-100	0.148294	0.0638977	0.0276258	NA	NA	0.565525	0.67847	0.481837	0.600097	0.84889	0.902324	0.148294	0.0447086	0.100867	0.0422442	0.470722	0.566525
tr|A0A0F6CK59|A0A0F6CK59_MYCGL	miaA	GCW_00985	183950000	221190000	163910000	181850000	183550000	215090000	199980000	215640000	197090000	213190000	210550000	235940000	267200000	254280000	221140000	246640000	242290000	260240000	0.0922196	0.198782	0.369639	0.382308	0.274157	0.40236	0.0558314	0.135717	0.0292059	0.116444	0.000863567	0.00465871	0.146484	0.0875892	0.16729	0.375988	0.000587025	0.0028558
tr|A0A0F6CKV9|A0A0F6CKV9_MYCGL	ygjD	GCW_02660	514240000	498030000	567090000	565360000	552800000	554620000	619040000	624920000	516490000	592870000	598910000	646970000	382410000	394580000	475450000	358290000	418640000	347620000	0.114555	0.177336	-0.376648	-0.532042	0.330709	0.454818	0.0271414	0.0822265	0.035487	0.127922	0.00563509	0.0176293	0.146287	0.0281199	0.0775505	-0.452254	0.000148808	0.00129014
tr|A0A0F6CKX9|A0A0F6CKX9_MYCGL	ackA	GCW_02760	13200000000	13100000000	12700000000	12500000000	12800000000	12700000000	14400000000	14000000000	12500000000	14600000000	14500000000	15200000000	18000000000	17700000000	15000000000	16600000000	17800000000	18300000000	0.0887427	0.201437	0.396637	0.454078	0.299634	0.424482	0.00682767	0.0291598	0.04797	0.147268	0.0086637	0.024898	0.145995	0.0134315	0.0446507	0.425306	0.000235431	0.0015911
tr|A0A0F6CKC1|A0A0F6CKC1_MYCGL	asnC	GCW_01395	3979900000	3800000000	4039700000	4557300000	4619700000	4408900000	4920400000	4505600000	4751300000	4530000000	4496700000	4891700000	4510700000	4211800000	3986700000	4451800000	4329600000	4467400000	0.158385	0.132107	0.000675577	0.0606641	0.03465	0.100027	0.0719637	0.162016	0.992649	0.99584	0.257175	0.356222	0.145208	0.0230692	0.0682093	0.0310384	0.581728	0.658863
tr|A0A0F6CKE6|A0A0F6CKE6_MYCGL	GCW_01580	GCW_01580	72187000	76811000	71732000	83925000	55731000	78176000	66618000	64837000	52829000	105510000	88751000	106250000	100940000	106670000	92983000	100950000	136510000	100290000	-0.25085	0.454637	0.455031	0.623175	0.0999129	0.212315	0.0176465	0.0580352	0.00332688	0.0358369	0.0682621	0.119946	0.144594	0.468586	0.569526	0.541551	0.00178749	0.00624606
tr|A0A0F6CKF5|A0A0F6CKF5_MYCGL	GCW_01625	GCW_01625	17500000000	16600000000	17700000000	18900000000	20500000000	18800000000	21100000000	21000000000	22300000000	18300000000	19600000000	19100000000	16600000000	15900000000	14800000000	16300000000	16500000000	16200000000	0.225725	0.0491037	-0.216046	-0.167167	0.00302432	0.0188866	0.380452	0.498886	0.0148621	0.0800468	0.0148869	0.0388385	0.142265	0.0439773	0.100171	-0.191896	0.00739429	0.0202111
tr|A0A0F6CLA0|A0A0F6CLA0_MYCGL	asnA	GCW_03470	1737700000	1679500000	1665400000	1890400000	2040000000	1977700000	2258500000	2275100000	1892700000	1909700000	1770300000	2014900000	2183900000	2174900000	1764600000	2340500000	2180600000	2181600000	0.226171	0.051853	0.156515	0.286925	0.110231	0.224123	0.515111	0.631063	0.265466	0.409076	0.00233491	0.00932448	0.141249	0.109286	0.198848	0.222799	0.0142525	0.0346455
tr|A0A0F6CKB4|A0A0F6CKB4_MYCGL	dnaE	GCW_01360	991180000	983140000	1007200000	970150000	1101900000	1101100000	1117600000	1140000000	1011800000	1198100000	1196600000	1120400000	1080000000	1100000000	936470000	1117500000	1133600000	1137100000	0.0869031	0.191884	0.0173052	0.138838	0.247766	0.376259	0.00757899	0.0314938	0.840971	0.891807	0.00730473	0.0214948	0.140561	0.0181781	0.0556195	0.0797944	0.170208	0.246627
tr|A0A0F6CKF6|A0A0F6CKF6_MYCGL	GCW_01630	GCW_01630	8348500000	7511200000	7259500000	8906600000	7755500000	7757300000	8900000000	9066300000	9613300000	9571900000	7360000000	7890000000	6474500000	5920700000	6009600000	6450900000	7185200000	6473400000	0.21445	0.0621654	-0.369017	-0.241222	0.00738427	0.0327476	0.662817	0.743855	0.000581741	0.0148829	0.0128538	0.03452	0.140509	0.105452	0.194009	-0.303705	0.00077987	0.0034505
tr|A0A0F6CL45|A0A0F6CL45_MYCGL	GCW_03160	GCW_03160	195080000	181030000	226170000	214130000	223520000	178020000	202430000	205800000	177080000	252900000	224730000	278980000	226230000	274300000	236640000	163280000	178840000	237530000	-0.0571821	0.313167	0.275614	-0.071201	0.554497	0.65766	0.0639205	0.149472	0.0747923	0.191011	0.717174	0.800476	0.139844	0.269845	0.384155	0.112603	0.410724	0.509265
tr|A0A0F6CK45|A0A0F6CK45_MYCGL	GCW_00850	GCW_00850	4156700000	4323900000	4229700000	4099200000	4240700000	4321600000	4779800000	4266500000	4424600000	4625100000	4704300000	5146200000	5214600000	4830000000	4033100000	4822100000	4890000000	5085300000	0.0866204	0.190397	0.150083	0.222215	0.222461	0.3482	0.0601253	0.14314	0.313746	0.455008	0.00446928	0.0154416	0.139442	0.0167981	0.0521112	0.1866	0.0169346	0.0394498
tr|A0A0F6CLJ7|A0A0F6CLJ7_MYCGL	dnaJ_7	GCW_04075	795110000	790670000	687960000	654010000	699670000	674340000	752890000	773580000	768060000	851470000	795740000	795080000	717280000	757320000	728790000	808290000	718230000	837330000	0.0932716	0.183307	0.0347978	0.136211	0.113827	0.229085	0.0172817	0.05745	0.545823	0.649487	0.178696	0.266096	0.138992	0.0348981	0.0876014	0.0863956	0.201733	0.283255
tr|A0A0F6CLA6|A0A0F6CLA6_MYCGL	GCW_03505	GCW_03505	214330000	172810000	265110000	181060000	208280000	180920000	231220000	221830000	164100000	215640000	250140000	262930000	192370000	165690000	161620000	264570000	291290000	241400000	0.0138468	0.25357	-0.234151	0.383276	0.941784	0.95268	0.0993695	0.201027	0.116082	0.240793	0.0237005	0.0558461	0.138682	0.324417	0.442387	0.107343	0.56326	0.646277
tr|A0A0F6CKT2|A0A0F6CKT2_MYCGL	GCW_02495	GCW_02495	7791400000	7944300000	8473500000	8350000000	7330000000	8351900000	8960000000	9006100000	9022900000	8436100000	9120600000	8544400000	10600000000	9619800000	8635700000	10900000000	11100000000	10600000000	0.161799	0.113698	0.259034	0.435389	0.00293322	0.0188866	0.0649867	0.151389	0.0976492	0.215671	5.74e-06	0.000186521	0.13818	0.0046322	0.0188663	0.349279	0.00118914	0.00474885
tr|A0A0F6CL37|A0A0F6CL37_MYCGL	GCW_03120	GCW_03120	2494400000	2470000000	2584200000	2543700000	2492300000	2530500000	2894700000	2860000000	2945400000	2484700000	2713200000	2720000000	2483400000	2080000000	1891100000	2167900000	2024300000	2340000000	0.203184	0.0667393	-0.227038	-0.211108	0.000215922	0.0044048	0.258542	0.383069	0.16908	0.299179	0.0583772	0.107814	0.136756	0.0136621	0.0448528	-0.218956	0.00947218	0.0242725
tr|A0A0F6CKT7|A0A0F6CKT7_MYCGL	pepC_1	GCW_02520	3845500000	4140400000	3841300000	4101100000	4461900000	3968500000	4861200000	4556400000	4678400000	4109600000	4239800000	4334600000	3571700000	3423700000	3569500000	3700000000	3195700000	3169500000	0.210849	0.0585726	-0.205158	-0.275205	0.00260454	0.0188866	0.188505	0.302691	0.00165151	0.0253506	0.0321122	0.0685729	0.136719	0.023548	0.069292	-0.239686	0.000755085	0.00341454
tr|A0A0F6CK93|A0A0F6CK93_MYCGL	rluA_1	GCW_01220	394740000	403030000	356840000	396040000	407900000	389440000	432230000	457360000	435600000	407850000	450270000	394050000	499630000	477320000	399330000	563940000	521660000	571320000	0.174773	0.0930042	0.229348	0.497078	0.0045238	0.0249848	0.259116	0.383069	0.150164	0.280699	0.00272037	0.0103273	0.134468	0.012731	0.0432574	0.369414	0.00583909	0.0167025
tr|A0A0F6CKF7|A0A0F6CKF7_MYCGL	osmC	GCW_01635	7634600000	7588900000	7278700000	9390000000	8070800000	8064900000	9601100000	8358900000	8974200000	7626500000	8966900000	9183400000	10600000000	10600000000	12300000000	10100000000	9605700000	10800000000	0.165446	0.10208	0.481804	0.34466	0.0945493	0.207493	0.369614	0.492196	0.0144417	0.078471	0.00575206	0.0178662	0.134231	0.0899333	0.170769	0.414328	0.000280746	0.00172659
tr|A0A0F6CL32|A0A0F6CL32_MYCGL	mscL	GCW_03090	238770000	213580000	217060000	149140000	153400000	152080000	188290000	254210000	245430000	215010000	162190000	167830000	176780000	149510000	147870000	149790000	150470000	178130000	0.291653	-0.044273	-0.245235	-0.232421	0.177758	0.300518	0.817725	0.861131	0.165386	0.296055	0.183547	0.272004	0.133445	0.446136	0.548781	-0.238814	0.150142	0.221814
tr|A0A0F6CK99|A0A0F6CK99_MYCGL	GCW_01250	GCW_01250	766210000	838370000	791600000	939190000	893100000	909950000	1035700000	966880000	1155600000	814580000	833910000	822780000	961890000	1006900000	816080000	1025200000	1060900000	1000000000	0.297769	-0.0560722	0.116285	0.265862	0.0483546	0.129794	0.30303	0.42744	0.343706	0.476378	0.00115028	0.00584649	0.131669	0.236478	0.350013	0.192274	0.0225739	0.0486505
tr|A0A0F6CM14|A0A0F6CM14_MYCGL	topJ	GCW_92854	19400000000	19600000000	18500000000	18200000000	18000000000	17800000000	20200000000	21200000000	21300000000	19600000000	20000000000	19800000000	20400000000	19900000000	17400000000	20000000000	19600000000	21000000000	0.167819	0.0924021	0.0496637	0.120826	0.00478039	0.0252395	0.00857997	0.034715	0.567512	0.668917	0.0271076	0.061291	0.131019	0.00199235	0.0102966	0.0854064	0.0895491	0.143046
tr|A0A0F6CKP7|A0A0F6CKP7_MYCGL	era	GCW_02210	148290000	161210000	157560000	130680000	186860000	193480000	172360000	187780000	177810000	167440000	191160000	173110000	220240000	190540000	134930000	251920000	177500000	210210000	0.13752	0.120687	0.158182	0.387285	0.172048	0.294939	0.275769	0.40094	0.538421	0.643172	0.128499	0.200576	0.129128	0.187684	0.294452	0.277277	0.105591	0.163573
tr|A0A0F6CKW4|A0A0F6CKW4_MYCGL	GCW_02685	GCW_02685	810540000	763600000	815010000	813830000	754580000	698470000	891730000	821100000	834880000	789800000	849250000	902610000	1064200000	1096200000	869680000	1035900000	996780000	1015500000	0.130101	0.126671	0.380256	0.388848	0.0508551	0.134152	0.143719	0.248278	0.0715518	0.186156	1.25e-05	0.000319265	0.128387	0.0188758	0.0571852	0.384558	0.000205559	0.00156073
tr|A0A0F6CL91|A0A0F6CL91_MYCGL	gatA	GCW_03425	1442700000	1553200000	1516900000	1467500000	1489200000	1526300000	1614300000	1510800000	1516100000	1631200000	1807700000	1744400000	1573100000	1767300000	1761200000	1721700000	1586400000	1667800000	0.0452463	0.204619	0.181698	0.145706	0.292163	0.418745	0.0367706	0.101546	0.0787289	0.192725	0.0390433	0.0792463	0.127132	0.0360295	0.0889885	0.163814	0.00212974	0.00715732
tr|A0A0F6CLG2|A0A0F6CLG2_MYCGL	hsdR	GCW_03825	311800000	265000000	239740000	346280000	284780000	286260000	336030000	293160000	287340000	307740000	350340000	318840000	424490000	394380000	315550000	347600000	346230000	306930000	0.0802666	0.172325	0.387967	0.207109	0.473403	0.588868	0.109462	0.213035	0.0913568	0.205469	0.0666295	0.118431	0.12703	0.176958	0.283375	0.30037	0.0197445	0.0439958
tr|A0A0F6CK16|A0A0F6CK16_MYCGL	ach1	GCW_00665	460340000	509550000	453860000	486500000	477600000	464700000	542090000	576430000	497130000	493050000	491980000	511680000	606260000	647590000	569480000	664040000	663530000	670130000	0.179863	0.0695425	0.354324	0.486088	0.096234	0.208888	0.0622855	0.146765	0.017565	0.0898744	1.15e-06	7.88e-05	0.125757	0.0275278	0.0771153	0.421709	3.68e-05	0.000603267
tr|A0A0F6CKA1|A0A0F6CKA1_MYCGL	GCW_01260	GCW_01260	1028100000	1008300000	890290000	970050000	1019300000	1113100000	1034700000	1116600000	1154500000	1088900000	1068100000	1114600000	1301700000	1280700000	1090000000	1296500000	1258300000	1274500000	0.133047	0.118044	0.282805	0.345128	0.0914452	0.203287	0.0368206	0.101546	0.068781	0.181382	0.000122755	0.00125824	0.125565	0.0292637	0.0788582	0.315265	0.000254377	0.00168217
tr|A0A0F6CL44|A0A0F6CL44_MYCGL	GCW_03155	GCW_03155	24930000	15952000	16300000	21901000	20096000	19985000	21778000	21568000	27143000	19265000	19737000	20494000	23132000	19742000	18743000	24300000	17658000	19936000	0.242522	-0.00208387	0.0484519	0.054923	0.181562	0.305264	0.984746	0.994448	0.736332	0.80878	0.763092	0.833736	0.125397	0.344359	0.464431	0.0516911	0.687262	0.756111
tr|A0A0F6CKT6|A0A0F6CKT6_MYCGL	GCW_02515	GCW_02515	103440000	132590000	129030000	109380000	135510000	100190000	132830000	115250000	90551000	137930000	151180000	146510000	113760000	111400000	67001000	105620000	125200000	153370000	-0.0683894	0.294967	-0.28134	0.113716	0.717589	0.789864	0.00910602	0.0361303	0.301113	0.443366	0.571823	0.671128	0.124698	0.367652	0.484167	-0.0703313	0.680181	0.749662
tr|A0A0F6CK54|A0A0F6CK54_MYCGL	GCW_00905	GCW_00905	5197400000	4872500000	5570200000	5085800000	5403400000	4561500000	5685900000	5661400000	5340000000	5421400000	5424500000	5912100000	6464400000	6681500000	5790000000	7531900000	7551400000	6977200000	0.121117	0.127044	0.303318	0.523659	0.0472149	0.127293	0.0833017	0.174848	0.0252543	0.113435	0.000383416	0.00281132	0.123997	0.0286476	0.0779568	0.417691	0.000664408	0.00309554
tr|A0A0F6CLI7|A0A0F6CLI7_MYCGL	folD	GCW_04015	411340000	474290000	446410000	414400000	451650000	510070000	473040000	526480000	524100000	486370000	467220000	471270000	463240000	434880000	360700000	540730000	465350000	507260000	0.17019	0.0735072	-0.105241	0.160423	0.0581258	0.148221	0.19642	0.30974	0.420272	0.543257	0.11593	0.183282	0.122658	0.0617392	0.129148	0.0336976	0.727374	0.790344
tr|A0A0F6CL69|A0A0F6CL69_MYCGL	cpsG	GCW_03295	3944700000	4016500000	3842400000	3870200000	3463400000	3584100000	4182500000	4074700000	4045800000	4060000000	4208600000	4156200000	4387600000	4699100000	4611600000	4301800000	3990000000	4408700000	0.114965	0.129642	0.269951	0.160726	0.0157053	0.0552192	0.00898645	0.036122	0.00125935	0.0214571	0.0432907	0.0858831	0.122089	0.0111641	0.0394594	0.216427	0.00112445	0.00461025
tr|A0A0F6CKW5|A0A0F6CKW5_MYCGL	rny	GCW_02690	878980000	974800000	878160000	934890000	951640000	958430000	1073400000	1107500000	1024400000	957310000	949410000	955480000	1009900000	1156400000	1006100000	896790000	939510000	1014500000	0.200996	0.0376611	0.186111	0.0319034	0.00886244	0.0374056	0.207817	0.320319	0.109677	0.230153	0.625282	0.717441	0.121639	0.0352707	0.0878198	0.111067	0.103553	0.161637
tr|A0A0F6CLE4|A0A0F6CLE4_MYCGL	tdk	GCW_03710	764390000	744550000	703260000	678120000	723690000	717780000	841030000	796660000	685180000	813910000	758790000	813310000	1310200000	1387500000	1155800000	1196300000	1202300000	1253500000	0.100945	0.139637	0.831206	0.753763	0.376813	0.499155	0.0300898	0.0881202	0.0122086	0.0720777	2.52e-05	0.000469412	0.120421	0.0426542	0.0978817	0.793004	5.34e-06	0.00017281
tr|A0A0F6CKT0|A0A0F6CKT0_MYCGL	leuS	GCW_02485	3011900000	3056100000	3335700000	3015500000	3296800000	3133400000	3290900000	3257900000	3118400000	3474700000	3681400000	3654400000	3497500000	3212200000	2740000000	3152500000	3088800000	3254600000	0.0366514	0.197915	0.00397449	0.010858	0.342818	0.466233	0.00287617	0.016228	0.972761	0.982266	0.763599	0.833736	0.119535	0.0372796	0.0909799	0.00734423	0.89417	0.918054
tr|A0A0F6CKJ6|A0A0F6CKJ6_MYCGL	arcA_1	GCW_01875	953670000	965900000	988780000	997000000	937740000	932620000	1121600000	951430000	1040200000	972340000	1153900000	1030000000	1023900000	1029600000	950420000	1075900000	992860000	986400000	0.108414	0.128666	0.0568481	0.0812496	0.263232	0.391015	0.232151	0.350793	0.264523	0.409076	0.18239	0.270942	0.118345	0.0533252	0.115475	0.0691004	0.050481	0.0894132
tr|A0A0F6CK67|A0A0F6CK67_MYCGL	licA	GCW_01035	814370000	823810000	841820000	744570000	812410000	738830000	911230000	896100000	921080000	753200000	846700000	851180000	627340000	701700000	628410000	555610000	606920000	624590000	0.192315	0.0376721	-0.28677	-0.418109	0.000819983	0.0102948	0.601218	0.699815	0.0082539	0.0658168	0.000767848	0.0042053	0.117065	0.0576358	0.121893	-0.350945	6.37e-05	0.000800108
tr|A0A0F6CLZ3|A0A0F6CLZ3_MYCGL	rnhC	GCW_92276	526010000	481800000	536940000	514270000	483010000	502240000	593860000	553140000	522890000	496400000	625010000	509570000	583530000	607670000	528580000	623620000	548080000	546330000	0.133657	0.0996428	0.176128	0.174659	0.121817	0.232976	0.470155	0.589578	0.0901472	0.205469	0.110554	0.176246	0.11675	0.101077	0.187803	0.175393	0.0063585	0.017938
tr|A0A0F6CKI7|A0A0F6CKI7_MYCGL	ileS	GCW_01825	7096800000	6683800000	6510000000	6723100000	7024400000	7044900000	7172100000	7342800000	7207400000	7560700000	7554800000	7607900000	7420100000	7380000000	6907300000	7580000000	7400900000	7206800000	0.0807407	0.145743	0.0796843	0.111389	0.00981817	0.0398132	0.000599212	0.00604124	0.122254	0.247737	0.0120234	0.0328639	0.113502	0.00136309	0.00813884	0.0955184	0.00642315	0.0179556
tr|A0A0F6CL78|A0A0F6CL78_MYCGL	GCW_03345	GCW_03345	16258000	22879000	13999000	15439000	15307000	15480000	7914600	11209000	16168000	34522000	21039000	16607000	25907000	26568000	31673000	70115000	17338000	19183000	-0.493369	0.538665	0.760235	1.10193	0.17025	0.293502	0.296677	0.41944	0.00627899	0.0562147	0.386779	0.493505	0.113028	0.748507	0.813307	0.941174	0.114369	0.174967
tr|A0A0F6CKW8|A0A0F6CKW8_MYCGL	msrB	GCW_02705	1404700000	1347600000	1313100000	1600200000	1564900000	1464500000	1315900000	1567600000	1755500000	1802400000	1520000000	1438700000	1838500000	2015800000	1494400000	1920000000	1975200000	1840000000	0.0936278	0.129896	0.299002	0.399658	0.533898	0.645826	0.345301	0.470963	0.151372	0.280699	0.000199261	0.00172995	0.11249	0.223632	0.334632	0.350208	0.0019677	0.00676053
tr|A0A0F6CJS7|A0A0F6CJS7_MYCGL	GCW_00110	GCW_00110	487780000	485430000	482700000	504320000	567590000	519480000	631950000	560670000	541250000	508970000	503490000	543450000	542330000	494180000	510500000	594820000	523970000	626060000	0.186464	0.0302271	0.021951	0.195571	0.106891	0.221754	0.576433	0.683633	0.703087	0.78633	0.117681	0.185099	0.11046	0.114605	0.204296	0.111371	0.136921	0.204385
tr|A0A0F6CLI8|A0A0F6CLI8_MYCGL	lgt	GCW_04020	332150000	304120000	339240000	276350000	215300000	217740000	267860000	333880000	280460000	274420000	339350000	322700000	120590000	97521000	275000000	126600000	142580000	107210000	0.0665147	0.152642	-0.772679	-1.16236	0.674742	0.761886	0.328197	0.454598	0.15912	0.289909	0.000495223	0.00342205	0.110221	0.41381	0.523648	-0.954403	0.00314445	0.009668
tr|A0A0F6CK51|A0A0F6CK51_MYCGL	der	GCW_00890	451920000	463850000	460970000	525900000	521510000	521440000	539440000	505620000	516960000	534470000	541070000	541840000	649880000	654890000	605620000	579710000	605180000	582000000	0.0848563	0.135102	0.375311	0.262656	0.1336	0.248145	0.0199758	0.063985	0.000794481	0.0157358	0.000609143	0.00378407	0.110198	0.0430752	0.0984805	0.320082	0.000102053	0.00108211
tr|A0A0F6CL43|A0A0F6CL43_MYCGL	GCW_03150	GCW_03150	116400000	128680000	134490000	182030000	161660000	159600000	160110000	157380000	162820000	139390000	190500000	142620000	181170000	185760000	192050000	174900000	179090000	174130000	0.121781	0.0981602	0.340612	0.258681	0.256157	0.386128	0.623891	0.713185	0.0101806	0.0670492	0.0343391	0.0723239	0.110019	0.374949	0.491671	0.300228	0.0181724	0.0417116
tr|A0A0F6CKD6|A0A0F6CKD6_MYCGL	GCW_01525	GCW_01525	485320000	440870000	442980000	534690000	531440000	557240000	515100000	542930000	512110000	572090000	526370000	557100000	602030000	646590000	540080000	593030000	591170000	513520000	0.0695227	0.145949	0.257541	0.182228	0.313425	0.434956	0.0660472	0.152703	0.0605586	0.170564	0.105297	0.171316	0.108242	0.127809	0.218949	0.220376	0.015025	0.0362368
tr|A0A0F6CKA8|A0A0F6CKA8_MYCGL	acpP	GCW_01305	394370000	428890000	390110000	412910000	395480000	437060000	374820000	441160000	354940000	426960000	580920000	470140000	437310000	537210000	597350000	476040000	477060000	79606000	-0.0703236	0.2657	0.354516	-0.251537	0.538188	0.645826	0.209577	0.322225	0.130391	0.259093	0.669537	0.758919	0.107449	0.387706	0.500756	0.0830824	0.75867	0.81286
tr|A0A0F6CKI9|A0A0F6CKI9_MYCGL	plpA	GCW_01835	9694300000	9868300000	10300000000	9840000000	9264900000	10400000000	10500000000	10200000000	9708100000	10800000000	11900000000	10800000000	10200000000	9925800000	9997400000	9539200000	9848200000	10500000000	0.0346145	0.174587	0.0207456	0.00954976	0.459976	0.576855	0.0621264	0.146765	0.471181	0.594055	0.852586	0.902479	0.106325	0.0603762	0.127162	0.015544	0.63	0.707026
tr|A0A0F6CK23|A0A0F6CK23_MYCGL	fmt	GCW_00705	451390000	428980000	426540000	421400000	423220000	438950000	407200000	444250000	506080000	477580000	481150000	471640000	606840000	536280000	433360000	525040000	524930000	551350000	0.0677646	0.143169	0.283487	0.306042	0.547747	0.652201	7.3e-05	0.00174704	0.202879	0.336669	0.00152173	0.00690593	0.105959	0.0672936	0.137952	0.294809	0.00727536	0.0199748
tr|A0A0F6CKH3|A0A0F6CKH3_MYCGL	atpA	GCW_01735	2235500000	2434400000	2520000000	2645700000	2904800000	2880000000	2771400000	2743800000	2749200000	2771400000	2983400000	2780000000	2284100000	2371600000	2543300000	2289800000	2303300000	2400500000	0.081643	0.128597	-0.117471	-0.159232	0.214451	0.342067	0.0971637	0.197866	0.16444	0.295223	0.0515984	0.0979709	0.104961	0.130471	0.22227	-0.138292	0.0786524	0.127966
tr|A0A0F6CL55|A0A0F6CL55_MYCGL	valS	GCW_03220	1513500000	1560000000	1470300000	1705700000	1537400000	1611700000	1584300000	1640000000	1653300000	1712800000	1770800000	1743200000	1420800000	1440400000	1367300000	1559600000	1490400000	1507700000	0.0522459	0.153482	-0.1523	-0.0441399	0.188473	0.312589	0.0025714	0.0153535	0.00593727	0.0562147	0.273533	0.374575	0.104466	0.0247795	0.071884	-0.0972065	0.0433734	0.0801041
tr|A0A0F6CK95|A0A0F6CK95_MYCGL	GCW_01230	GCW_01230	3016800000	3511200000	3421200000	3211500000	3179300000	3287700000	3812700000	3530000000	3285300000	3088200000	3580500000	3797900000	3568300000	3650000000	3387700000	3444800000	3664600000	3634800000	0.115522	0.0929017	0.111309	0.130667	0.205975	0.331728	0.41255	0.534143	0.050769	0.151321	0.0211948	0.0511169	0.103983	0.111159	0.200284	0.121358	0.0095191	0.0242915
tr|A0A0F6CLF2|A0A0F6CLF2_MYCGL	csn1	GCW_03760	19000000000	17800000000	18900000000	17400000000	17700000000	17000000000	20400000000	20000000000	19600000000	18600000000	18800000000	18400000000	16900000000	17600000000	16200000000	16900000000	16800000000	17500000000	0.153153	0.0502796	-0.0892665	-0.0748802	0.00182982	0.0160164	0.115031	0.220918	0.108826	0.230153	0.055423	0.103602	0.103278	0.0176844	0.0543795	-0.0812031	0.0349124	0.0673075
tr|A0A0F6CL24|A0A0F6CL24_MYCGL	rpsG	GCW_03030	5079700000	4457700000	5237500000	4975500000	5598100000	5262800000	5781500000	5663100000	5769900000	5007900000	5223200000	5431500000	6947400000	5894700000	4894800000	5850000000	6146200000	6638400000	0.16956	0.0332594	0.21269	0.284152	0.00845048	0.0361657	0.566796	0.67847	0.302927	0.444969	0.0165647	0.0419229	0.103019	0.0917796	0.173142	0.248744	0.0208734	0.0456837
tr|A0A0F6CL66|A0A0F6CL66_MYCGL	cbiO	GCW_90017	810720000	808030000	859340000	985940000	840260000	925490000	1024900000	859610000	820310000	898190000	1003100000	1008600000	1120000000	1165600000	1036300000	1170000000	1147500000	1288400000	0.0487823	0.154214	0.344824	0.464809	0.694334	0.777044	0.0901429	0.18729	0.00603696	0.0562147	0.00353806	0.0127995	0.102461	0.193699	0.30082	0.405647	8.46e-05	0.000981549
tr|A0A0F6CLT8|A0A0F6CLT8_MYCGL	GCW_90556	GCW_90556	409810000	455450000	414670000	640400000	479070000	581790000	538640000	530080000	522080000	514340000	544100000	549300000	674040000	690890000	700970000	616290000	611150000	622040000	0.0938641	0.109146	0.470882	0.311231	0.426114	0.54786	0.367048	0.492196	0.00363649	0.0384966	0.0261765	0.0605209	0.101525	0.391348	0.501415	0.393264	0.00780375	0.0211194
tr|A0A0F6CLB8|A0A0F6CLB8_MYCGL	rpe	GCW_03570	256490000	242910000	230120000	212740000	201370000	249310000	275790000	239560000	201350000	245100000	253240000	278980000	264580000	234300000	212900000	263860000	281720000	254200000	0.0413081	0.158447	0.0313702	0.199542	0.79244	0.846376	0.102391	0.205116	0.78594	0.848097	0.0272601	0.0613813	0.101066	0.275279	0.389188	0.117905	0.170433	0.246627
tr|A0A0F6CKB0|A0A0F6CKB0_MYCGL	GCW_01325	GCW_01325	832710000	1111500000	1116600000	658570000	1140000000	1028300000	1140400000	1020000000	1043500000	911550000	1153700000	1041200000	1093400000	942740000	871990000	1295300000	1261500000	1145400000	0.120328	0.0775676	-0.0176075	0.330684	0.365248	0.489129	0.625871	0.71412	0.911248	0.934067	0.0280936	0.0621495	0.100021	0.445683	0.548781	0.167023	0.27935	0.370259
tr|A0A0F6CK84|A0A0F6CK84_MYCGL	GCW_01145	GCW_01145	6069600000	5329700000	5685200000	4350000000	4706700000	4420700000	5123200000	5367200000	5365400000	5952900000	5623800000	5276900000	6035600000	5990000000	5286600000	5951900000	6002200000	5881700000	0.0534181	0.141464	0.180196	0.223183	0.547764	0.652201	0.17692	0.289912	0.119271	0.244108	0.031917	0.0684979	0.0979711	0.292813	0.406501	0.201708	0.0462931	0.0842315
tr|A0A0F6CJZ0|A0A0F6CJZ0_MYCGL	pyrH	GCW_00480	724060000	810290000	697880000	643930000	710240000	648000000	781780000	772750000	741870000	731100000	792470000	711250000	691650000	740620000	747600000	702060000	756930000	693190000	0.117216	0.0780011	0.0420845	0.0236412	0.0690103	0.165625	0.305011	0.429249	0.514875	0.626035	0.72565	0.804364	0.097742	0.117943	0.20841	0.0328923	0.573521	0.653177
tr|A0A0F6CKP5|A0A0F6CKP5_MYCGL	glyS	GCW_02200	1093100000	1217500000	1198100000	1286100000	1293200000	1289100000	1341500000	1162700000	1328600000	1316700000	1348800000	1370000000	1143700000	1157700000	1214200000	1202300000	1248800000	1198200000	0.0553449	0.128621	-0.0692829	-0.015434	0.513614	0.628664	0.014985	0.0535149	0.178161	0.309889	0.72589	0.804364	0.0929982	0.0940326	0.176311	-0.0421072	0.35163	0.448656
tr|A0A0F6CKF9|A0A0F6CKF9_MYCGL	tyrS	GCW_01645	1428300000	1417700000	1200300000	1378900000	1472500000	1183500000	1311800000	1394300000	1188900000	1465900000	1680900000	1576800000	1250800000	1543200000	1309600000	1030100000	1042500000	1250700000	-0.0529462	0.225317	0.0223206	-0.281953	0.562616	0.664712	0.038682	0.104108	0.84965	0.897909	0.0512765	0.0979709	0.092884	0.338761	0.459908	-0.121809	0.26999	0.360182
tr|A0A0F6CJZ7|A0A0F6CJZ7_MYCGL	GCW_00525	GCW_00525	8614000	8301600	8101700	0	8184900	7361600	7583100	7579700	11878000	7233000	11133000	6472800	8631600	9060200	7862600	10430000	0	10742000	0.151911	0.0293683	0.0703445	0.383893	0.301878	0.426673	0.476087	0.594923	0.261106	0.408978	0.943099	0.966676	0.0919401	0.282213	0.395355	0.204045	0.638247	0.713676
tr|A0A0F6CK25|A0A0F6CK25_MYCGL	GCW_00715	GCW_00715	1631100000	1676600000	1676700000	1509800000	1743700000	1665200000	1859700000	1708200000	2067900000	1630500000	1647900000	1639200000	1517200000	1957100000	1900100000	1960100000	1638500000	1667700000	0.18674	-0.00992582	0.118223	0.0889095	0.150704	0.267335	0.739312	0.79489	0.415944	0.539523	0.41714	0.524624	0.0917558	0.206851	0.316451	0.103641	0.187515	0.264811
tr|A0A0F6CL25|A0A0F6CL25_MYCGL	rpsL	GCW_03035	3349600000	3503700000	3664800000	2923600000	2946900000	2941900000	3379500000	3266200000	3130000000	3615200000	3617900000	3584100000	3720500000	4384100000	3772800000	3712600000	3553600000	3426800000	0.016393	0.162448	0.29734	0.145788	0.815393	0.865396	0.0346235	0.0972303	0.0477062	0.147194	0.0655244	0.117736	0.0912681	0.217471	0.327806	0.223553	0.0174491	0.0403429
tr|A0A0F6CK46|A0A0F6CK46_MYCGL	GCW_00855	GCW_00855	873830000	859280000	762430000	978830000	946820000	1071800000	893210000	1111200000	1101100000	1063200000	834870000	834160000	1175400000	1068900000	1000800000	1127100000	879630000	1146100000	0.177239	-0.00751273	0.240671	0.199056	0.232446	0.356534	0.959912	0.977394	0.0562643	0.161431	0.251951	0.349774	0.0878183	0.430351	0.537352	0.220014	0.0375807	0.0706793
tr|A0A0F6CLZ2|A0A0F6CLZ2_MYCGL	scpA	GCW_92264	661830000	681830000	748190000	587800000	668380000	683340000	786560000	763370000	748640000	656750000	667220000	661630000	641990000	617950000	610240000	680200000	643710000	687570000	0.189466	-0.0216952	-0.108093	-0.00301281	0.0056244	0.0277591	0.655689	0.741266	0.0762218	0.192033	0.956858	0.9759	0.0877455	0.215201	0.325982	-0.0545964	0.339871	0.436987
tr|A0A0F6CK65|A0A0F6CK65_MYCGL	GCW_01025	GCW_01025	167970000	275370000	303040000	414220000	342850000	367630000	342890000	255210000	246170000	306130000	440990000	396750000	362950000	354160000	315800000	314650000	390760000	380490000	-0.148095	0.290052	0.142843	0.21502	0.537139	0.645826	0.245345	0.367122	0.421992	0.544335	0.275072	0.374575	0.0875481	0.688042	0.769356	0.179383	0.308659	0.402172
tr|A0A0F6CJW7|A0A0F6CJW7_MYCGL	rpsN	GCW_00345	881570000	1039500000	1229700000	1050000000	967930000	868490000	906420000	1071900000	1065400000	1207900000	1072300000	1076600000	1547500000	1751500000	1344800000	1603900000	1600000000	1886500000	0.0124365	0.153687	0.621907	0.753813	0.913499	0.933325	0.154466	0.262421	0.026545	0.114226	0.00564712	0.0176293	0.0843119	0.389568	0.501223	0.689185	9.04e-05	0.000994305
tr|A0A0F6CKE7|A0A0F6CKE7_MYCGL	sufC	GCW_01585	2794300000	2968800000	2920000000	3293200000	3105600000	3119200000	3220800000	3260000000	3163500000	3198900000	3187400000	3252800000	3401400000	3430500000	3115500000	3313700000	3030000000	3461600000	0.083485	0.0827069	0.128128	0.107076	0.0550073	0.141447	0.0546117	0.133939	0.082506	0.198662	0.198634	0.288714	0.0833338	0.0531464	0.115475	0.118024	0.0300907	0.0608742
tr|A0A0F6CKE9|A0A0F6CKE9_MYCGL	csdB	GCW_01595	205400000	219230000	227060000	234230000	198200000	236300000	227830000	228360000	235980000	231150000	249140000	225380000	197450000	156670000	177150000	230510000	207420000	184700000	0.0682014	0.0960687	-0.31348	-0.0845499	0.168781	0.29179	0.172558	0.286819	0.0441555	0.141206	0.456542	0.566075	0.0822023	0.114561	0.204296	-0.194479	0.0518226	0.0913206
tr|A0A0F6CKD5|A0A0F6CKD5_MYCGL	GCW_01520	GCW_01520	196020000	188740000	207280000	197470000	194930000	205770000	204990000	193070000	209680000	221360000	205050000	225090000	241900000	214370000	190650000	239660000	235230000	226780000	0.03031	0.130621	0.120443	0.237648	0.508335	0.624701	0.0721829	0.162016	0.363538	0.488043	0.00118129	0.00595489	0.0813371	0.0730324	0.146943	0.180236	0.0194104	0.0435671
tr|A0A0F6CK38|A0A0F6CK38_MYCGL	GCW_00815	GCW_00815	3253400000	3061500000	2812200000	3084400000	2752900000	2956900000	3163300000	3027800000	3538100000	3276300000	3005500000	2939900000	3427200000	3550000000	3445400000	3510400000	3666400000	3359200000	0.118718	0.0414293	0.218455	0.233652	0.228759	0.35176	0.531323	0.647057	0.000790365	0.0157358	0.0065958	0.0197874	0.0805911	0.177858	0.283375	0.225867	0.000410609	0.00220242
tr|A0A0F6CJU0|A0A0F6CJU0_MYCGL	ugpA	GCW_00185	19655000	24942000	27408000	14444000	26159000	20236000	37268000	22110000	17746000	18752000	21888000	22696000	16101000	20212000	18919000	13877000	24208000	17470000	0.215519	-0.0686354	-0.266157	-0.257744	0.615631	0.713572	0.673433	0.751654	0.15579	0.285538	0.377206	0.482291	0.0804263	0.726585	0.799373	-0.261944	0.172064	0.24782
tr|A0A0F6CLZ0|A0A0F6CLZ0_MYCGL	uvrD	GCW_92149	712730000	806320000	787400000	813810000	865260000	915650000	917320000	806790000	958820000	866670000	793850000	834870000	980380000	949540000	623910000	1076100000	1050300000	1111900000	0.130683	0.0261391	0.0595363	0.40211	0.227764	0.351113	0.68476	0.759234	0.79441	0.854234	0.000102243	0.00110314	0.0793579	0.25972	0.37736	0.240968	0.101574	0.159358
tr|A0A0F6CK77|A0A0F6CK77_MYCGL	GCW_01085	GCW_01085	2332900000	2551900000	2525700000	2254100000	2743800000	2551400000	2802400000	2670900000	2548300000	2527500000	2489300000	2750000000	1950900000	1963700000	1990000000	2137700000	2007200000	2094600000	0.100871	0.0541156	-0.341913	-0.261589	0.132148	0.247322	0.417355	0.53671	0.000641119	0.0150732	0.00149369	0.00690593	0.0777741	0.153486	0.255046	-0.300835	0.000594942	0.002858
tr|A0A0F6CKY0|A0A0F6CKY0_MYCGL	trkG	GCW_02765	127370000	105670000	143350000	108700000	163200000	142850000	147070000	113300000	108400000	144110000	154460000	166700000	112870000	146100000	155720000	119850000	137750000	118320000	-0.101212	0.234135	0.0681002	-0.0735073	0.585535	0.683136	0.0770832	0.168009	0.70784	0.790207	0.571141	0.671128	0.0761836	0.598011	0.698852	-0.000966813	0.994035	0.995378
tr|A0A0F6CJX8|A0A0F6CJX8_MYCGL	lysS	GCW_00410	4022300000	4247500000	4178300000	4513700000	4336900000	4693400000	4370400000	4381400000	4525900000	4753600000	4735300000	4633800000	5406800000	5620500000	4922200000	5111300000	5155500000	5400000000	0.0309321	0.119943	0.295438	0.269821	0.424073	0.546385	0.0110965	0.0421254	0.0239109	0.110072	0.000510543	0.00348871	0.0761238	0.0825569	0.160672	0.282595	6.26e-05	0.000800108
tr|A0A0F6CJX6|A0A0F6CJX6_MYCGL	ldh	GCW_00390	17900000000	18000000000	19200000000	14700000000	15900000000	16000000000	16400000000	16800000000	16800000000	18700000000	18500000000	19800000000	23300000000	22100000000	20100000000	24100000000	25200000000	22200000000	-0.0229069	0.164269	0.36826	0.491689	0.720728	0.790793	0.0392959	0.104619	0.0117044	0.071865	0.00195328	0.00811669	0.0732911	0.341696	0.461852	0.429856	0.000155813	0.00132884
tr|A0A0F6CKJ9|A0A0F6CKJ9_MYCGL	GCW_01890	GCW_01890	2530400000	2587800000	2570000000	2903500000	2832800000	2754200000	2792400000	2935200000	2980000000	2731500000	2832300000	2740600000	3514300000	3613100000	3012800000	3303800000	3150000000	3401200000	0.106442	0.0382089	0.326347	0.284457	0.0494005	0.132022	0.344728	0.470963	0.0534555	0.155553	0.00196825	0.00812398	0.0724571	0.101662	0.188319	0.305558	0.000308048	0.00183932
tr|A0A0F6CM45|A0A0F6CM45_MYCGL	tatD	GCW_94036	336690000	361220000	323620000	346860000	361410000	369040000	372190000	331800000	323920000	404910000	387670000	385730000	295700000	316900000	332640000	330060000	304970000	348590000	-0.0298782	0.167127	-0.15084	-0.0934192	0.694515	0.777044	0.00314819	0.0170733	0.0561751	0.161431	0.218607	0.312658	0.0719845	0.271474	0.385167	-0.121844	0.0239851	0.0503442
tr|A0A0F6CJS3|A0A0F6CJS3_MYCGL	glpO	GCW_00075	2940100000	2780500000	2780700000	2713600000	2705300000	2496400000	2672700000	2860100000	2683200000	3237500000	2836800000	2945200000	2640000000	2796600000	2690000000	2780300000	2712600000	2857400000	0.00135272	0.135964	-0.0130121	0.0247446	0.976889	0.980092	0.13519	0.241263	0.750458	0.816988	0.534025	0.639367	0.0702278	0.219332	0.328998	0.00528947	0.885195	0.913415
tr|A0A0F6CLG4|A0A0F6CLG4_MYCGL	GCW_03840	GCW_03840	1055800000	956880000	990750000	978230000	933240000	930500000	1102300000	883480000	977090000	973470000	1119200000	1081300000	1219800000	1138300000	1207200000	1036800000	1031200000	1110700000	0.0196936	0.118987	0.286722	0.121135	0.855735	0.89772	0.183641	0.297209	0.00185339	0.0270948	0.0516139	0.0979709	0.0701942	0.28726	0.400601	0.206303	0.00436198	0.0128355
tr|A0A0F6CKE0|A0A0F6CKE0_MYCGL	GCW_01545	GCW_01545	2408200000	2203600000	2368700000	2363100000	2844700000	2499500000	2524300000	2800000000	2672500000	2358500000	2485900000	2573800000	2261300000	2486600000	2272900000	2561600000	2730000000	2864800000	0.122335	0.0145227	-0.064911	0.150501	0.115324	0.229514	0.825757	0.863335	0.381774	0.505192	0.0757788	0.13091	0.0697166	0.292255	0.406501	0.0472873	0.552602	0.638817
tr|A0A0F6CL27|A0A0F6CL27_MYCGL	GCW_03045	GCW_03045	15100000000	15300000000	16100000000	17100000000	17400000000	17700000000	18900000000	18400000000	18800000000	15200000000	15900000000	16300000000	13800000000	13900000000	14000000000	13800000000	13700000000	14900000000	0.184822	-0.0579196	-0.243833	-0.220927	0.00342683	0.0208734	0.290951	0.414201	0.00242023	0.0302238	0.00599007	0.0183278	0.0685088	0.347919	0.467184	-0.230944	0.00191619	0.00662053
tr|A0A0F6CJY6|A0A0F6CJY6_MYCGL	trxA_1	GCW_00460	1440700000	1623600000	1663600000	1540000000	1552800000	1558400000	1574700000	1540100000	1440100000	1544500000	1899300000	1830800000	1344500000	1653600000	1650600000	945040000	1442200000	1571100000	-0.0417224	0.16992	-0.0123145	-0.244246	0.427516	0.548511	0.207706	0.320319	0.911088	0.934067	0.329638	0.433223	0.0676685	0.38564	0.500355	-0.123932	0.303802	0.397528
tr|A0A0F6CL73|A0A0F6CL73_MYCGL	deoD	GCW_03315	1483400000	1567400000	1582900000	1728200000	1593600000	1500100000	1575100000	1718600000	1504800000	1681800000	1600000000	1829200000	1351300000	1551300000	1979900000	1562100000	1888500000	1612100000	0.0214145	0.11159	0.046451	0.098738	0.763695	0.825762	0.192094	0.305266	0.808787	0.866658	0.3889	0.495183	0.0676433	0.2319	0.345324	0.0728314	0.452071	0.549454
tr|A0A0F6CLJ5|A0A0F6CLJ5_MYCGL	gyrA	GCW_04065	3933600000	3959200000	4179900000	4559900000	4201600000	3778400000	4611800000	4231800000	4290000000	3986400000	4163300000	4492900000	3930000000	4608600000	4118300000	4091800000	4054600000	4024300000	0.0934259	0.0388961	0.0408689	-0.0159849	0.149202	0.266707	0.576919	0.683633	0.641671	0.736423	0.707463	0.792513	0.0666425	0.213267	0.323849	0.0125477	0.81493	0.85235
tr|A0A0F6CKB2|A0A0F6CKB2_MYCGL	GCW_01350	GCW_01350	25927000	21524000	24900000	45280000	48907000	46753000	35920000	52260000	38556000	27935000	32378000	36199000	41147000	40873000	34688000	30841000	40338000	33121000	0.249003	-0.144043	0.13008	-0.0320839	0.391534	0.515309	0.572711	0.681567	0.568688	0.668917	0.89849	0.931823	0.0658242	0.79427	0.853979	0.0512755	0.822132	0.856968
tr|A0A0F6CL02|A0A0F6CL02_MYCGL	dppF	GCW_02910	1986100000	1964800000	1988400000	1821300000	1934600000	2047200000	2141600000	2110000000	2149300000	1920300000	1995700000	1969500000	1890000000	1908500000	1698400000	2040000000	1841700000	2095300000	0.123943	0.00350958	-0.09425	0.0264901	0.00162046	0.0152572	0.904053	0.932874	0.19846	0.332936	0.696088	0.781193	0.065335	0.10568	0.194009	-0.0333715	0.516662	0.608711
tr|A0A0F6CKU5|A0A0F6CKU5_MYCGL	GCW_02570	GCW_02570	76551000	78068000	90417000	55590000	70949000	71600000	67246000	96557000	101340000	68639000	75356000	54529000	37942000	44897000	36282000	44445000	33137000	43578000	0.258894	-0.158563	-0.895449	-0.870963	0.30619	0.426853	0.369815	0.492196	0.000381509	0.0118929	0.000873292	0.00467021	0.0652126	0.70581	0.782114	-0.883154	0.000316126	0.00185438
tr|A0A0F6CKQ7|A0A0F6CKQ7_MYCGL	GCW_02275	GCW_02275	1266400000	1226800000	1200200000	1747800000	1202900000	1330100000	1198300000	1210000000	1265900000	1525100000	1627400000	1515100000	1820000000	1958500000	1899500000	1670400000	1592500000	1704100000	-0.11791	0.227341	0.509789	0.317035	0.286885	0.416051	0.0484344	0.123652	0.000711928	0.0150732	0.0113983	0.031345	0.0650189	0.606141	0.703352	0.416764	0.00214801	0.0071795
tr|A0A0F6CJU6|A0A0F6CJU6_MYCGL	pstB	GCW_00220	732050000	671170000	656820000	661670000	647980000	688130000	616310000	661160000	624580000	757780000	781040000	802130000	744090000	746130000	695170000	743840000	648250000	708460000	-0.0931497	0.206389	0.107186	0.0500623	0.0697808	0.16682	0.0014556	0.0110697	0.0616314	0.170676	0.494652	0.603992	0.0643798	0.4226	0.531491	0.0789068	0.0904301	0.144079
tr|A0A0F6CK29|A0A0F6CK29_MYCGL	ptsG_1	GCW_00765	18500000000	18800000000	18000000000	17100000000	17300000000	16800000000	18700000000	18800000000	19500000000	17700000000	18400000000	18200000000	20700000000	21600000000	19700000000	20400000000	20300000000	20600000000	0.0980855	0.0284798	0.218771	0.204326	0.0195719	0.0643951	0.371117	0.492196	0.0161741	0.0841603	0.000212675	0.0017675	0.0636002	0.0834798	0.161447	0.211319	6.97e-05	0.000857471
tr|A0A0F6CLX0|A0A0F6CLX0_MYCGL	salX	GCW_90016	834800000	795130000	834160000	795510000	796590000	726580000	876540000	863060000	837370000	757420000	813590000	842910000	990550000	1102900000	952400000	994760000	979930000	1013600000	0.107829	0.0135315	0.348998	0.321474	0.0169415	0.0582484	0.814266	0.85896	0.0285977	0.116285	1.5e-05	0.000329976	0.0614507	0.173264	0.280413	0.335302	2.05e-05	0.000435463
tr|A0A0F6CKI0|A0A0F6CKI0_MYCGL	pgk	GCW_01785	13800000000	15200000000	14800000000	16300000000	16000000000	14300000000	15300000000	14300000000	14300000000	15700000000	17600000000	17000000000	14600000000	14200000000	14300000000	14200000000	14600000000	14700000000	-0.04161	0.1554	-0.0688602	-0.0544748	0.421962	0.544811	0.0683513	0.155689	0.137467	0.264592	0.234344	0.330712	0.0594043	0.378953	0.494811	-0.0619557	0.173174	0.248257
tr|A0A0F6CLF9|A0A0F6CLF9_MYCGL	GCW_03805	GCW_03805	790970000	736480000	706910000	812980000	717970000	730390000	896080000	818090000	770000000	743080000	757050000	687860000	998290000	954680000	814450000	967270000	965000000	1003500000	0.144218	-0.0389396	0.299996	0.385193	0.149914	0.266707	0.500291	0.616621	0.0772509	0.192033	1.5e-05	0.000329976	0.0555439	0.410454	0.521548	0.343223	0.000264178	0.00171021
tr|A0A0F6CKV8|A0A0F6CKV8_MYCGL	GCW_02650	GCW_02650	248660000	235710000	227150000	334930000	276900000	270850000	260230000	295870000	308620000	290140000	233610000	268230000	254610000	242720000	250650000	234490000	257920000	254330000	0.117472	-0.00929673	-0.091761	-0.0941547	0.334532	0.456995	0.943223	0.963591	0.358007	0.487398	0.371929	0.476534	0.0554797	0.605849	0.703352	-0.0929574	0.352774	0.449185
tr|A0A0F6CKM8|A0A0F6CKM8_MYCGL	GCW_02095	GCW_02095	103150000	87433000	104910000	86879000	99872000	88045000	109650000	109480000	114040000	90855000	85057000	83484000	81333000	132280000	81970000	90176000	110220000	84152000	0.224565	-0.136537	0.0518701	-0.00302117	0.0045635	0.0249848	0.0760644	0.167818	0.857317	0.902903	0.983114	0.98955	0.0552826	0.589112	0.694068	0.0246855	0.86169	0.892153
tr|A0A0F6CJR8|A0A0F6CJR8_MYCGL	yidC	GCW_00040	275650000	285970000	306530000	409250000	337170000	359260000	339520000	267450000	341060000	357910000	380710000	361170000	317810000	326910000	363180000	329130000	235360000	428530000	-0.0579931	0.15623	0.0303548	0.00889694	0.700739	0.778316	0.133385	0.239859	0.785722	0.848097	0.975173	0.98478	0.0530912	0.646278	0.736039	0.0196657	0.89371	0.918054
tr|A0A0F6CLZ6|A0A0F6CLZ6_MYCGL	vlhA	GCW_92396	2203200000	2340500000	2310800000	1907400000	1701700000	1750500000	2057100000	1920000000	2157600000	2024100000	2108900000	2398600000	2638500000	2516500000	2057800000	2253800000	2309400000	2377500000	0.00534081	0.0969608	0.240084	0.184606	0.95727	0.963568	0.418023	0.53671	0.159876	0.290426	0.0635663	0.115332	0.0524476	0.589054	0.694068	0.212611	0.0499887	0.0893693
tr|A0A0F6CKL6|A0A0F6CKL6_MYCGL	uvrC	GCW_02010	114950000	116570000	132570000	122700000	116500000	137010000	130870000	118580000	123770000	137050000	128660000	128260000	203040000	226660000	175840000	199050000	201980000	183760000	0.0119163	0.0899757	0.710112	0.659809	0.850894	0.894754	0.140957	0.245999	0.0268358	0.114226	0.000523029	0.00349634	0.0514739	0.355279	0.474764	0.68518	2.2e-05	0.000437034
tr|A0A0F6CKQ9|A0A0F6CKQ9_MYCGL	GCW_02295	GCW_02295	2073700000	1998900000	1980000000	1992500000	2063200000	2253700000	1978800000	2212700000	2191400000	2212200000	2011600000	2178800000	2620000000	2375900000	2084600000	2710600000	2686200000	2662900000	0.0469554	0.0514013	0.196391	0.38347	0.479387	0.592696	0.376504	0.496888	0.184522	0.315799	8.27e-06	0.000242049	0.0485964	0.268853	0.38363	0.292472	0.00426066	0.0125976
tr|A0A0F6CJS8|A0A0F6CJS8_MYCGL	GCW_00115	GCW_00115	626440000	570670000	521870000	676450000	568450000	547410000	625560000	562040000	600560000	666060000	588430000	583720000	691170000	807220000	678740000	681780000	714230000	768450000	0.0264747	0.0663004	0.310426	0.302006	0.725196	0.793953	0.470704	0.589578	0.0507016	0.151321	0.0094963	0.0269135	0.046525	0.504074	0.607854	0.306222	0.0013797	0.00521236
tr|A0A0F6CKG3|A0A0F6CKG3_MYCGL	rplM	GCW_01685	1465300000	1616600000	1679900000	1681700000	1578200000	1689300000	2024200000	1855900000	1868900000	1434500000	1424600000	1410000000	1791700000	1650000000	1546100000	1509700000	1583800000	1562500000	0.243691	-0.187379	0.0399403	-0.0605288	0.0111749	0.0424787	0.00213233	0.0139509	0.606915	0.705961	0.155709	0.235864	0.0449171	0.680746	0.763185	-0.0100181	0.841768	0.874472
tr|A0A0F6CK98|A0A0F6CK98_MYCGL	rpoC	GCW_01245	14600000000	15700000000	14600000000	16300000000	14900000000	16000000000	15900000000	16600000000	15800000000	15300000000	15500000000	15900000000	17900000000	17900000000	15800000000	17600000000	17500000000	18500000000	0.0690792	0.0191084	0.164026	0.218337	0.10353	0.216248	0.581566	0.687814	0.109571	0.230153	0.00213255	0.00868555	0.0447264	0.209022	0.318979	0.191862	0.00122401	0.00485656
tr|A0A0F6CLC9|A0A0F6CLC9_MYCGL	nusG	GCW_03630	2010000000	1874900000	1901600000	1892800000	2147200000	2177900000	2145700000	1999100000	2199700000	1934500000	2056400000	2039700000	2414400000	2142600000	1856600000	2455300000	2434100000	2538400000	0.0795344	0.00632951	0.0951623	0.306963	0.218616	0.345252	0.898978	0.930887	0.492193	0.60684	0.000143518	0.00137912	0.0438769	0.384115	0.49943	0.205427	0.0344512	0.0669832
tr|A0A0F6CLW3|A0A0F6CLW3_MYCGL	hatC	GCW_91276	6569700	6890800	6231400	5210500	6620200	4986900	0	0	0	0	6309800	6235600	0	0	0	0	0	0	-100	0.0438491	-100	-100	NA	NA	0.459569	0.581554	NA	NA	NA	NA	0.0438491	0.0283932	0.0776081	-100	NA	NA
tr|A0A0F6CKC7|A0A0F6CKC7_MYCGL	GCW_01430	GCW_01430	220380000	196670000	173620000	224010000	194410000	229320000	225660000	224660000	256870000	214980000	171070000	183220000	241670000	287380000	294590000	262910000	292300000	329420000	0.191681	-0.121304	0.411597	0.514657	0.0885794	0.199304	0.352626	0.477676	0.032429	0.123097	0.0270121	0.061291	0.0436593	0.692212	0.771215	0.464047	0.000551987	0.00273768
tr|A0A0F6CKZ7|A0A0F6CKZ7_MYCGL	GCW_02870	GCW_02870	457820000	553330000	505700000	449590000	450820000	453640000	442420000	436660000	489910000	501130000	570060000	517430000	468920000	673310000	452750000	644060000	539100000	565240000	-0.0683912	0.146271	0.152035	0.284532	0.395673	0.518225	0.120159	0.223932	0.535171	0.640536	0.0564147	0.104819	0.0429287	0.59999	0.698852	0.219804	0.0918966	0.145661
tr|A0A0F6CKU8|A0A0F6CKU8_MYCGL	pepA	GCW_02590	27900000000	27500000000	27100000000	25300000000	26700000000	27000000000	31500000000	28400000000	28000000000	25600000000	25300000000	27500000000	23800000000	25900000000	23400000000	26100000000	26800000000	25800000000	0.122804	-0.0429066	-0.143384	-0.0385149	0.149793	0.266707	0.370304	0.492196	0.0612445	0.170676	0.178006	0.265713	0.042254	0.446163	0.548781	-0.0893624	0.0396339	0.0743136
tr|A0A0F6CKM7|A0A0F6CKM7_MYCGL	nfo	GCW_02085	626350000	585290000	619460000	741810000	677830000	704140000	648880000	745950000	657710000	720380000	639970000	659010000	730880000	750080000	706620000	728330000	648630000	735860000	0.0537764	0.0302642	0.145702	0.0955359	0.554388	0.65766	0.697358	0.765484	0.0370578	0.129281	0.275249	0.374575	0.0420682	0.529923	0.634052	0.120837	0.0741529	0.122591
tr|A0A0F6CKN2|A0A0F6CKN2_MYCGL	GCW_02115	GCW_02115	96378000	115770000	103250000	101200000	105120000	127840000	98645000	115500000	93291000	118700000	120140000	122080000	133310000	137050000	106610000	175390000	144420000	148180000	-0.0791722	0.152221	0.214991	0.527019	0.51824	0.631798	0.0505482	0.12637	0.201416	0.335148	0.0220453	0.0525499	0.0411584	0.658254	0.74517	0.379425	0.0144125	0.0348964
tr|A0A0F6CKH8|A0A0F6CKH8_MYCGL	GCW_01775	GCW_01775	1996500000	2097400000	2281200000	2897500000	2630400000	2584600000	2588900000	2603100000	2568700000	2313700000	2412100000	2417300000	3050800000	3172600000	2706800000	2850000000	2990200000	3050000000	0.0994401	-0.0201964	0.301946	0.295631	0.278654	0.407008	0.825946	0.863335	0.0312362	0.121386	0.0104723	0.0292748	0.0408616	0.659143	0.74517	0.298711	0.00912436	0.0235776
tr|A0A0F6CKJ7|A0A0F6CKJ7_MYCGL	trxB_1	GCW_01880	2967700000	3044300000	3340000000	3734300000	3465500000	3898700000	3445300000	3286500000	3461900000	3348300000	3820000000	3619800000	4263500000	4070300000	3485300000	3947600000	3847800000	3990300000	-0.00452886	0.0769667	0.208914	0.204831	0.949102	0.95692	0.392142	0.513122	0.133773	0.261134	0.0170893	0.0430734	0.0370023	0.618117	0.713212	0.206944	0.0191014	0.0434641
tr|A0A0F6CKZ8|A0A0F6CKZ8_MYCGL	GCW_02875	GCW_02875	93845000	98831000	104020000	96188000	93310000	96105000	97011000	99170000	104240000	96525000	104200000	95944000	105720000	117780000	83950000	106980000	120690000	95609000	0.0452255	0.027094	0.0785917	0.15102	0.308261	0.428763	0.589702	0.690793	0.639829	0.736128	0.275297	0.374575	0.0361883	0.296127	0.409254	0.11526	0.217593	0.300719
tr|A0A0F6CLC6|A0A0F6CLC6_MYCGL	gidA	GCW_03610	958420000	945840000	1000000000	1110400000	1049100000	1013200000	1052100000	1037400000	1093600000	1013900000	1012800000	1020700000	1288600000	1521700000	1296900000	1367600000	1280300000	1355500000	0.0668453	0.0039917	0.434568	0.397639	0.152987	0.269821	0.914573	0.940572	0.0325989	0.123097	0.000261122	0.00205885	0.0359981	0.386844	0.500756	0.416459	3.95e-05	0.000619089
tr|A0A0F6CKQ1|A0A0F6CKQ1_MYCGL	ftsZ	GCW_02235	385750000	344510000	335580000	429730000	320050000	292580000	371290000	407870000	423360000	342230000	324230000	289480000	465140000	537040000	513120000	398250000	444860000	519820000	0.190049	-0.14102	0.523592	0.3707	0.0929584	0.205381	0.238919	0.358378	0.00251044	0.0302238	0.0767154	0.131788	0.0339906	0.777865	0.839275	0.44917	0.00146716	0.00546851
tr|A0A0F6CJT6|A0A0F6CJT6_MYCGL	secA	GCW_00165	4591600000	4770400000	4853900000	5069400000	4890000000	5000600000	4762700000	5072600000	4918500000	4997100000	5174100000	4906700000	4886900000	4920000000	4769200000	4988800000	4958100000	4791900000	0.0165072	0.0478562	-0.00146956	0.0150397	0.644407	0.736126	0.177247	0.289912	0.953835	0.966712	0.600701	0.697685	0.032069	0.256979	0.375397	0.00685698	0.775357	0.824991
tr|A0A0F6CK08|A0A0F6CK08_MYCGL	nusA	GCW_00605	5362600000	5227400000	5472600000	4998500000	5590000000	5375900000	5536700000	5435100000	5567600000	5355100000	5096100000	5753700000	6453500000	6388300000	5137600000	6185300000	6153900000	6577300000	0.0466182	0.0171415	0.167056	0.240357	0.103355	0.216248	0.781265	0.835614	0.263297	0.409076	0.00526564	0.017384	0.0319551	0.356666	0.474764	0.204172	0.010534	0.026335
tr|A0A0F6CKC9|A0A0F6CKC9_MYCGL	GCW_01440	GCW_01440	6348800	7921900	7451900	0	8870900	12920000	8514200	6623400	0	9314400	10653000	9381100	9524300	13731000	8122400	16049000	15654000	13233000	-0.201398	0.168789	0.265242	0.783374	0.517404	0.631798	0.206811	0.320319	0.232645	0.371024	0.0055063	0.017625	0.0318916	0.946008	0.955328	0.547445	0.0317047	0.0633064
tr|A0A0F6CLN7|A0A0F6CLN7_MYCGL	GCW_02285	GCW_02285	3548100000	3638600000	3541200000	4257300000	4220700000	4143200000	3852300000	4080500000	4263500000	3791900000	4080000000	3800000000	3900000000	3690200000	3887600000	3717400000	3860000000	4021100000	0.0630766	0.000166818	-0.0243951	-0.00992633	0.382445	0.505522	0.997979	0.997979	0.692667	0.781797	0.877903	0.916656	0.0317228	0.609871	0.70502	-0.016955	0.773516	0.824458
tr|A0A0F6CL67|A0A0F6CL67_MYCGL	gpmI	GCW_03285	9325400000	9586600000	9540000000	9460000000	9190800000	9069200000	9852800000	10500000000	9645500000	8965800000	9441400000	9014900000	8436500000	7973300000	8548600000	8137900000	7424200000	8408700000	0.0971921	-0.0345121	-0.170326	-0.228573	0.1281	0.241262	0.282626	0.406109	0.0134511	0.074405	0.0344875	0.0723883	0.0317122	0.432791	0.538798	-0.199155	0.000319617	0.00185438
tr|A0A0F6CL23|A0A0F6CL23_MYCGL	fusA	GCW_03025	11300000000	10900000000	12100000000	12900000000	12500000000	12600000000	12500000000	11700000000	12400000000	12100000000	12400000000	12800000000	13400000000	13700000000	12700000000	13700000000	13500000000	13900000000	0.0136471	0.0480976	0.134841	0.184546	0.788582	0.846376	0.319799	0.44801	0.0389148	0.131999	0.00286583	0.0107469	0.0315787	0.478876	0.580885	0.162144	0.004816	0.0140372
tr|A0A0F6CKI4|A0A0F6CKI4_MYCGL	GCW_01810	GCW_01810	3080000000	3078100000	3126100000	3213700000	3359700000	3079600000	2865800000	3327400000	3433900000	3063900000	3350000000	3250000000	2928800000	3380800000	2791600000	3044900000	3151700000	3173500000	0.0242549	0.0305054	-0.0567896	-0.0147819	0.791575	0.846376	0.529813	0.646498	0.56857	0.668917	0.615393	0.708739	0.0267049	0.56489	0.670671	-0.0359376	0.441559	0.540954
tr|A0A0F6CKJ8|A0A0F6CKJ8_MYCGL	GCW_01885	GCW_01885	6002900000	5560000000	5919200000	6598300000	5924900000	6359300000	6694200000	6403800000	5665300000	5942200000	6092600000	6153100000	8564300000	8090900000	7440000000	7709300000	7892700000	8051700000	0.0452995	0.000364926	0.405952	0.379452	0.610157	0.708569	0.992732	0.997837	0.013371	0.074405	1.92e-05	0.000369769	0.0230865	0.650195	0.737767	0.392933	5.2e-06	0.00017281
tr|A0A0F6CLB6|A0A0F6CLB6_MYCGL	trxA_2	GCW_03560	5444300000	5297100000	5046200000	6165900000	4881100000	5432900000	5797400000	5898600000	6210700000	5489700000	4681800000	4690000000	6548500000	6671500000	7078900000	6358200000	6209700000	6728200000	0.150418	-0.118405	0.33132	0.258227	0.031572	0.0945523	0.261688	0.384101	0.00104184	0.0188145	0.00375449	0.0133469	0.0222146	0.799842	0.855484	0.295236	0.000383169	0.00212296
tr|A0A0F6CK37|A0A0F6CK37_MYCGL	hup_1	GCW_00810	2507100000	2408900000	2271900000	2820000000	2934700000	2560800000	3173700000	2870000000	2287700000	2570600000	2289400000	2540000000	2752800000	2613700000	2720000000	2550000000	2745100000	2713300000	0.10354	-0.0662166	0.0617239	0.0473676	0.546491	0.652201	0.424308	0.542514	0.343627	0.476378	0.490189	0.60053	0.0210624	0.832169	0.88391	0.054019	0.394173	0.492716
tr|A0A0F6CL49|A0A0F6CL49_MYCGL	GCW_03185	GCW_03185	46396000	61510000	69338000	68624000	43275000	114910000	71467000	59950000	70915000	51794000	84964000	70889000	80709000	66029000	42210000	69537000	93901000	76399000	0.00217996	0.0395885	-0.0965553	0.24751	0.993016	0.993016	0.899605	0.930887	0.787373	0.848153	0.357044	0.462279	0.0210055	0.933977	0.953993	0.0857099	0.752733	0.807964
tr|A0A0F6CLI0|A0A0F6CLI0_MYCGL	GCW_03965	GCW_03965	1467300000	1404500000	1410700000	1317300000	1308600000	1346500000	1321800000	1342700000	1323200000	1492300000	1442600000	1442900000	2156200000	1860000000	1690400000	2143600000	2123500000	2074600000	-0.0496939	0.0849553	0.468392	0.619619	0.128515	0.241262	0.0280564	0.0841693	0.0559182	0.161431	1.63e-07	4.9e-05	0.019201	0.649914	0.737767	0.545507	0.000234379	0.0015911
tr|A0A0F6CLE7|A0A0F6CLE7_MYCGL	pth	GCW_03725	457360000	457060000	519110000	316820000	579400000	506190000	548060000	465340000	426470000	450430000	472420000	509640000	432310000	348220000	323600000	383150000	373490000	359690000	0.0221116	0.0146981	-0.360917	-0.345063	0.89103	0.919579	0.907634	0.935	0.0752843	0.191011	0.0387324	0.0788755	0.0184096	0.884633	0.915908	-0.352968	0.036271	0.0693676
tr|A0A0F6CK01|A0A0F6CK01_MYCGL	GCW_00565	GCW_00565	172310000	179450000	216310000	165140000	243460000	225520000	183670000	202610000	197630000	202530000	222100000	209020000	207960000	170400000	172550000	144230000	179700000	129740000	-0.041847	0.0760932	-0.125776	-0.40595	0.702511	0.778425	0.476905	0.594923	0.386656	0.509457	0.0549331	0.103	0.0183279	0.861924	0.904579	-0.259072	0.0870907	0.139989
tr|A0A0F6CLF1|A0A0F6CLF1_MYCGL	GCW_03750	GCW_03750	451660000	406810000	435370000	418110000	517870000	542870000	529280000	537310000	495500000	427540000	394650000	423350000	387000000	409590000	306140000	484950000	435120000	470200000	0.172191	-0.154515	-0.330207	0.00407877	0.0597258	0.149842	0.104506	0.207327	0.0685016	0.181382	0.962818	0.980353	0.0180665	0.865705	0.907	-0.153403	0.211446	0.293542
tr|A0A0F6CKZ4|A0A0F6CKZ4_MYCGL	GCW_02855	GCW_02855	312540000	351400000	380740000	429110000	463120000	420770000	413250000	377530000	403760000	375660000	414590000	399890000	511930000	487660000	417900000	493090000	474480000	553300000	0.0190872	0.0137634	0.265971	0.367529	0.840537	0.888443	0.886015	0.920438	0.0832022	0.198779	0.0154014	0.0394661	0.0164278	0.855544	0.899418	0.317643	0.0080488	0.0216158
tr|A0A0F6CKJ2|A0A0F6CKJ2_MYCGL	GCW_01850	GCW_01850	276880000	280180000	284500000	213100000	277930000	252260000	330930000	243240000	245470000	246620000	263570000	271800000	158560000	184020000	159930000	206160000	163260000	145670000	0.048716	-0.0191242	-0.657122	-0.62145	0.791157	0.846376	0.803242	0.850248	0.000246674	0.010266	0.0147613	0.0387956	0.0151946	0.877305	0.914229	-0.639176	7.64e-05	0.000905099
tr|A0A0F6CKN8|A0A0F6CKN8_MYCGL	GCW_02165	GCW_02165	993210000	1040000000	1054300000	1049400000	1038900000	972520000	1034800000	990770000	1063600000	1060100000	1076200000	966120000	1072400000	1013900000	934630000	1110100000	1075600000	1101900000	0.00632089	0.0124956	-0.0259056	0.0961364	0.867826	0.900932	0.826836	0.863335	0.700387	0.786175	0.00496082	0.0166716	0.0101153	0.757524	0.818764	0.0371093	0.407208	0.50695
tr|A0A0F6CKL4|A0A0F6CKL4_MYCGL	GCW_02000	GCW_02000	937190000	925580000	934680000	844510000	678950000	783830000	944250000	804850000	723440000	781670000	922600000	962610000	696240000	827770000	745080000	824080000	799210000	816740000	-0.0458436	0.0633154	-0.169724	-0.0649386	0.748471	0.813613	0.608631	0.703415	0.148712	0.27953	0.422777	0.529548	0.00976807	0.92354	0.948209	-0.11638	0.206786	0.288376
tr|A0A0F6CKV0|A0A0F6CKV0_MYCGL	vlhA.2.01	GCW_02605	5857500000	6041800000	5593300000	6295100000	5783500000	5665300000	5560000000	5871100000	5850100000	5946400000	6131300000	6099800000	5710700000	5632300000	4829400000	6038400000	6160000000	5844200000	-0.0282012	0.0450832	-0.123537	0.0346564	0.468587	0.585256	0.165917	0.276528	0.221735	0.358277	0.348294	0.453815	0.00906901	0.790337	0.851238	-0.0424417	0.460963	0.559156
tr|A0A0F6CL40|A0A0F6CL40_MYCGL	GCW_03135	GCW_03135	21100000000	21100000000	21000000000	19800000000	20200000000	20500000000	20700000000	20900000000	21200000000	20400000000	20900000000	20300000000	22000000000	21900000000	20100000000	23100000000	24000000000	23600000000	0.0220595	-0.00476623	0.050807	0.193689	0.294117	0.420559	0.820191	0.862252	0.351987	0.483543	0.00019976	0.00172995	0.00814098	0.666044	0.748843	0.122904	0.0239142	0.0503442
tr|A0A0F6CKA9|A0A0F6CKA9_MYCGL	tuf	GCW_01315	49200000000	49400000000	51200000000	51500000000	49700000000	50200000000	51800000000	49800000000	54200000000	45300000000	51000000000	50600000000	56800000000	57300000000	50400000000	58400000000	56600000000	58100000000	0.0487857	-0.0361113	0.127342	0.200599	0.304437	0.426853	0.572959	0.681567	0.168882	0.299179	0.000269243	0.00209601	0.00716691	0.849389	0.894476	0.164593	0.00302335	0.00953519
tr|A0A0F6CK94|A0A0F6CK94_MYCGL	lspA	GCW_01225	213270000	199220000	176640000	225540000	205110000	225190000	209770000	168190000	226450000	231370000	191290000	224010000	263180000	245170000	177380000	257330000	309220000	318340000	-0.0425115	0.0549906	0.139602	0.507459	0.772117	0.833397	0.609627	0.703415	0.508746	0.622251	0.0299367	0.0648286	0.00706307	0.93693	0.953993	0.335223	0.0470484	0.0851813
tr|A0A0F6CK75|A0A0F6CK75_MYCGL	spoT	GCW_01075	583840000	616670000	547090000	607700000	563040000	613510000	581360000	646580000	488450000	664830000	556520000	609840000	613290000	643220000	663370000	589030000	570340000	682190000	-0.0410467	0.0523574	0.120592	0.0605043	0.757155	0.821594	0.56815	0.67847	0.0437347	0.140592	0.549253	0.649597	0.00641115	0.930016	0.953264	0.090861	0.107542	0.165761
tr|A0A0F6CK32|A0A0F6CK32_MYCGL	prfA	GCW_00780	673430000	658470000	691550000	767110000	714600000	776920000	760930000	707690000	717770000	647400000	736930000	727340000	882310000	882950000	756280000	862650000	862580000	901820000	0.030239	-0.0199274	0.235993	0.295132	0.577849	0.678272	0.791727	0.840954	0.0740396	0.19021	0.000259228	0.00205885	0.00537387	0.918725	0.944842	0.265866	0.000584566	0.0028558
tr|A0A0F6CLK0|A0A0F6CLK0_MYCGL	ispE	GCW_00050	8759700	7361600	13762000	11387000	11194000	12353000	7558000	11187000	0	13908000	0	10709000	14542000	0	11149000	13039000	0	13601000	-0.204911	0.188239	0.249847	0.302178	0.298827	0.42432	0.603092	0.699815	0.663954	0.757746	0.710247	0.794185	0.00501488	0.216249	0.326764	0.276249	0.507046	0.599679
tr|A0A0F6CK96|A0A0F6CK96_MYCGL	GCW_01235	GCW_01235	1641700000	1658500000	1552700000	1662100000	1721200000	1954300000	1476700000	1690000000	1882600000	1727400000	1736100000	1710000000	1770900000	1600000000	1508900000	1712700000	1727300000	1768300000	-0.0142129	0.0219877	-0.0620353	0.0316596	0.906174	0.927389	0.662004	0.743855	0.491175	0.60684	0.542119	0.645959	0.00456556	0.945774	0.955328	-0.0145704	0.81349	0.85235
tr|A0A0F6CKG0|A0A0F6CKG0_MYCGL	glyA	GCW_01650	1396800000	1486600000	1490000000	1698100000	1562700000	1588500000	1577900000	1362300000	1463300000	1639700000	1588800000	1618300000	1465600000	1490000000	1416500000	1540800000	1420100000	1460000000	-0.0668513	0.0715306	-0.0775056	-0.0627945	0.408099	0.530158	0.130626	0.236279	0.134452	0.261134	0.278986	0.378756	0.00431098	0.941212	0.955246	-0.0688337	0.166629	0.242836
tr|A0A0F6CLB9|A0A0F6CLB9_MYCGL	pgi	GCW_03575	6662800000	6430000000	6481700000	6874300000	6506100000	6830000000	6910000000	6834200000	6684900000	6448800000	6392900000	6562500000	7771500000	7378500000	6487900000	8032700000	7870000000	7771400000	0.0386165	-0.035852	0.12134	0.250967	0.125935	0.239355	0.120025	0.223932	0.262743	0.409076	3.22e-05	0.000534398	0.00175403	0.945308	0.955328	0.187672	0.0087455	0.0230587
tr|A0A0F6CKR3|A0A0F6CKR3_MYCGL	parC	GCW_02325	811680000	822540000	837290000	805190000	969610000	904010000	834320000	830890000	985620000	850990000	787210000	862740000	907680000	889640000	786320000	936610000	908750000	909740000	0.0417821	-0.0421916	0.00474299	0.0974426	0.689454	0.775635	0.510286	0.627652	0.954116	0.966712	0.0764544	0.131707	0.000406113	0.995081	0.996702	0.0518372	0.381522	0.479828
tr|A0A0F6CLJ1|A0A0F6CLJ1_MYCGL	trmE	GCW_04045	299120000	284350000	317450000	445900000	363670000	325940000	348190000	355380000	347630000	324340000	349590000	311780000	334090000	412970000	359010000	349740000	325720000	326470000	0.045995	-0.0468071	0.1194	-0.0232605	0.66706	0.756001	0.694782	0.765484	0.415357	0.539523	0.83688	0.895098	0.000340013	0.997552	0.997552	0.0498326	0.676062	0.747802
tr|A0A0F6CKF2|A0A0F6CKF2_MYCGL	dnaJ_4	GCW_01610	288030000	253560000	248100000	243120000	216380000	232810000	255580000	236340000	252600000	220740000	261450000	254230000	323040000	276510000	270200000	257580000	252570000	332810000	0.00683706	-0.00894473	0.231127	0.185991	0.921466	0.939895	0.927696	0.952475	0.10117	0.221593	0.320181	0.424378	-0.00103226	0.988221	0.991445	0.208735	0.0505118	0.0894132
tr|A0A0F6CL86|A0A0F6CL86_MYCGL	GCW_03400	GCW_03400	3785200000	3569900000	3706200000	3184500000	3392400000	3329500000	3238200000	3481500000	3171100000	3654600000	3706100000	3667200000	4077900000	3936100000	3307300000	4089900000	3944300000	3846500000	-0.0840095	0.0729895	0.110871	0.180451	0.191714	0.313714	0.114341	0.220438	0.362699	0.488043	0.00588823	0.0181063	-0.00337542	0.95262	0.958856	0.146081	0.0347245	0.0671559
tr|A0A0F6CKR5|A0A0F6CKR5_MYCGL	hup_2	GCW_02335	4507300000	4001600000	4026500000	5446500000	4223900000	4724600000	4520600000	4026100000	3618300000	5393500000	4426300000	4849800000	6737700000	6530000000	5717500000	5800000000	5653200000	5587300000	-0.146499	0.123594	0.49526	0.339817	0.263117	0.391015	0.317152	0.445317	0.00784013	0.06334	0.00243699	0.00951953	-0.00514127	0.96322	0.967941	0.419791	0.000532055	0.00266028
tr|A0A0F6CJW0|A0A0F6CJW0_MYCGL	rpsC	GCW_00310	2574400000	2550000000	2609700000	2596600000	3096500000	2656700000	2663700000	2695500000	3360000000	2414100000	2473400000	2393300000	4069700000	3320000000	3146400000	4152500000	4338200000	3750000000	0.116575	-0.143359	0.389129	0.606512	0.429968	0.549159	0.0292325	0.086019	0.0889865	0.205469	0.00531037	0.017384	-0.00754537	0.936639	0.953993	0.501948	0.00131497	0.00505096
tr|A0A0F6CKT3|A0A0F6CKT3_MYCGL	GCW_02500	GCW_02500	3883800000	4220000000	3696300000	3853600000	3510000000	3779500000	3862300000	4121900000	4035100000	3621200000	3620900000	3558300000	4182800000	3805200000	3582100000	3879900000	3772400000	4088400000	0.066909	-0.0873591	0.0119575	0.0330746	0.185208	0.309463	0.0672884	0.154412	0.882894	0.917253	0.532307	0.639367	-0.0077868	0.883586	0.915908	0.0229319	0.651397	0.723121
tr|A0A0F6CKH6|A0A0F6CKH6_MYCGL	atpC	GCW_01750	211320000	182950000	201930000	220830000	231700000	200720000	230220000	157910000	163640000	229490000	210100000	251200000	214550000	208790000	184250000	192670000	201550000	181630000	-0.179154	0.145026	-0.0401231	-0.117528	0.40683	0.529745	0.195988	0.30974	0.646636	0.740736	0.117466	0.185099	-0.00797765	0.9483	0.956073	-0.0783066	0.242833	0.329674
tr|A0A0F6CLF7|A0A0F6CLF7_MYCGL	cysS	GCW_03785	2795600000	2561300000	3064200000	3107600000	2640000000	2812600000	2910500000	2790800000	2875200000	2703600000	2805700000	2760000000	2675200000	2672900000	2732700000	2858400000	2721600000	2817100000	0.0143441	-0.0377564	-0.0715468	-0.0161537	0.778632	0.838948	0.468067	0.589578	0.190849	0.323705	0.758575	0.831593	-0.011558	0.819632	0.873611	-0.0434145	0.410017	0.509265
tr|A0A0F6CL34|A0A0F6CL34_MYCGL	ptsG_2	GCW_03100	195440000	176320000	167940000	210160000	168560000	209340000	196640000	152190000	207180000	164030000	195030000	203350000	239380000	216430000	196010000	191620000	183560000	201480000	-0.0202773	-0.00376593	0.209085	0.0323328	0.897221	0.92441	0.974517	0.987361	0.125246	0.252141	0.668346	0.758919	-0.011998	0.901298	0.928473	0.123414	0.174851	0.249498
tr|A0A0F6CLB0|A0A0F6CLB0_MYCGL	rplQ	GCW_03525	2888900000	2730400000	3144700000	4436500000	5010900000	4609300000	4253500000	3607900000	3726500000	3920000000	3669100000	3449200000	3276200000	3617200000	4728600000	4025300000	4422200000	4394500000	0.0222761	-0.047433	0.0265153	0.170527	0.899511	0.925211	0.783376	0.836417	0.910284	0.934067	0.305191	0.407142	-0.0123487	0.941267	0.955246	0.100317	0.570894	0.652602
tr|A0A0F6CKQ6|A0A0F6CKQ6_MYCGL	acpS	GCW_02270	3883200000	3420500000	3189600000	4180200000	3272400000	3619100000	4092500000	3810000000	3892300000	2760800000	3397400000	3395100000	3964500000	4498400000	4759600000	3595800000	3724100000	4307900000	0.128848	-0.174621	0.294303	0.108886	0.100619	0.213076	0.189863	0.303287	0.0463446	0.143715	0.352095	0.457798	-0.014584	0.888008	0.917125	0.204572	0.0484039	0.0872974
tr|A0A0F6CKP2|A0A0F6CKP2_MYCGL	GCW_02185	GCW_02185	455430000	436530000	471880000	524040000	504170000	531640000	473060000	502280000	567570000	438090000	460910000	451030000	467450000	522010000	373670000	557000000	460780000	479760000	0.0778636	-0.114799	-0.100867	0.0348042	0.455534	0.573635	0.0687769	0.155902	0.535097	0.640536	0.743625	0.821058	-0.0152539	0.841122	0.890345	-0.0314373	0.734453	0.793829
tr|A0A0F6CL64|A0A0F6CL64_MYCGL	cbiQ	GCW_03270	640100000	708290000	784490000	598660000	841350000	744020000	710460000	678000000	592710000	766350000	729160000	792150000	606450000	509880000	534000000	559660000	634490000	553260000	-0.123646	0.0838736	-0.387244	-0.304781	0.290044	0.418649	0.331033	0.457495	0.00929259	0.0669508	0.0192156	0.0474602	-0.0161583	0.867708	0.907552	-0.345424	0.00682998	0.018836
tr|A0A0F6CJU7|A0A0F6CJU7_MYCGL	phoU	GCW_00225	1030200000	1224900000	1120100000	954050000	1034300000	1176900000	1079400000	933510000	956400000	1140800000	1190000000	1167400000	867840000	914610000	964270000	1044300000	948630000	888180000	-0.139262	0.0951593	-0.25168	-0.182765	0.160524	0.280687	0.139504	0.245128	0.0101965	0.0670492	0.0862203	0.144091	-0.0161795	0.846277	0.892728	-0.216811	0.0137247	0.0337629
tr|A0A0F6CLK6|A0A0F6CLK6_MYCGL	GCW_00430	GCW_00430	104640000	112150000	98748000	158300000	122860000	115190000	108020000	113510000	127440000	110850000	120010000	124030000	136690000	176850000	111730000	151030000	159510000	164170000	-0.0285473	-0.00427836	0.256729	0.415396	0.829368	0.878154	0.97152	0.986602	0.35182	0.483543	0.00476417	0.0160987	-0.0163618	0.888791	0.917125	0.338243	0.0341248	0.0668369
tr|A0A0F6CJX0|A0A0F6CJX0_MYCGL	rplR	GCW_00360	5140000000	4529300000	4742900000	5658300000	5427900000	6195100000	4822500000	5016400000	4883500000	5623600000	5298600000	5681700000	8969700000	8939700000	6979300000	8902700000	8820000000	9387600000	-0.10622	0.0672896	0.651258	0.774555	0.198292	0.321044	0.394071	0.514551	0.0311853	0.121386	6.07e-06	0.000186521	-0.0168126	0.839405	0.890059	0.714297	2.28e-05	0.000438505
tr|A0A0F6CL96|A0A0F6CL96_MYCGL	rplI	GCW_03450	5030000000	5251300000	5329100000	6982200000	4973800000	5880000000	5619400000	5740500000	5090300000	5232400000	5527500000	5823900000	7149500000	7861200000	7281300000	7000000000	6896600000	7591300000	-0.0236164	-0.0119469	0.414805	0.361534	0.813577	0.865396	0.900614	0.930887	0.00183566	0.0270948	0.00418177	0.0145299	-0.0178993	0.842579	0.890354	0.388418	0.00144884	0.00543316
tr|A0A0F6CKV2|A0A0F6CKV2_MYCGL	disA	GCW_02620	157060000	212350000	190520000	268060000	196160000	208940000	237800000	189820000	194360000	213160000	195120000	187060000	214420000	199870000	180420000	216290000	229440000	210770000	0.012662	-0.0504924	-0.0520199	0.0905888	0.935275	0.950537	0.686012	0.759234	0.695391	0.783431	0.432428	0.540535	-0.0185696	0.880038	0.914229	0.0210458	0.858792	0.890652
tr|A0A0F6CJX1|A0A0F6CJX1_MYCGL	rpsE	GCW_00365	6720400000	6134400000	6380000000	6928600000	7182100000	6340000000	6820000000	6366600000	6666800000	6325500000	6725200000	6194100000	11400000000	11200000000	9357500000	11100000000	10100000000	10500000000	0.000992101	-0.0441433	0.686459	0.674459	0.98341	0.98502	0.416553	0.53671	0.0196578	0.0957929	0.000557869	0.00361147	-0.0215098	0.624436	0.719154	0.681719	6.59e-06	0.000184451
tr|A0A0F6CKQ5|A0A0F6CKQ5_MYCGL	plsC	GCW_02265	1094400000	1310000000	1187400000	1233200000	1203500000	1109200000	1053300000	1072600000	1243400000	1200000000	1272200000	1187500000	811850000	832540000	914880000	690200000	668660000	799920000	-0.0832125	0.0372462	-0.479929	-0.725445	0.398767	0.520353	0.483155	0.598186	0.000332152	0.0113301	0.000401123	0.00290224	-0.0221398	0.719801	0.794753	-0.597269	1.21e-05	0.000287207
tr|A0A0F6CJR5|A0A0F6CJR5_MYCGL	dnaA	GCW_00010	727610000	711920000	640500000	786620000	850500000	798480000	730200000	664330000	705400000	657680000	862630000	823240000	817230000	915000000	756870000	890000000	874440000	904680000	-0.104586	0.0537683	0.140697	0.241437	0.186563	0.310263	0.709688	0.769847	0.23796	0.378516	0.00537465	0.0174232	-0.0232373	0.799122	0.855484	0.191946	0.0220204	0.047685
tr|A0A0F6CKN0|A0A0F6CKN0_MYCGL	lon	GCW_02105	13300000000	12700000000	12900000000	14700000000	14900000000	14500000000	13900000000	13800000000	14500000000	12900000000	13200000000	13300000000	16000000000	16500000000	14800000000	16600000000	17100000000	16300000000	0.0238174	-0.0742724	0.188213	0.269777	0.621656	0.717836	0.140805	0.245999	0.0370224	0.129281	0.000408777	0.00292323	-0.0245422	0.628243	0.719496	0.229328	0.00100931	0.00422262
tr|A0A0F6CJW2|A0A0F6CJW2_MYCGL	rpmC	GCW_00320	5050000000	5633900000	5345200000	6135600000	5655600000	5877800000	5772700000	5297800000	5522700000	5537400000	5720200000	5260700000	11100000000	9956700000	7628700000	10500000000	10800000000	10800000000	-0.0219895	-0.0285164	0.769143	0.926707	0.696756	0.778129	0.611377	0.703961	0.0583664	0.166684	2.09e-08	1.28e-05	-0.0253349	0.599114	0.698852	0.851058	0.000190863	0.00147489
tr|A0A0F6CKB9|A0A0F6CKB9_MYCGL	GCW_01385	GCW_01385	689960000	673340000	624670000	951060000	788140000	878870000	697700000	727510000	730610000	729540000	833980000	805740000	801660000	913710000	782740000	788040000	740720000	773400000	-0.0952902	0.0409096	0.11731	-0.000538836	0.396289	0.518225	0.727337	0.784758	0.36078	0.488043	0.995951	0.996459	-0.0255836	0.818529	0.873611	0.0595886	0.591261	0.66843
tr|A0A0F6CKC5|A0A0F6CKC5_MYCGL	GCW_01415	GCW_01415	1758200000	1797800000	1741100000	1898100000	1720000000	1813900000	1741400000	1600800000	1775400000	1802700000	1860000000	1759500000	2060300000	2097800000	1945900000	1868100000	2040500000	2203700000	-0.0679898	0.0164851	0.186298	0.188258	0.260409	0.390613	0.629961	0.716129	0.0140079	0.0767932	0.1148	0.181964	-0.0256816	0.49187	0.595472	0.187278	0.00206487	0.00701601
tr|A0A0F6CKN7|A0A0F6CKN7_MYCGL	GCW_02160	GCW_02160	302010000	277580000	281870000	374830000	279390000	318180000	300210000	310780000	331380000	282220000	282580000	292340000	295910000	343800000	349950000	273430000	307950000	307890000	0.039482	-0.0972807	0.110121	-0.0441901	0.648443	0.739008	0.253904	0.378089	0.337063	0.472504	0.644725	0.737	-0.0272794	0.747168	0.813307	0.0350278	0.706366	0.770239
tr|A0A0F6CLB2|A0A0F6CLB2_MYCGL	rpsK	GCW_03535	556160000	572730000	578680000	856130000	595630000	650560000	709010000	630720000	628090000	633730000	579870000	556860000	626630000	735500000	905000000	566940000	622720000	555350000	0.0468489	-0.105625	0.251118	-0.126514	0.705727	0.779612	0.413879	0.534739	0.276936	0.418814	0.329672	0.433223	-0.0273747	0.821335	0.873912	0.0746226	0.645515	0.720493
tr|A0A0F6CK21|A0A0F6CK21_MYCGL	rpsT	GCW_00695	1776200000	1375200000	1388300000	1765900000	1582300000	1443400000	1606400000	1444700000	1264300000	1517900000	1560000000	1747300000	1887200000	1850000000	1817100000	1476100000	1495900000	1662100000	-0.112584	0.0494074	0.250488	-0.00978891	0.394825	0.518225	0.61562	0.70504	0.00972012	0.0670492	0.915157	0.944331	-0.0297892	0.756627	0.818764	0.126778	0.203828	0.285544
tr|A0A0F6CJZ8|A0A0F6CJZ8_MYCGL	GCW_00545	GCW_00545	222730000	232130000	283660000	263400000	256490000	270380000	228880000	232690000	245640000	237350000	286380000	264590000	193530000	193670000	198200000	212920000	192650000	204300000	-0.11218	0.044463	-0.384896	-0.325817	0.120305	0.231626	0.6652	0.745169	0.00131509	0.0214571	0.0024295	0.00951953	-0.0317334	0.681282	0.763185	-0.355054	0.00132228	0.00505096
tr|A0A0F6CLW5|A0A0F6CLW5_MYCGL	degV	GCW_91316	1452600000	1560900000	1541800000	1640000000	1944300000	1837100000	1378400000	1648800000	1593500000	1775600000	1722400000	1632800000	1889100000	2053400000	1920800000	2333900000	2320200000	2224400000	-0.11074	0.0403319	0.232861	0.463242	0.323182	0.445467	0.608248	0.703415	0.0159802	0.0838618	0.000201597	0.00172995	-0.0329385	0.703503	0.780964	0.352934	0.00204901	0.00700078
tr|A0A0F6CLE6|A0A0F6CLE6_MYCGL	rplA	GCW_03720	11400000000	10200000000	10700000000	10600000000	10500000000	11400000000	10900000000	11200000000	10800000000	10000000000	9744900000	10600000000	13400000000	13100000000	11200000000	13300000000	12500000000	13300000000	0.0239515	-0.0912204	0.21698	0.273098	0.467472	0.585057	0.107312	0.209513	0.11536	0.240105	0.00153779	0.00690593	-0.0350447	0.414764	0.523778	0.245112	0.00105092	0.004367
tr|A0A0F6CL94|A0A0F6CL94_MYCGL	GCW_03440	GCW_03440	1469200000	1712400000	1650000000	1550000000	1713600000	1623100000	1534200000	1498800000	1694800000	1511300000	1643700000	1600400000	1664400000	1624700000	1488400000	1764900000	1972500000	1822300000	-0.0393865	-0.0309888	-0.0242996	0.194452	0.578526	0.678272	0.55686	0.670194	0.702143	0.78633	0.0372963	0.0765588	-0.03533	0.457558	0.560554	0.0890696	0.228985	0.314343
tr|A0A0F6CK15|A0A0F6CK15_MYCGL	ribF	GCW_00660	146130000	140860000	134330000	134610000	195960000	168920000	131600000	159640000	162180000	144280000	135480000	164500000	205480000	182590000	151680000	194090000	185610000	216400000	-0.0220555	-0.0514993	0.229388	0.372651	0.873335	0.904367	0.695888	0.765484	0.231156	0.370574	0.0152669	0.0394661	-0.0367022	0.747332	0.813307	0.302797	0.0243102	0.0507647
tr|A0A0F6CLD0|A0A0F6CLD0_MYCGL	secE	GCW_03635	478680000	488950000	466370000	415840000	462340000	400960000	499060000	470560000	441990000	398110000	410760000	422520000	302930000	394710000	434480000	394440000	376370000	338840000	0.0573781	-0.139676	-0.260937	-0.289859	0.440663	0.558355	0.0373692	0.102143	0.184714	0.315799	0.0126018	0.0339918	-0.0377871	0.595659	0.697772	-0.275325	0.0088949	0.0231795
tr|A0A0F6CK13|A0A0F6CK13_MYCGL	GCW_00650	GCW_00650	225990000	300380000	199010000	374320000	176900000	166370000	165510000	320310000	247550000	265800000	214940000	190340000	214780000	225650000	242440000	173830000	181350000	242900000	0.0235718	-0.104485	-0.0793584	-0.270631	0.946458	0.955829	0.686397	0.759234	0.719903	0.799314	0.334848	0.438152	-0.039036	0.876807	0.914229	-0.171827	0.472082	0.567052
tr|A0A0F6CK43|A0A0F6CK43_MYCGL	GCW_00840	GCW_00840	75470000	92046000	115940000	97314000	112120000	114880000	131680000	88629000	89740000	73806000	106070000	101480000	106330000	108850000	112630000	95294000	84767000	117150000	0.0289708	-0.111129	0.109334	-0.032038	0.903883	0.927389	0.567759	0.67847	0.287018	0.42774	0.8569	0.903934	-0.039379	0.798387	0.855484	0.0403792	0.733018	0.793829
tr|A0A0F6CLJ6|A0A0F6CLJ6_MYCGL	gyrB	GCW_04070	4141900000	4612500000	4195400000	4685900000	4749200000	4411400000	4180000000	4320600000	4505300000	4392700000	4263900000	4410900000	4849500000	5004400000	4709200000	4730900000	4820000000	5186300000	-0.0428676	-0.0360506	0.120284	0.136939	0.388703	0.512685	0.371348	0.492196	0.0255871	0.113435	0.059103	0.108374	-0.0394551	0.330613	0.449839	0.128882	0.0100997	0.0256666
tr|A0A0F6CJR6|A0A0F6CJR6_MYCGL	rpmH	GCW_00030	1061200000	1015100000	1079100000	1182700000	879280000	1349100000	1063900000	905530000	886450000	1038200000	1257100000	1236800000	1909900000	1613300000	1790000000	1630000000	1401200000	1677700000	-0.201185	0.105406	0.694189	0.520576	0.14555	0.26354	0.421673	0.540268	0.00246367	0.0302238	0.00922701	0.0262713	-0.0397604	0.751707	0.815344	0.609993	0.000134246	0.00121944
tr|A0A0F6CK52|A0A0F6CK52_MYCGL	cmk	GCW_00895	448990000	431320000	429130000	488610000	471990000	428890000	406500000	394910000	411960000	463050000	477480000	469740000	429480000	490970000	429070000	442970000	474080000	435480000	-0.153368	0.0635838	5.88e-05	0.00327304	0.00605126	0.0293918	0.116226	0.220918	0.999414	0.999414	0.950614	0.971143	-0.0408178	0.507829	0.611184	0.00166681	0.972687	0.983886
tr|A0A0F6CK66|A0A0F6CK66_MYCGL	hlp3	GCW_01030	7716200000	7471900000	7278200000	7111700000	7673100000	7467800000	7524800000	7434900000	6707700000	7127400000	7380000000	7218200000	7711300000	7792700000	6642600000	7704400000	7718100000	7820000000	-0.0453587	-0.0416879	-0.0137995	0.0560047	0.473331	0.588868	0.119349	0.223932	0.8681	0.910592	0.0252589	0.0590655	-0.0434224	0.180387	0.285187	0.0214612	0.606909	0.682357
tr|A0A0F6CKG8|A0A0F6CKG8_MYCGL	atpI	GCW_01710	29948000	22851000	13451000	21981000	28310000	18021000	22848000	19043000	31839000	32238000	12175000	12251000	44197000	41051000	45387000	40656000	35885000	44378000	0.132053	-0.247767	0.95727	0.84577	0.662595	0.753733	0.658931	0.742202	0.000167054	0.00932468	0.00246115	0.00951953	-0.0453936	0.87941	0.914229	0.902597	0.000157732	0.00132884
tr|A0A0F6CJT2|A0A0F6CJT2_MYCGL	GCW_00145	GCW_00145	98676000	103860000	89884000	99264000	94788000	108080000	94633000	99733000	88786000	93801000	95579000	102490000	99574000	96705000	88089000	103020000	92784000	101530000	-0.0702263	-0.0264771	-0.0640439	0.000281449	0.30604	0.426853	0.647233	0.733054	0.37256	0.495329	0.996459	0.996459	-0.0481858	0.345644	0.465144	-0.0315227	0.554561	0.639063
tr|A0A0F6CLJ3|A0A0F6CLJ3_MYCGL	tmk	GCW_04055	142790000	133790000	120910000	189150000	145190000	151190000	129490000	133750000	123790000	159070000	154580000	152070000	163150000	189460000	146200000	139220000	120340000	186700000	-0.190001	0.0770167	0.176044	0.0154384	0.11651	0.230014	0.438288	0.556915	0.286633	0.42774	0.946927	0.968985	-0.0503233	0.664192	0.748128	0.0979751	0.496156	0.590205
tr|A0A0F6CKZ1|A0A0F6CKZ1_MYCGL	thiI	GCW_02825	278040000	222660000	223620000	269410000	261220000	278180000	261740000	291790000	297560000	208110000	205470000	212890000	159470000	108820000	171510000	145300000	166680000	172120000	0.150904	-0.291163	-0.801561	-0.663103	0.120355	0.231626	0.00624999	0.0280458	0.0127047	0.0729035	0.000242454	0.00196196	-0.0532633	0.662027	0.747058	-0.730671	3.73e-05	0.000603267
tr|A0A0F6CKK0|A0A0F6CKK0_MYCGL	GCW_01895	GCW_01895	118090000	93615000	94239000	104710000	105420000	91342000	84985000	106550000	98325000	102490000	93963000	99049000	97560000	80145000	102150000	89577000	74798000	87407000	-0.0673287	-0.039517	-0.118005	-0.27051	0.574516	0.677464	0.589618	0.690793	0.375943	0.49855	0.0368483	0.0760824	-0.0533558	0.493656	0.596461	-0.192243	0.0582247	0.100526
tr|A0A0F6CJU3|A0A0F6CJU3_MYCGL	uvrB	GCW_00205	1156600000	1118700000	1153400000	1154800000	1247100000	1190000000	1082500000	1097500000	1159200000	1167900000	1110000000	1140000000	1760200000	1668100000	1550000000	1675100000	1718100000	1645900000	-0.0722973	-0.0412244	0.504143	0.521366	0.118271	0.231487	0.235437	0.354018	0.00990318	0.0670492	9.36e-06	0.000261556	-0.0551901	0.0852282	0.163798	0.512842	3.23e-07	4.12e-05
tr|A0A0F6CK40|A0A0F6CK40_MYCGL	rplJ	GCW_00825	1971700000	1812100000	1832700000	2008500000	2109600000	1717700000	1717100000	1577100000	1772900000	1847300000	2096100000	1998400000	2276300000	2803100000	2268200000	2216200000	2057200000	2288500000	-0.176405	0.0533346	0.359708	0.196548	0.0396955	0.108994	0.479112	0.596465	0.0794476	0.193575	0.0274143	0.0613813	-0.056967	0.467087	0.568829	0.280433	0.00881106	0.0230587
tr|A0A0F6CL31|A0A0F6CL31_MYCGL	GCW_03085	GCW_03085	90079000	79023000	78630000	136930000	88819000	110140000	73386000	87876000	82951000	113250000	113320000	90160000	75932000	86978000	88083000	77875000	80031000	80233000	-0.256892	0.118222	-0.217385	-0.293228	0.164165	0.285424	0.513015	0.62975	0.21899	0.355107	0.109732	0.175742	-0.0571776	0.747242	0.813307	-0.254808	0.150401	0.221814
tr|A0A0F6CLA1|A0A0F6CLA1_MYCGL	GCW_03475	GCW_03475	1109600000	1092900000	1249900000	1234100000	1364200000	1450100000	1093600000	1210000000	997010000	1369700000	1240000000	1296400000	1179800000	1141500000	1000800000	1247900000	1192600000	1242600000	-0.183438	0.057576	-0.174949	-0.0261239	0.13398	0.248145	0.483412	0.598186	0.12068	0.246172	0.720447	0.802671	-0.0577037	0.551767	0.658906	-0.0986182	0.257383	0.347891
tr|A0A0F6CK97|A0A0F6CK97_MYCGL	rpoB	GCW_01240	15600000000	15500000000	15700000000	16000000000	15100000000	16000000000	14900000000	14600000000	15400000000	15500000000	15000000000	14800000000	16600000000	18500000000	15400000000	16700000000	16800000000	16700000000	-0.0665316	-0.0538539	0.104472	0.0955907	0.0597408	0.149842	0.0789117	0.169688	0.323797	0.463429	0.000359796	0.00269847	-0.0579977	0.0112942	0.039691	0.100867	0.0370693	0.0701464
tr|A0A0F6CLJ0|A0A0F6CLJ0_MYCGL	GCW_04035	GCW_04035	422220000	465250000	445650000	507980000	460180000	469630000	495500000	488570000	465550000	393160000	445910000	370860000	427760000	438640000	404870000	522340000	491320000	429420000	0.0653149	-0.195436	-0.124089	0.0587914	0.191102	0.313714	0.0980475	0.199007	0.0446809	0.141959	0.567358	0.66844	-0.0591777	0.459446	0.561748	-0.0297531	0.673756	0.746594
tr|A0A0F6CJU4|A0A0F6CJU4_MYCGL	pstS	GCW_00210	484020000	432970000	399820000	579360000	455110000	483760000	463060000	466110000	530600000	417670000	447210000	395740000	505690000	560360000	468640000	492340000	466890000	467520000	0.042372	-0.169236	0.114578	0.00936347	0.686882	0.774165	0.116023	0.220918	0.330824	0.470198	0.911082	0.943292	-0.0595556	0.558015	0.665077	0.0629298	0.489763	0.584862
tr|A0A0F6CKA3|A0A0F6CKA3_MYCGL	hatB	GCW_01275	19097000	21246000	19407000	26571000	37134000	28755000	21341000	21078000	22304000	26604000	25529000	29029000	22622000	22224000	27845000	18871000	26410000	23891000	-0.233713	0.0928132	-0.0662145	-0.137803	0.241885	0.368243	0.597613	0.69873	0.745819	0.81338	0.543026	0.645959	-0.0612316	0.746729	0.813307	-0.101565	0.599066	0.675068
tr|A0A0F6CJW8|A0A0F6CJW8_MYCGL	rpsH	GCW_00350	3816600000	3483700000	3681900000	3634500000	4136600000	4401500000	3839700000	3628600000	3567600000	3654300000	3672800000	3821700000	6291800000	6680000000	6282900000	6282900000	6526100000	6577400000	-0.069107	-0.0544229	0.733899	0.743734	0.305618	0.426853	0.378142	0.496917	1.03e-05	0.00157532	1.11e-06	7.88e-05	-0.0617463	0.316054	0.433869	0.738825	4.29e-07	4.12e-05
tr|A0A0F6CKN1|A0A0F6CKN1_MYCGL	GCW_02110	GCW_02110	214950000	262690000	237970000	284520000	262960000	231680000	245870000	217130000	254150000	232630000	249260000	232160000	276960000	263660000	237780000	248260000	216010000	248230000	-0.0595767	-0.0658265	0.0586601	-0.0689616	0.536872	0.645826	0.378025	0.496917	0.53289	0.640302	0.468071	0.576882	-0.0626982	0.396128	0.505434	-0.00374002	0.962757	0.975446
tr|A0A0F6CLM0|A0A0F6CLM0_MYCGL	GCW_01470	GCW_01470	330290000	336250000	325860000	498200000	343920000	334970000	359230000	376820000	335460000	388300000	283350000	333000000	404210000	512060000	422880000	386110000	415070000	400380000	-0.0177106	-0.110663	0.303962	0.147553	0.887318	0.917295	0.541413	0.656743	0.10929	0.230153	0.224649	0.319074	-0.0634383	0.634556	0.725375	0.227876	0.0950469	0.150267
tr|A0A0F6CLW6|A0A0F6CLW6_MYCGL	GCW_91421	GCW_91421	1470100000	1550100000	1570500000	1393500000	1498300000	1504200000	1340000000	1343600000	1543600000	1400000000	1502700000	1466700000	1830600000	1773500000	1632600000	1753400000	1759500000	1779800000	-0.0891133	-0.039696	0.220867	0.236212	0.316096	0.437672	0.345373	0.470963	0.0349016	0.126802	6.85e-05	0.000860257	-0.0640253	0.164701	0.267965	0.22856	4.13e-05	0.000619089
tr|A0A0F6CK33|A0A0F6CK33_MYCGL	hemK	GCW_00785	112130000	104520000	109990000	140500000	142630000	145100000	118870000	139770000	125930000	110810000	127260000	99303000	128600000	147340000	120840000	127430000	137650000	131550000	0.027018	-0.161884	0.0721111	0.0715656	0.815904	0.865396	0.281041	0.404848	0.58	0.679618	0.46461	0.57492	-0.0643433	0.580396	0.687753	0.0718384	0.475358	0.569874
tr|A0A0F6CKR1|A0A0F6CKR1_MYCGL	nadD	GCW_02315	697280000	741320000	788470000	744100000	690680000	816300000	815420000	656430000	621170000	714230000	786920000	685800000	541510000	573510000	591030000	670240000	655080000	657820000	-0.0973168	-0.0339826	-0.392243	-0.175116	0.50716	0.624511	0.65736	0.741792	0.000198165	0.00954933	0.00745491	0.0217288	-0.0653022	0.393233	0.502782	-0.279599	0.00128518	0.00500243
tr|A0A0F6CKH4|A0A0F6CKH4_MYCGL	atpG	GCW_01740	632350000	760470000	669930000	709810000	927930000	685430000	740050000	652550000	601330000	853630000	689420000	644720000	463370000	283100000	596270000	410460000	492680000	420810000	-0.137265	-0.00341842	-0.7077	-0.728031	0.304596	0.426853	0.983111	0.99443	0.0681734	0.181382	0.000691666	0.00405118	-0.0687899	0.560993	0.667333	-0.717829	0.000779776	0.0034505
tr|A0A0F6CM08|A0A0F6CM08_MYCGL	obgE	GCW_92579	610410000	670520000	647380000	598950000	653720000	579200000	584990000	574430000	570020000	589900000	642420000	621940000	592130000	641120000	658090000	620420000	633150000	643330000	-0.120497	-0.0199582	0.00860701	0.0128419	0.0171174	0.0585244	0.698914	0.765484	0.885624	0.918535	0.737243	0.815475	-0.0693519	0.148141	0.248925	0.010726	0.793412	0.836961
tr|A0A0F6CJZ4|A0A0F6CJZ4_MYCGL	GCW_00500	GCW_00500	124040000	122260000	115640000	102480000	98269000	114900000	102220000	93628000	92205000	89648000	138080000	129700000	108690000	125410000	111880000	125560000	110660000	121580000	-0.234076	0.0772422	0.0302782	0.0787429	0.0155296	0.055132	0.723088	0.781545	0.734675	0.808406	0.347344	0.453538	-0.0700358	0.592639	0.69556	0.0547141	0.431754	0.531057
tr|A0A0F6CKR4|A0A0F6CKR4_MYCGL	parE	GCW_02330	625010000	641540000	702710000	742460000	708280000	659220000	593350000	642350000	616510000	615870000	725880000	688960000	751080000	729020000	606280000	726760000	742900000	707100000	-0.139046	-0.00630909	0.0327086	0.093889	0.0320848	0.0953199	0.940936	0.962855	0.771873	0.835856	0.0674099	0.11913	-0.0711513	0.2644	0.38081	0.0636231	0.307699	0.401773
tr|A0A0F6CL83|A0A0F6CL83_MYCGL	recR	GCW_03385	260640000	245580000	256660000	201620000	286410000	272140000	235540000	214820000	235180000	238470000	258930000	263880000	286870000	230670000	196650000	271070000	261150000	240890000	-0.151651	-0.000464223	-0.0925835	0.0217823	0.107779	0.222222	0.995576	0.997979	0.624516	0.723496	0.802433	0.867305	-0.0740779	0.388391	0.500756	-0.0342676	0.744077	0.801414
tr|A0A0F6CKK4|A0A0F6CKK4_MYCGL	GCW_01920	GCW_01920	1122900000	1192100000	1145300000	1536400000	1352100000	1512100000	1250400000	1242800000	1138900000	1200000000	1320000000	1313600000	1316300000	1282900000	1224800000	1332800000	1337500000	1356400000	-0.113891	-0.0356184	-0.039612	0.0349035	0.273801	0.40236	0.716484	0.775771	0.672158	0.764269	0.688629	0.774236	-0.074417	0.441819	0.546718	-0.0018732	0.983305	0.988125
tr|A0A0F6CJW5|A0A0F6CJW5_MYCGL	rplX	GCW_00335	2010100000	1660200000	2187500000	2978800000	1958700000	2440800000	2153800000	2323500000	2596100000	1701100000	1794800000	1988600000	4779400000	5316400000	3624700000	4040500000	3880400000	5364900000	0.0959977	-0.271046	1.05185	1.00541	0.525559	0.639447	0.111123	0.215586	0.0288933	0.116444	0.028053	0.0621495	-0.0758829	0.637419	0.727297	1.02882	0.000191855	0.00147489
tr|A0A0F6CLI1|A0A0F6CLI1_MYCGL	GCW_03980	GCW_03980	96669000	84686000	87275000	78199000	81202000	68540000	95564000	59002000	79138000	63504000	71931000	101730000	93392000	117930000	83425000	97348000	93548000	90026000	-0.0873176	-0.0661089	0.247477	0.17817	0.699617	0.778316	0.78542	0.837146	0.265833	0.409076	0.0426479	0.0851574	-0.0766743	0.607577	0.703691	0.21324	0.0587391	0.100625
tr|A0A0F6CJY8|A0A0F6CJY8_MYCGL	uvrA	GCW_00470	1915700000	1917500000	1980000000	2050500000	2100000000	2057500000	1793400000	1835200000	1901600000	1898200000	1976700000	1990100000	2026500000	2015300000	1712400000	1886700000	1929200000	2033800000	-0.120777	-0.0359778	-0.0634936	-0.0397463	0.0122808	0.0458284	0.292263	0.415108	0.494827	0.607648	0.368418	0.473036	-0.0771547	0.0413692	0.0969976	-0.0509711	0.275311	0.365694
tr|A0A0F6CJV3|A0A0F6CJV3_MYCGL	rpsJ	GCW_00275	3407600000	3514200000	3315900000	3257300000	3560000000	3631600000	3328700000	3575100000	3379600000	3187600000	3135300000	2982900000	4524400000	4195400000	3315800000	4424500000	4376500000	4561900000	-0.00810022	-0.152215	0.218891	0.369816	0.848771	0.894058	0.00798946	0.0327568	0.256148	0.403268	1.64e-05	0.000335754	-0.0786381	0.111378	0.200284	0.296047	0.00782964	0.0211194
tr|A0A0F6CM10|A0A0F6CM10_MYCGL	GCW_92659	GCW_92659	631750000	609510000	585300000	624160000	664090000	726470000	587060000	551820000	624670000	629480000	610270000	631230000	666100000	722190000	670340000	736930000	732460000	694800000	-0.123105	-0.037793	0.100097	0.17224	0.127266	0.241135	0.467308	0.589578	0.138734	0.266196	0.012334	0.0334158	-0.0798183	0.185655	0.292014	0.13662	0.027643	0.0562928
tr|A0A0F6CLB3|A0A0F6CLB3_MYCGL	rpsM	GCW_03540	4034200000	4370000000	4290600000	4938600000	5006600000	4803600000	4065200000	4446800000	4015600000	4610000000	4395500000	4430500000	5937400000	5512700000	5304700000	5466900000	5807300000	5861300000	-0.131412	-0.030526	0.288052	0.320466	0.105196	0.21898	0.602488	0.699815	0.00930541	0.0669508	0.000922919	0.00489306	-0.0799793	0.225604	0.336764	0.304403	0.000414142	0.00220242
tr|A0A0F6CLQ4|A0A0F6CLQ4_MYCGL	GCW_03480	GCW_03480	18877000	17898000	14940000	19013000	15214000	14843000	17003000	17892000	15341000	15002000	16610000	13435000	18468000	20103000	17926000	21177000	19295000	8462700	-0.00448744	-0.161778	0.164965	-0.0423512	0.964016	0.968765	0.205444	0.31906	0.0959269	0.213403	0.914594	0.944331	-0.0809902	0.404141	0.514589	0.0650278	0.7175	0.780995
tr|A0A0F6CKN4|A0A0F6CKN4_MYCGL	GCW_02140	GCW_02140	20984000	17108000	24054000	22406000	40670000	23136000	23261000	25457000	23322000	26407000	19160000	22648000	9198700	17798000	8893100	0	10669000	0	-0.0422126	-0.120922	-1.04744	-1.21262	0.842285	0.888756	0.629449	0.716129	0.0265227	0.114226	0.00622361	0.0189481	-0.0810305	0.712648	0.788271	-1.08699	0.00314069	0.009668
tr|A0A0F6CK12|A0A0F6CK12_MYCGL	GCW_00640	GCW_00640	4635400000	4668100000	4590000000	4416500000	4974200000	4786100000	4366900000	4477600000	4152800000	4631500000	4431100000	4473200000	4638400000	4934200000	4824900000	5434600000	5593500000	4964200000	-0.110833	-0.0522643	0.0367738	0.188333	0.0399675	0.109197	0.135908	0.24157	0.342887	0.476378	0.0574984	0.106511	-0.0812512	0.0294465	0.0788582	0.114543	0.0542578	0.095067
tr|A0A0F6CK10|A0A0F6CK10_MYCGL	infB	GCW_00615	2700300000	2650000000	2750000000	3298400000	2865500000	2883100000	2778500000	2809800000	2675100000	2714900000	2580900000	2642700000	3383400000	3809300000	3258600000	3191700000	3407100000	3485600000	-0.0533423	-0.111211	0.285533	0.233976	0.354036	0.4783	0.0829858	0.174848	0.0397717	0.131999	0.00791855	0.0229713	-0.0818184	0.170279	0.27631	0.260153	0.00150606	0.00551324
tr|A0A0F6CKZ6|A0A0F6CKZ6_MYCGL	GCW_02865	GCW_02865	180380000	174900000	168630000	155240000	125990000	141680000	147020000	155570000	140920000	147800000	161900000	141320000	158700000	154890000	154080000	173940000	159650000	185650000	-0.0941235	-0.0698988	-0.0175993	0.133311	0.332888	0.455767	0.500316	0.616621	0.833765	0.885695	0.226202	0.32054	-0.0819603	0.377138	0.493489	0.0598283	0.521876	0.609021
tr|A0A0F6CKU0|A0A0F6CKU0_MYCGL	GCW_02535	GCW_02535	32974000	24423000	31049000	55733000	30716000	44510000	32698000	30008000	42463000	31738000	24889000	45307000	48610000	68313000	48014000	43139000	46291000	41822000	-0.0608869	-0.105961	0.588319	0.258743	0.809235	0.862808	0.748807	0.803693	0.0856911	0.202215	0.191933	0.281044	-0.083248	0.725434	0.799373	0.432922	0.0636354	0.107812
tr|A0A0F6CL22|A0A0F6CL22_MYCGL	pvpA	GCW_03020	1411300000	1354600000	1273200000	1463700000	970450000	1114500000	942980000	861250000	741610000	1520300000	1505400000	1583600000	1520000000	1710800000	1845200000	1367900000	1287300000	1443800000	-0.57553	0.280876	0.421156	0.1116	0.00383272	0.0224146	0.0156062	0.0542249	0.0177342	0.0899902	0.29273	0.39222	-0.0846921	0.691102	0.771215	0.274036	0.0459533	0.0838613
tr|A0A0F6CJX3|A0A0F6CJX3_MYCGL	secY	GCW_00375	798800000	752090000	759660000	983310000	950130000	1001300000	730890000	757740000	816230000	881160000	849700000	904970000	1163100000	1137500000	1017900000	1099400000	1147900000	1205900000	-0.186343	0.00723479	0.339509	0.396911	0.0901289	0.20131	0.932913	0.956236	0.0119972	0.0720777	0.00176623	0.00764951	-0.08631	0.383596	0.49943	0.368496	0.00166885	0.0059326
tr|A0A0F6CLD3|A0A0F6CLD3_MYCGL	GCW_03655	GCW_03655	163390000	137510000	135000000	289220000	146430000	290230000	169340000	161790000	216140000	204810000	168880000	172470000	401660000	271460000	227830000	333920000	281180000	270710000	-0.0860122	-0.0889413	0.633182	0.608732	0.758653	0.821762	0.735214	0.791867	0.164119	0.295223	0.0267223	0.061291	-0.087476	0.734241	0.804917	0.621009	0.0257616	0.0528112
tr|A0A0F6CJU5|A0A0F6CJU5_MYCGL	pstA	GCW_00215	28326000	28443000	33764000	16298000	22368000	13903000	18731000	17407000	15100000	27341000	29778000	26288000	17093000	15788000	15922000	10944000	19085000	19942000	-0.481758	0.221197	-0.552002	-0.517881	0.0877204	0.198099	0.278454	0.403071	0.0609511	0.170676	0.140957	0.217264	-0.0878832	0.733112	0.804917	-0.534841	0.0687684	0.115553
tr|A0A0F6CJS4|A0A0F6CJS4_MYCGL	GCW_00080	GCW_00080	2263200000	2320500000	2347600000	2212600000	2264900000	2353500000	2109900000	1967300000	2282800000	2083500000	2240500000	2250000000	2189400000	2097500000	2040800000	2406100000	2333100000	2148400000	-0.113623	-0.06522	-0.120968	0.00135167	0.191448	0.313714	0.19391	0.307358	0.0297884	0.118001	0.980661	0.988699	-0.0895531	0.0403263	0.0950218	-0.0585124	0.186205	0.264471
tr|A0A0F6CKC0|A0A0F6CKC0_MYCGL	mgtA	GCW_01390	1610300000	1557400000	1475700000	1635300000	1513900000	1449600000	1520700000	1484200000	1363200000	1495600000	1411500000	1389900000	1297200000	1324600000	1409400000	1359400000	1353800000	1298300000	-0.0812304	-0.104907	-0.197027	-0.204095	0.21463	0.342067	0.0546647	0.133939	0.00691937	0.0570528	0.000770759	0.0042053	-0.0930199	0.0374448	0.091022	-0.200556	0.000433902	0.00225389
tr|A0A0F6CLE1|A0A0F6CLE1_MYCGL	rpoE	GCW_03695	3639700000	3671400000	3348100000	4375800000	3754100000	3985400000	3301300000	3248100000	3620000000	3931700000	3669300000	3579100000	5026300000	5652300000	5222500000	5668600000	5110000000	5014100000	-0.163752	-0.0264863	0.481707	0.471382	0.0639509	0.157814	0.709761	0.769847	0.00202448	0.0282233	0.0040515	0.0141572	-0.0932171	0.210615	0.320614	0.476781	1.55e-05	0.000352715
tr|A0A0F6CKJ1|A0A0F6CKJ1_MYCGL	GCW_01845	GCW_01845	5858200000	5497200000	5495300000	5661300000	5606300000	5700000000	5403400000	5433300000	5626700000	4725300000	5334500000	5153900000	5359800000	5108500000	4751500000	5177300000	5313800000	5224200000	-0.0387125	-0.152604	-0.152025	-0.105805	0.161697	0.281934	0.0769808	0.168009	0.0735517	0.19021	0.000709404	0.00407742	-0.0943639	0.0377494	0.0910427	-0.128559	0.00159447	0.00578018
tr|A0A0F6CL20|A0A0F6CL20_MYCGL	rpmB	GCW_03010	729800000	806350000	900590000	695440000	799130000	694520000	746010000	668930000	627900000	758660000	767680000	760970000	1073900000	1319600000	809310000	1201300000	1128200000	1112300000	-0.179136	-0.0160603	0.469626	0.573451	0.112702	0.22794	0.805043	0.85069	0.176597	0.308041	7.58e-05	0.000896644	-0.0952952	0.25445	0.372992	0.522472	0.00307528	0.00955202
tr|A0A0F6CJY0|A0A0F6CJY0_MYCGL	GCW_00420	GCW_00420	487080000	541120000	489260000	647540000	488980000	557830000	446390000	451700000	479430000	492360000	555100000	581450000	637920000	692330000	599060000	617220000	578230000	709110000	-0.221313	0.0205203	0.264698	0.246071	0.0312781	0.0945523	0.842439	0.878136	0.0308383	0.121376	0.101949	0.167319	-0.0953352	0.340795	0.46165	0.255415	0.0114317	0.0283489
tr|A0A0F6CKD0|A0A0F6CKD0_MYCGL	GCW_01450	GCW_01450	2090600000	2102600000	2085500000	2030400000	2194500000	2152400000	1836200000	1902500000	1822300000	2081400000	2050900000	2149800000	2806700000	2914800000	2486100000	3028500000	2938300000	3058200000	-0.186405	-0.0105027	0.375211	0.512177	0.000459357	0.00739806	0.70076	0.765484	0.0360432	0.127922	4.96e-05	0.000677279	-0.0957747	0.0638442	0.132649	0.445319	0.000169917	0.00139332
tr|A0A0F6CKN6|A0A0F6CKN6_MYCGL	GCW_02155	GCW_02155	765730000	524030000	595230000	681480000	647950000	572380000	574020000	588810000	423780000	661970000	651410000	641800000	683620000	620100000	479850000	592450000	562700000	588200000	-0.255032	0.0463222	-0.0862114	-0.119117	0.184297	0.309013	0.587485	0.690793	0.631544	0.728888	0.221336	0.315828	-0.0965006	0.438027	0.543118	-0.10257	0.355716	0.450135
tr|A0A0F6CJV5|A0A0F6CJV5_MYCGL	rplD	GCW_00285	8764600000	8983700000	8358800000	10300000000	8714100000	8890000000	8997400000	8290000000	8203800000	7788900000	8686900000	8537800000	13300000000	13800000000	10900000000	12700000000	12600000000	13600000000	-0.0825773	-0.109637	0.49308	0.524078	0.223291	0.348608	0.143639	0.248278	0.0451796	0.142258	0.000202531	0.00172995	-0.0968381	0.106315	0.194594	0.509725	5.17e-05	0.000691431
tr|A0A0F6CLV7|A0A0F6CLV7_MYCGL	smc	GCW_90999	3720000000	3945200000	3893600000	3712700000	4136100000	3999100000	3779900000	3964300000	4106800000	3290000000	3272600000	3459600000	4020700000	3836200000	3686100000	3883700000	3894600000	4294900000	0.0181489	-0.223373	-0.0198417	0.0449482	0.691823	0.776873	0.000656222	0.00640598	0.67439	0.76539	0.473031	0.581828	-0.0977573	0.153857	0.255046	0.0128553	0.752786	0.807964
tr|A0A0F6CL14|A0A0F6CL14_MYCGL	rpsB	GCW_02975	8490100000	8567500000	8551300000	9137500000	10200000000	9839600000	9233100000	9084400000	8372300000	7818400000	8258200000	8328900000	10000000000	10100000000	9252200000	9603800000	9502100000	9976300000	-0.0371501	-0.166232	0.0989975	0.0866978	0.581942	0.680972	0.0224552	0.0697472	0.151956	0.280699	0.134125	0.207776	-0.100617	0.132198	0.223971	0.0930107	0.108289	0.166495
tr|A0A0F6CL29|A0A0F6CL29_MYCGL	dnaK	GCW_03075	35500000000	35500000000	36000000000	36600000000	36400000000	37100000000	34500000000	35400000000	33400000000	32500000000	32800000000	33800000000	46700000000	46200000000	43000000000	46400000000	48100000000	46300000000	-0.0723783	-0.133816	0.323579	0.374331	0.0776205	0.178585	0.00268532	0.015606	0.0121641	0.0720777	0.000573502	0.00365637	-0.10115	0.00136095	0.00813884	0.349963	5.91e-06	0.000181807
tr|A0A0F6CKD2|A0A0F6CKD2_MYCGL	GCW_01490	GCW_01490	257210000	241410000	252550000	201970000	264060000	224060000	215150000	261710000	209850000	245180000	213470000	198290000	244740000	212220000	184010000	231570000	272950000	257350000	-0.0695577	-0.133497	-0.169002	0.0802861	0.58971	0.686126	0.274743	0.400395	0.269461	0.412591	0.41616	0.524464	-0.101173	0.263503	0.38041	-0.0389801	0.702038	0.768244
tr|A0A0F6CL57|A0A0F6CL57_MYCGL	GCW_03230	GCW_03230	421850000	421040000	423620000	864610000	513060000	639820000	477760000	523050000	450690000	576300000	529970000	496050000	910160000	792450000	1006200000	733620000	584580000	779790000	-0.17791	-0.0352918	0.722205	0.353554	0.433403	0.551441	0.867759	0.902998	0.00855795	0.0665137	0.150176	0.22861	-0.104839	0.626828	0.719496	0.549623	0.022674	0.0486505
tr|A0A0F6CKC2|A0A0F6CKC2_MYCGL	pgsA	GCW_01400	182340000	145910000	160470000	151780000	182360000	175450000	155700000	129130000	162180000	138180000	165840000	176600000	150770000	128870000	119120000	161250000	146340000	137760000	-0.159181	-0.0545912	-0.323967	-0.164548	0.226312	0.350382	0.667387	0.74626	0.0422743	0.137336	0.111231	0.176763	-0.105938	0.254726	0.372992	-0.242057	0.0170959	0.0396753
tr|A0A0F6CKM3|A0A0F6CKM3_MYCGL	GCW_02065	GCW_02065	49039000	51723000	76822000	68215000	86569000	42101000	58122000	61176000	39981000	59440000	50077000	78941000	79071000	21454000	101470000	51549000	56757000	120930000	-0.23329	0.00939675	0.109473	0.291987	0.374982	0.497807	0.972164	0.986602	0.858947	0.903071	0.601257	0.697685	-0.10685	0.627848	0.719496	0.203615	0.581095	0.658863
tr|A0A0F6CKP3|A0A0F6CKP3_MYCGL	rpoD	GCW_02190	3616100000	3844300000	3714300000	3350000000	4236600000	3837300000	3420000000	3634900000	3447600000	3430700000	3545800000	3500800000	4347300000	3966300000	3541200000	4130300000	4241100000	4064500000	-0.105868	-0.108647	0.0695572	0.138597	0.0962525	0.208888	0.073748	0.16433	0.527262	0.634782	0.0251901	0.0590655	-0.107232	0.0750277	0.148826	0.104171	0.120555	0.182614
tr|A0A0F6CJX2|A0A0F6CJX2_MYCGL	rplO	GCW_00370	2926200000	2881400000	2906200000	3450000000	3081700000	3158600000	3034800000	2890600000	3242700000	2913800000	2566800000	2415600000	3656500000	3989300000	3391200000	3794800000	3856500000	3615800000	-0.00533252	-0.220797	0.262321	0.292089	0.936559	0.950537	0.0730816	0.163437	0.0491369	0.149357	0.000667723	0.00398689	-0.109046	0.17715	0.283375	0.277282	0.000360492	0.00201548
tr|A0A0F6CK26|A0A0F6CK26_MYCGL	GCW_00720	GCW_00720	130140000	150700000	119210000	134420000	155990000	145740000	125440000	123070000	139150000	140500000	124990000	122150000	159780000	171350000	123910000	143680000	168360000	167050000	-0.109056	-0.109131	0.122145	0.196449	0.226111	0.350382	0.255763	0.379938	0.488369	0.605775	0.105599	0.171355	-0.109093	0.161833	0.2647	0.159775	0.116485	0.177763
tr|A0A0F6CJY3|A0A0F6CJY3_MYCGL	rpsO	GCW_00445	2923100000	3302100000	3331600000	3780700000	4085100000	3782900000	3150000000	3387200000	3366700000	3391600000	2996400000	3350800000	5127300000	5229900000	4524200000	5240500000	5254500000	5118700000	-0.0989526	-0.122623	0.489072	0.558374	0.258059	0.38804	0.220003	0.334555	0.00497735	0.0509348	0.000125202	0.00126228	-0.110445	0.205654	0.315404	0.524139	4.61e-05	0.000659803
tr|A0A0F6CK11|A0A0F6CK11_MYCGL	rbfA	GCW_00620	353080000	359170000	351890000	476750000	482090000	453820000	328070000	435190000	429610000	382190000	343470000	373120000	425090000	511790000	409580000	454430000	503140000	486610000	-0.0540406	-0.172575	0.120694	0.221773	0.744051	0.810248	0.152779	0.260997	0.424363	0.546117	0.056205	0.104746	-0.112091	0.357424	0.474764	0.172119	0.131776	0.197664
tr|A0A0F6CL15|A0A0F6CL15_MYCGL	azoR	GCW_02980	8380000000	7658300000	7725400000	8370100000	7343200000	7738500000	7372100000	7810000000	7890000000	6560000000	7016900000	7032300000	8522200000	9207700000	7728300000	9194300000	9295300000	8281200000	-0.0328611	-0.196112	0.10887	0.1814	0.47929	0.592696	0.00464573	0.022497	0.283106	0.426046	0.058869	0.108374	-0.112245	0.0549002	0.117235	0.145591	0.0253464	0.0523089
tr|A0A0F6CL99|A0A0F6CL99_MYCGL	rpsF	GCW_03465	5090000000	4521500000	4782600000	4160000000	3933900000	4222500000	4370000000	4082400000	3773400000	3954400000	4267400000	4196400000	4887900000	4900000000	4258700000	5334100000	4840000000	5277300000	-0.127626	-0.104627	0.0735489	0.210748	0.176915	0.300509	0.164031	0.274875	0.43894	0.557989	0.0233871	0.0553196	-0.116171	0.12172	0.211463	0.14321	0.0777388	0.126815
tr|A0A0F6CJT8|A0A0F6CJT8_MYCGL	GCW_00175	GCW_00175	633220000	651580000	676480000	587260000	590720000	640050000	622680000	599110000	683990000	526020000	542310000	510670000	359290000	379940000	569590000	423140000	347100000	341120000	0.0122587	-0.259112	-0.529856	-0.765797	0.863855	0.900705	0.000485406	0.0052617	0.0955225	0.213276	0.00244017	0.00951953	-0.117055	0.150481	0.252168	-0.643009	0.000725138	0.00330341
tr|A0A0F6CLB1|A0A0F6CLB1_MYCGL	rpoA	GCW_03530	15600000000	15000000000	16000000000	15600000000	17400000000	17400000000	15500000000	13700000000	15900000000	15100000000	14700000000	14500000000	19900000000	18700000000	16000000000	20000000000	19900000000	19500000000	-0.107407	-0.132521	0.170503	0.294805	0.226718	0.350382	0.0167394	0.0560866	0.215065	0.351196	0.000131985	0.00130921	-0.11771	0.0365275	0.0898576	0.232977	0.00486931	0.0141256
tr|A0A0F6CL16|A0A0F6CL16_MYCGL	GCW_02985	GCW_02985	1396800000	1440000000	1464600000	1735400000	1507700000	1657600000	1314400000	1310100000	1245300000	1402100000	1600000000	1603100000	2373300000	2420700000	1709500000	2270800000	2110000000	2371600000	-0.249861	0.000830599	0.499096	0.553921	0.00528737	0.0263079	0.992204	0.997837	0.10265	0.222539	0.00125653	0.00613305	-0.11875	0.177504	0.283375	0.5266	0.00076593	0.0034383
tr|A0A0F6CLC7|A0A0F6CLC7_MYCGL	GCW_03620	GCW_03620	813970000	697780000	826010000	851620000	875700000	927800000	732380000	719120000	646460000	855890000	806500000	834400000	786870000	796530000	736380000	803320000	740080000	797780000	-0.250885	0.000202251	-0.105884	-0.0926364	0.0165307	0.057157	0.997412	0.997979	0.152236	0.280699	0.209674	0.30199	-0.119886	0.174693	0.281469	-0.0992451	0.149883	0.221814
tr|A0A0F6CKY3|A0A0F6CKY3_MYCGL	GCW_02780	GCW_02780	46912000	50689000	48058000	46333000	47392000	57232000	47738000	45954000	29797000	54941000	46379000	47655000	24274000	27308000	38043000	34869000	22154000	34797000	-0.264214	0.00647383	-0.726623	-0.691716	0.281144	0.409666	0.947421	0.966275	0.0284621	0.116285	0.0323154	0.0687681	-0.122531	0.321953	0.440002	-0.709064	0.000234362	0.0015911
tr|A0A0F6CJV4|A0A0F6CJV4_MYCGL	rplC	GCW_00280	5153700000	5299500000	5323400000	6170000000	5471800000	5714400000	5497100000	4914300000	5135900000	4998400000	4884500000	4950600000	7518600000	7646600000	7495400000	7350000000	7058200000	7930300000	-0.0917702	-0.159575	0.451752	0.431292	0.193457	0.314806	0.0116081	0.0437973	1.64e-05	0.00201937	0.0047196	0.0160987	-0.1251	0.0314923	0.0820668	0.441636	1.88e-06	9.76e-05
tr|A0A0F6CKY8|A0A0F6CKY8_MYCGL	rluA_2	GCW_02810	172170000	167860000	175530000	238360000	188310000	194780000	184110000	178130000	158020000	172260000	184270000	161640000	186170000	126860000	144080000	185860000	191880000	168380000	-0.12794	-0.133748	-0.314632	-0.057955	0.264366	0.391748	0.220317	0.334555	0.154795	0.284564	0.576555	0.675392	-0.130841	0.199517	0.308299	-0.180593	0.171153	0.247088
tr|A0A0F6CKI6|A0A0F6CKI6_MYCGL	cspR	GCW_01820	239510000	236620000	212540000	287420000	269920000	311730000	226100000	277060000	263580000	241140000	194050000	218770000	254920000	242210000	218960000	271940000	224470000	251590000	-0.0226451	-0.25218	-0.121242	-0.0583443	0.856648	0.89772	0.0841251	0.175976	0.29127	0.433026	0.630685	0.722293	-0.132853	0.268783	0.38363	-0.0894502	0.387564	0.485442
tr|A0A0F6CL98|A0A0F6CL98_MYCGL	ssb	GCW_03460	1181500000	1226400000	1119300000	1404800000	1410900000	1300000000	1196900000	1312900000	1128400000	1180000000	1053500000	1096800000	1323800000	1374300000	1153300000	1460500000	1511100000	1312200000	-0.0701401	-0.199447	0.0120181	0.165526	0.441674	0.55848	0.0304363	0.0887125	0.903455	0.933875	0.104149	0.170351	-0.133272	0.0987094	0.183958	0.0900577	0.27388	0.36458
tr|A0A0F6CLT3|A0A0F6CLT3_MYCGL	polC	GCW_90501	909260000	869350000	911600000	1189200000	927280000	967500000	852600000	841750000	929330000	873230000	856580000	903980000	852880000	1004800000	875940000	847510000	898900000	905060000	-0.138027	-0.132478	-0.0788059	-0.122826	0.152274	0.26934	0.138529	0.244814	0.474128	0.594789	0.169423	0.254134	-0.13525	0.131589	0.223555	-0.100648	0.25642	0.347353
tr|A0A0F6CK31|A0A0F6CK31_MYCGL	rpmE	GCW_00775	1606300000	1306800000	1320000000	2174800000	2053200000	1829800000	1527800000	1427700000	1455800000	1682800000	1502800000	1750000000	1745700000	1850000000	2650400000	1918800000	1425400000	1520000000	-0.221813	-0.0600837	0.279015	-0.0817044	0.166807	0.289194	0.688494	0.760186	0.336324	0.472504	0.674299	0.762305	-0.138809	0.358951	0.475284	0.110529	0.57	0.652602
tr|A0A0F6CLN2|A0A0F6CLN2_MYCGL	fur	GCW_02090	123590000	137870000	113190000	126840000	100070000	100630000	93489000	121470000	82932000	138660000	99671000	100750000	157630000	258810000	107590000	155800000	170560000	135000000	-0.237077	-0.0502315	0.577788	0.394031	0.261725	0.390673	0.796852	0.844938	0.323776	0.463429	0.0448351	0.0883768	-0.140631	0.319828	0.438072	0.488833	0.0749999	0.123
tr|A0A0F6CJV7|A0A0F6CJV7_MYCGL	rplB	GCW_00295	4336200000	4830000000	4194100000	6676200000	4866100000	5431400000	4613600000	4110000000	4101600000	4825900000	4881200000	4981500000	8670000000	9385900000	7526300000	8939400000	8360000000	8511200000	-0.242595	-0.0464291	0.754071	0.766782	0.0987242	0.21052	0.68509	0.759234	0.00629534	0.0562147	7.36e-05	0.000896644	-0.14078	0.28301	0.395571	0.760631	2.92e-05	0.000499307
tr|A0A0F6CKC3|A0A0F6CKC3_MYCGL	GCW_01405	GCW_01405	201160000	234420000	218660000	249990000	231480000	193950000	187780000	215210000	169520000	182810000	235680000	214340000	151090000	231720000	184910000	139350000	176550000	131630000	-0.215685	-0.0711675	-0.227806	-0.571001	0.12817	0.241262	0.583941	0.689297	0.298466	0.441586	0.0140392	0.0372161	-0.141617	0.152116	0.254215	-0.389222	0.0168957	0.0394498
tr|A0A0F6CLE5|A0A0F6CLE5_MYCGL	rplK	GCW_03715	5244900000	5591200000	5290000000	6290000000	6153900000	6257700000	5440100000	5538500000	5480000000	5074600000	5035500000	4961700000	6890000000	7010700000	6029500000	7169700000	7306200000	7159700000	-0.0816469	-0.208549	0.194845	0.313006	0.17106	0.29407	0.0106336	0.0407256	0.089249	0.205469	0.000659259	0.00397494	-0.143492	0.0419534	0.0969976	0.255162	0.00217692	0.00723678
tr|A0A0F6CJT9|A0A0F6CJT9_MYCGL	ugpC	GCW_00180	2167700000	1919400000	2016900000	2041600000	1934900000	2035900000	1682700000	1910100000	1830600000	1870200000	1852700000	1819900000	1898600000	1888800000	2028300000	1782200000	1919200000	1940200000	-0.159692	-0.128274	-0.0589364	-0.102785	0.0624344	0.155325	0.00414929	0.0205792	0.225132	0.362811	0.0829173	0.138949	-0.143897	0.00277469	0.0127346	-0.080694	0.0488795	0.087641
tr|A0A0F6CJW6|A0A0F6CJW6_MYCGL	rplE	GCW_00340	6843600000	7060000000	6343200000	7735100000	7933200000	7795800000	6441700000	6021700000	6650200000	6811200000	6564800000	7039900000	12100000000	12700000000	9780000000	12800000000	13100000000	13300000000	-0.193229	-0.0981349	0.662694	0.840668	0.0244284	0.0766675	0.147539	0.253453	0.0331151	0.123669	2.83e-07	4.9e-05	-0.145063	0.0470203	0.105154	0.755237	5.05e-05	0.000690301
tr|A0A0F6CJU2|A0A0F6CJU2_MYCGL	GCW_00200	GCW_00200	526730000	468260000	552130000	531440000	428560000	458300000	527360000	436240000	408790000	471460000	430220000	407200000	528300000	579020000	587810000	387690000	462510000	449350000	-0.111546	-0.179904	0.193159	-0.190224	0.430713	0.549159	0.079432	0.170211	0.0405867	0.13398	0.102024	0.167319	-0.14532	0.115081	0.204552	0.0141654	0.901019	0.922008
tr|A0A0F6CLJ2|A0A0F6CLJ2_MYCGL	holB	GCW_04050	224830000	226520000	242140000	345190000	275370000	288470000	243520000	262640000	260100000	225460000	241670000	214660000	186350000	170390000	194690000	189480000	220670000	213170000	-0.0644365	-0.232943	-0.539093	-0.362297	0.577469	0.678272	0.0962068	0.196569	0.00570873	0.0556374	0.027004	0.061291	-0.146231	0.249081	0.36647	-0.447989	0.01098	0.027339
tr|A0A0F6CJW9|A0A0F6CJW9_MYCGL	rplF	GCW_00355	7157200000	7162300000	6710900000	7844800000	7090100000	7434400000	6731800000	7153200000	7110000000	6123200000	6112600000	5981600000	8756900000	9027300000	7610100000	8736900000	8710000000	8512400000	-0.047708	-0.252368	0.22682	0.258566	0.29132	0.418745	0.000426302	0.0048551	0.0909797	0.205469	9.74e-05	0.00108914	-0.146375	0.0275639	0.0771153	0.24278	0.000479472	0.00243699
tr|A0A0F6CKL5|A0A0F6CKL5_MYCGL	hrcA	GCW_02005	818860000	903350000	915550000	948200000	891160000	842700000	909960000	739310000	825670000	718930000	851820000	753020000	1184100000	1310700000	1036400000	1030000000	1040300000	1138200000	-0.103984	-0.19491	0.408781	0.269622	0.338577	0.46149	0.085616	0.178488	0.0594763	0.169067	0.0158157	0.0403595	-0.148731	0.0415154	0.0969976	0.341307	0.00220411	0.00728777
tr|A0A0F6CK34|A0A0F6CK34_MYCGL	GCW_00790	GCW_00790	86557000	88884000	93648000	139070000	123970000	123680000	86786000	97843000	90756000	106080000	112660000	97301000	93113000	80315000	91961000	88852000	97706000	87260000	-0.251826	-0.053164	-0.305167	-0.260058	0.119187	0.231487	0.708459	0.769847	0.0779212	0.192143	0.11062	0.176246	-0.149078	0.315763	0.433869	-0.282436	0.0871801	0.139989
tr|A0A0F6CLG5|A0A0F6CLG5_MYCGL	GCW_03845	GCW_03845	304460000	296320000	280340000	333430000	315690000	350240000	250740000	289730000	312880000	269160000	303230000	268080000	344260000	299520000	185460000	308780000	321510000	315020000	-0.139891	-0.161833	-0.181239	0.00775846	0.250026	0.378752	0.083029	0.174848	0.518231	0.628841	0.882913	0.918767	-0.15082	0.0530388	0.115475	-0.0836477	0.505325	0.598796
tr|A0A0F6CL21|A0A0F6CL21_MYCGL	GCW_03015	GCW_03015	414530000	425930000	403710000	486180000	420720000	469190000	389640000	438630000	363250000	400810000	360700000	396230000	461670000	402820000	538810000	353500000	396140000	468550000	-0.136907	-0.178399	0.0991135	-0.104971	0.209569	0.336631	0.0334709	0.0948598	0.519823	0.629529	0.4662	0.575729	-0.157504	0.0301339	0.079198	0.00067707	0.994752	0.995378
tr|A0A0F6CKY9|A0A0F6CKY9_MYCGL	spoU	GCW_02815	218380000	210540000	217190000	287350000	282670000	273700000	224500000	236740000	230240000	226820000	187140000	226660000	115600000	189080000	213540000	197680000	168240000	224960000	-0.107388	-0.217607	-0.523511	-0.334211	0.291828	0.418745	0.128971	0.234667	0.103729	0.223473	0.0656639	0.117736	-0.161445	0.154387	0.255237	-0.425758	0.0158142	0.0374067
tr|A0A0F6CL26|A0A0F6CL26_MYCGL	rpsD	GCW_03040	7358500000	6925100000	6901700000	8591100000	7425500000	6982500000	6939200000	6959200000	6986700000	6417700000	6268600000	5914100000	6580000000	6741400000	8312100000	6916100000	7142200000	6720700000	-0.081063	-0.248203	-0.0304034	-0.0884109	0.185577	0.309463	0.00632554	0.0280458	0.818325	0.875351	0.176114	0.263528	-0.162214	0.0369556	0.0905485	-0.0590476	0.443123	0.54179
tr|A0A0F6CKG2|A0A0F6CKG2_MYCGL	cysP	GCW_01680	684580000	698270000	687380000	652820000	818260000	749390000	636650000	527560000	586590000	630490000	758990000	688840000	893240000	873190000	666770000	878720000	834700000	901960000	-0.293199	-0.0457952	0.181642	0.285808	0.0254135	0.0789496	0.642416	0.72894	0.314827	0.455008	0.0018458	0.00793824	-0.1642	0.0908095	0.17184	0.234665	0.0181768	0.0417116
tr|A0A0F6CKM0|A0A0F6CKM0_MYCGL	rplT	GCW_02030	2688900000	2500000000	2424300000	3023200000	3454900000	3627700000	3127300000	2601100000	2604700000	2003100000	2673400000	2780700000	3746700000	3556800000	3222500000	3463600000	3064800000	3647500000	-0.0886162	-0.248835	0.248416	0.199615	0.536581	0.645826	0.202982	0.31776	0.0679149	0.181382	0.14905	0.227458	-0.166259	0.236757	0.350013	0.224466	0.0661312	0.111733
tr|A0A0F6CKU9|A0A0F6CKU9_MYCGL	GCW_02595	GCW_02595	70645000	59042000	59977000	55227000	60492000	77374000	59088000	55807000	46799000	60901000	55318000	62585000	65820000	59088000	52767000	63108000	72444000	60363000	-0.243163	-0.0980498	-0.107188	0.0337991	0.102095	0.215456	0.337595	0.465517	0.409264	0.535795	0.774199	0.840444	-0.168782	0.12325	0.213517	-0.0349729	0.734425	0.793829
tr|A0A0F6CKW0|A0A0F6CKW0_MYCGL	potD	GCW_02665	1347100000	1523300000	1543200000	1775900000	1595800000	1770700000	1308500000	1318100000	1409500000	1555200000	1376300000	1526800000	1188900000	1275900000	1360500000	1140000000	1300100000	1296600000	-0.243445	-0.0999132	-0.320834	-0.356574	0.013159	0.0482235	0.261399	0.384101	0.00678004	0.0570528	0.00552031	0.017625	-0.169895	0.0535388	0.115531	-0.337639	0.00258323	0.00836152
tr|A0A0F6CL59|A0A0F6CL59_MYCGL	GCW_03240	GCW_03240	569750000	572250000	607890000	580450000	621120000	600180000	531840000	528270000	594870000	496010000	515710000	487920000	706100000	666430000	546510000	636170000	580160000	649810000	-0.101672	-0.243869	0.111899	0.0715719	0.193762	0.314806	0.000267387	0.00393502	0.425153	0.546117	0.291213	0.39104	-0.171019	0.00607062	0.0234807	0.0918766	0.17261	0.248026
tr|A0A0F6CJS6|A0A0F6CJS6_MYCGL	rnj	GCW_00095	2476700000	2407800000	2478700000	2772900000	2499600000	2671400000	2319700000	2280000000	2314800000	2160600000	2219400000	2296900000	2445500000	2765900000	2501500000	2504800000	2653300000	2628600000	-0.145878	-0.196951	0.0111443	0.024883	0.00707941	0.0320933	0.00226923	0.0145373	0.872139	0.910703	0.564722	0.66661	-0.171507	0.00262541	0.0123254	0.01803	0.678985	0.749662
tr|A0A0F6CLA9|A0A0F6CLA9_MYCGL	rpsP	GCW_03520	1876800000	2037300000	1790600000	1782600000	2145600000	1982600000	1690800000	1953400000	1900000000	1370000000	1665300000	1733900000	2173300000	1949200000	2142400000	2020500000	2411800000	2133200000	-0.0664797	-0.28393	0.109312	0.176926	0.428552	0.54869	0.0665194	0.153219	0.158954	0.289909	0.14575	0.223531	-0.171531	0.0644433	0.133443	0.143515	0.0436193	0.080317
tr|A0A0F6CK14|A0A0F6CK14_MYCGL	truB	GCW_00655	75102000	88311000	83687000	139560000	77517000	76285000	75550000	78586000	97119000	71593000	67027000	89570000	111750000	111800000	95434000	89658000	94373000	103840000	-0.105041	-0.243958	0.239291	0.0912293	0.618708	0.715783	0.289583	0.41321	0.200612	0.334717	0.608947	0.704942	-0.172828	0.390816	0.501415	0.167159	0.343208	0.439735
tr|A0A0F6CLL2|A0A0F6CLL2_MYCGL	GCW_00800	GCW_00800	345060000	411780000	386320000	445050000	435260000	411820000	358640000	355360000	285140000	388230000	418120000	353480000	212460000	292810000	355380000	245920000	242560000	191720000	-0.285335	-0.0701802	-0.500595	-0.840063	0.0676413	0.164272	0.458423	0.581299	0.0882826	0.205324	0.000621932	0.00382488	-0.17375	0.0782979	0.153844	-0.660367	0.00068355	0.00313719
tr|A0A0F6CJZ3|A0A0F6CJZ3_MYCGL	dxr	GCW_00495	103140000	113760000	99304000	168270000	144010000	118820000	119070000	108250000	124400000	116150000	86173000	107620000	157570000	152380000	118330000	103910000	135920000	163150000	-0.0872679	-0.269692	0.196859	0.109013	0.558233	0.66081	0.177215	0.289912	0.316802	0.456611	0.656798	0.749408	-0.175599	0.276998	0.390719	0.153605	0.357674	0.451682
tr|A0A0F6CKA0|A0A0F6CKA0_MYCGL	GCW_01255	GCW_01255	35094000	49706000	34486000	69719000	43074000	40610000	32395000	29650000	27600000	43682000	62715000	45366000	47266000	43894000	15232000	60019000	68502000	39264000	-0.604961	0.154564	-0.357867	0.299357	0.0330065	0.0961902	0.5537	0.667698	0.445722	0.565108	0.36843	0.473036	-0.175783	0.509213	0.611652	0.00785105	0.979182	0.985761
tr|A0A0F6CLH1|A0A0F6CLH1_MYCGL	GCW_03900	GCW_03900	1912700000	1839900000	1890000000	1681400000	1600000000	1612400000	1607100000	1605100000	1641700000	1466100000	1464500000	1536500000	2434900000	2373500000	2028400000	2406100000	2430800000	2554400000	-0.11885	-0.238656	0.375327	0.487834	0.0603031	0.150635	0.00437193	0.0213392	0.0357336	0.127922	3.85e-05	0.000550036	-0.176825	0.0157235	0.0498451	0.433361	7.65e-05	0.000905099
tr|A0A0F6CJW3|A0A0F6CJW3_MYCGL	rpsQ	GCW_00325	1436700000	1600300000	1592200000	2056900000	1609100000	1982300000	1683700000	1497400000	1446700000	1315300000	1487700000	1645200000	2500200000	2331200000	2582300000	2065200000	2528600000	2606100000	-0.151091	-0.208196	0.528776	0.486559	0.212366	0.340231	0.148277	0.254012	0.000548965	0.014655	0.0310321	0.066964	-0.179361	0.120863	0.210928	0.507822	0.000291093	0.0017725
tr|A0A0F6CKY5|A0A0F6CKY5_MYCGL	plsX	GCW_02795	225900000	205080000	227120000	288980000	222350000	273090000	201090000	231380000	208740000	208010000	210540000	209860000	299820000	384080000	335630000	335120000	323350000	374130000	-0.169722	-0.198813	0.499313	0.51769	0.14363	0.260835	0.0689519	0.155902	0.0326789	0.123097	0.00370287	0.0132399	-0.184195	0.086233	0.165213	0.508531	0.000280058	0.00172659
tr|A0A0F6CJT3|A0A0F6CJT3_MYCGL	GCW_00150	GCW_00150	134920000	138010000	161370000	148370000	123240000	121070000	111280000	127680000	130830000	150060000	98543000	106930000	161530000	193560000	143190000	136910000	110380000	146170000	-0.161146	-0.217869	0.269104	-0.0716355	0.146214	0.263961	0.351726	0.477509	0.183579	0.315735	0.623524	0.716762	-0.189229	0.119643	0.209632	0.108771	0.427509	0.52689
tr|A0A0F6CLH8|A0A0F6CLH8_MYCGL	GCW_03940	GCW_03940	591950000	555200000	589070000	1010800000	703730000	607340000	517860000	613010000	588850000	590010000	539400000	672270000	661350000	668510000	995650000	708090000	595090000	591920000	-0.238627	-0.171458	0.196746	-0.0985269	0.218631	0.345252	0.375113	0.496117	0.494543	0.607648	0.593082	0.690806	-0.204652	0.268853	0.38363	0.0566507	0.776866	0.825169
tr|A0A0F6CJV8|A0A0F6CJV8_MYCGL	rpsS	GCW_00300	4658900000	4032800000	4110000000	4195900000	4750300000	3916600000	3698300000	4316300000	4303600000	3636700000	3080700000	3230000000	2083500000	2540600000	3251500000	2402500000	2379100000	2256700000	-0.0589827	-0.367963	-0.704312	-0.866475	0.527253	0.640236	0.00730706	0.0305703	0.0254207	0.113435	1.36e-05	0.000329976	-0.204958	0.0542374	0.116629	-0.783117	1.06e-05	0.000282959
tr|A0A0F6CLQ5|A0A0F6CLQ5_MYCGL	gidB	GCW_03615	93938000	92062000	83349000	114050000	112470000	116460000	84826000	76495000	89937000	100420000	95217000	83799000	108350000	146320000	119050000	131340000	146350000	116180000	-0.285137	-0.131789	0.287651	0.363413	0.0333379	0.0966956	0.278545	0.403071	0.171313	0.300579	0.0512828	0.0979709	-0.206427	0.0752599	0.148826	0.326029	0.0141308	0.0344859
tr|A0A0F6CJR9|A0A0F6CJR9_MYCGL	ksgA	GCW_00045	380420000	394080000	368260000	445180000	378560000	417690000	287690000	340910000	336920000	345870000	368900000	382340000	465430000	514270000	470560000	472520000	443290000	475110000	-0.304121	-0.119791	0.282812	0.22254	0.0221333	0.071101	0.0922464	0.190034	0.00926257	0.0669508	0.00472262	0.0160987	-0.209014	0.013354	0.0446344	0.252991	0.000589734	0.0028558
tr|A0A0F6CJY7|A0A0F6CJY7_MYCGL	GCW_00465	GCW_00465	256830000	234940000	242680000	220350000	240020000	221320000	232520000	214490000	203630000	156080000	213040000	204640000	287850000	300240000	228330000	332980000	314880000	314750000	-0.122032	-0.303445	0.20542	0.443059	0.134209	0.248145	0.116386	0.220918	0.241124	0.382559	0.000100212	0.00110055	-0.209889	0.0288936	0.0782799	0.329127	0.00819461	0.0219117
tr|A0A0F6CKM4|A0A0F6CKM4_MYCGL	rplU	GCW_02070	3362200000	3198900000	2820100000	3603400000	3464700000	3854700000	3080000000	3120000000	3176300000	3113300000	2592300000	2469600000	3666400000	2854900000	3335600000	3423400000	2887200000	3381700000	-0.11375	-0.312438	-0.0425581	-0.066853	0.138237	0.253297	0.051244	0.127591	0.741943	0.811783	0.526931	0.634268	-0.21017	0.038553	0.0926176	-0.0546544	0.534142	0.619806
tr|A0A0F6CKM5|A0A0F6CKM5_MYCGL	GCW_02075	GCW_02075	49774000	44612000	45959000	103900000	38822000	63229000	45531000	74210000	64446000	38584000	35053000	41278000	48160000	46284000	61913000	35341000	35903000	54866000	0.0891655	-0.591439	-0.147162	-0.457323	0.785023	0.844348	0.105956	0.208463	0.626661	0.724614	0.223209	0.317763	-0.211368	0.520535	0.624033	-0.293923	0.354325	0.450135
tr|A0A0F6CKT9|A0A0F6CKT9_MYCGL	smpB	GCW_02530	24057000	29929000	25206000	28015000	31121000	31598000	27460000	23035000	22625000	27685000	23014000	22798000	22363000	16776000	20042000	28716000	20856000	25101000	-0.216569	-0.209149	-0.521701	-0.186248	0.109214	0.223543	0.125018	0.230197	0.0107089	0.0684924	0.2714	0.373403	-0.212854	0.0389188	0.0931324	-0.344246	0.0192867	0.0434641
tr|A0A0F6CKB8|A0A0F6CKB8_MYCGL	dnaB	GCW_01380	42119000	31478000	29247000	49797000	40874000	31415000	30729000	29503000	41925000	30618000	33487000	27698000	77189000	120290000	59822000	105110000	70841000	112370000	-0.138688	-0.292863	1.19398	1.3582	0.534871	0.645826	0.105789	0.208463	0.110623	0.231028	0.0373458	0.0765588	-0.213717	0.21929	0.328998	1.27843	0.00236684	0.00778401
tr|A0A0F6CKE8|A0A0F6CKE8_MYCGL	sufB	GCW_01605	388760000	387030000	416480000	570020000	378390000	419490000	402270000	355760000	361440000	337790000	358140000	389160000	503480000	547170000	348930000	492380000	484900000	501330000	-0.193424	-0.238425	0.128754	0.208002	0.149353	0.266707	0.0911349	0.188714	0.593772	0.694431	0.0747844	0.129556	-0.215749	0.104042	0.19215	0.168922	0.218767	0.301663
tr|A0A0F6CL03|A0A0F6CL03_MYCGL	dppD	GCW_02915	503920000	559170000	620600000	649040000	635410000	612490000	526770000	510190000	468590000	472000000	554440000	542730000	529180000	553510000	522860000	515040000	552320000	539690000	-0.249923	-0.190212	-0.157146	-0.155799	0.0129084	0.0478783	0.0830038	0.174848	0.0418992	0.137336	0.0456261	0.0896487	-0.219758	0.0124296	0.0427049	-0.156472	0.0402023	0.0751503
tr|A0A0F6CKG4|A0A0F6CKG4_MYCGL	rpsI	GCW_01690	3033200000	2603700000	2666600000	3248900000	2840900000	3025600000	2248200000	2200000000	2127100000	2781800000	2864800000	2711100000	4770900000	4691600000	3826100000	4323100000	4098200000	4665300000	-0.404867	-0.0594756	0.609536	0.587437	0.000510188	0.00759066	0.322516	0.449399	0.0270414	0.114226	0.00259086	0.00995861	-0.222149	0.0354655	0.0879488	0.598529	2.71e-05	0.000475995
tr|A0A0F6CLF0|A0A0F6CLF0_MYCGL	manA	GCW_03745	125800000	129220000	144180000	129790000	123050000	110520000	120560000	107660000	102050000	95553000	118910000	108660000	137960000	164340000	125310000	182630000	163210000	154530000	-0.207205	-0.238767	0.165445	0.392144	0.0643143	0.158074	0.077712	0.168285	0.310481	0.453893	0.0213564	0.0513054	-0.2229	0.012218	0.042214	0.283243	0.0204715	0.0451254
tr|A0A0F6CLM2|A0A0F6CLM2_MYCGL	GCW_01500	GCW_01500	23963000	27962000	21744000	0	38740000	14536000	9975900	32009000	32729000	24617000	18841000	12293000	182190000	183030000	21812000	33582000	134710000	151690000	-0.0277894	-0.450168	2.34521	2.07075	0.703381	0.778425	0.700339	0.765484	0.1807	0.312535	0.143494	0.220623	-0.223576	0.931563	0.953264	2.2145	0.0213783	0.046623
tr|A0A0F6CK61|A0A0F6CK61_MYCGL	ylxM	GCW_01005	58301000	67357000	52769000	45378000	64752000	58333000	59875000	48834000	50393000	37229000	46222000	54533000	53020000	63564000	43414000	51300000	74732000	52593000	-0.124526	-0.329977	-0.116424	0.0424558	0.356809	0.480931	0.122545	0.227003	0.545462	0.649487	0.849125	0.902324	-0.223598	0.0967804	0.180912	-0.0347983	0.809804	0.851333
tr|A0A0F6CL71|A0A0F6CL71_MYCGL	deoA	GCW_03305	325390000	352100000	377510000	394340000	423150000	363360000	323670000	293880000	318710000	338140000	326060000	311320000	374600000	397650000	380520000	401290000	411350000	426570000	-0.255842	-0.19658	0.0442813	0.148597	0.00839108	0.0361644	0.020664	0.0658465	0.479293	0.599361	0.0375369	0.0766951	-0.225907	0.00952167	0.0346871	0.0973819	0.142111	0.211618
tr|A0A0F6CM12|A0A0F6CM12_MYCGL	GCW_92794	GCW_92794	625750000	659250000	619720000	764710000	597590000	624090000	525090000	485200000	470950000	600870000	615300000	626110000	849520000	897160000	803000000	829390000	871000000	845340000	-0.393376	-0.0786894	0.390134	0.387898	0.00118582	0.0121839	0.22984	0.348156	0.00238894	0.0302238	0.000197423	0.00172995	-0.22747	0.0299731	0.0791135	0.389016	0.000114497	0.00115435
tr|A0A0F6CJW4|A0A0F6CJW4_MYCGL	rplN	GCW_00330	765960000	871710000	811510000	826150000	921930000	955580000	730190000	698610000	687170000	760780000	691580000	831700000	1011200000	976330000	788450000	980390000	1023400000	1080600000	-0.284049	-0.173767	0.107629	0.259617	0.00233606	0.0178708	0.119439	0.223932	0.44638	0.565108	0.00687337	0.02052	-0.227854	0.00739582	0.0279045	0.185624	0.0425985	0.0789099
tr|A0A0F6CKW2|A0A0F6CKW2_MYCGL	potB	GCW_02675	0	18713000	20812000	21898000	14284000	12023000	0	16403000	0	16457000	12001000	0	16038000	11784000	17414000	0	0	8497000	-0.0971825	-0.302308	-0.218633	-1.04612	0.234034	0.358072	0.43608	0.556409	0.905741	0.934067	0.0330527	0.0700944	-0.230643	0.163553	0.266803	-0.385334	0.240774	0.328329
tr|A0A0F6CK22|A0A0F6CK22_MYCGL	GCW_00700	GCW_00700	940630000	966220000	763640000	1120000000	908140000	918200000	788540000	788670000	839990000	838160000	789880000	735850000	1170000000	1288900000	1099200000	1200600000	1051700000	1181600000	-0.215649	-0.247822	0.343338	0.290863	0.0381488	0.10673	0.031274	0.0898762	0.0184144	0.0911812	0.0207996	0.0503611	-0.232417	0.0295909	0.0788582	0.315949	0.00315979	0.009668
tr|A0A0F6CLY5|A0A0F6CLY5_MYCGL	pheT	GCW_92037	1644400000	1482800000	1446100000	1430700000	1497400000	1587300000	1280000000	1347900000	1292500000	1268100000	1251300000	1291600000	1516400000	1669200000	1474600000	1620000000	1616200000	1560100000	-0.214914	-0.253904	0.0363179	0.07875	0.00132007	0.013244	0.000502733	0.0052617	0.60708	0.705961	0.0693195	0.121457	-0.233344	0.000621894	0.00429736	0.0572324	0.206165	0.288163
tr|A0A0F6CLZ1|A0A0F6CLZ1_MYCGL	scpB	GCW_92263	529380000	665140000	573760000	486950000	581070000	528880000	478240000	444090000	597300000	442870000	473180000	421000000	243830000	355800000	376570000	444970000	439460000	396680000	-0.146964	-0.33163	-0.785435	-0.393289	0.374301	0.497807	0.00570966	0.0263277	0.0109061	0.0690347	0.00263361	0.0100601	-0.236344	0.0401856	0.0950218	-0.576079	0.000895665	0.00387911
tr|A0A0F6CK68|A0A0F6CK68_MYCGL	mgc2	GCW_01040	1410000000	1459900000	1352700000	1130400000	1080900000	1066300000	1167200000	959820000	971670000	1064900000	1170000000	1013700000	934020000	1065900000	1057400000	1033500000	969850000	1055400000	-0.274501	-0.206341	-0.293892	-0.293217	0.0700802	0.166884	0.0923905	0.190034	0.0285288	0.116285	0.0233352	0.0553196	-0.240788	0.0483209	0.107474	-0.294324	0.0228279	0.0486505
tr|A0A0F6CLF8|A0A0F6CLF8_MYCGL	GCW_03800	GCW_03800	376540000	336610000	342170000	579740000	386150000	430280000	342770000	300680000	344030000	375530000	353740000	357030000	418530000	512790000	441570000	412880000	351870000	434390000	-0.311835	-0.174236	0.163557	-0.0316588	0.0895941	0.200848	0.267352	0.39055	0.328334	0.467743	0.847468	0.902324	-0.241396	0.153424	0.255046	0.0692486	0.649746	0.722593
tr|A0A0F6CLA7|A0A0F6CLA7_MYCGL	rplS	GCW_03510	3090000000	3038300000	3410000000	2979400000	2867700000	3574800000	2845100000	3274500000	2490000000	2499300000	2585300000	2312900000	4273200000	3597100000	3129300000	3379400000	3572500000	3705900000	-0.139093	-0.358169	0.214173	0.168631	0.332857	0.455767	0.00153394	0.0113578	0.262845	0.409076	0.0341488	0.0721701	-0.244262	0.0215932	0.0644651	0.191886	0.0439264	0.0806409
tr|A0A0F6CKZ0|A0A0F6CKZ0_MYCGL	GCW_02820	GCW_02820	558460000	595420000	531570000	644910000	647460000	778810000	461330000	644830000	541860000	468610000	521540000	527220000	654420000	542360000	450090000	573090000	586330000	477050000	-0.188705	-0.307866	-0.189712	-0.198852	0.298391	0.42432	0.021253	0.0673741	0.334049	0.472504	0.156785	0.236911	-0.247056	0.0548494	0.117235	-0.194275	0.125936	0.189829
tr|A0A0F6CLD7|A0A0F6CLD7_MYCGL	atpA	GCW_01735	2099500000	2151900000	2102300000	1790000000	1751300000	1716400000	1641300000	1593200000	1460000000	1607200000	1718400000	1758800000	1786400000	1912400000	1400000000	2143700000	1892700000	1822400000	-0.307669	-0.191641	-0.187561	0.0128867	0.00724361	0.0323583	0.0380929	0.10366	0.264564	0.409076	0.897266	0.931823	-0.247798	0.012179	0.042214	-0.0836101	0.419263	0.517765
tr|A0A0F6CKJ0|A0A0F6CKJ0_MYCGL	hlp2	GCW_01840	10600000000	10300000000	10600000000	11500000000	11000000000	10700000000	9660800000	9089400000	9058900000	8788100000	8723200000	9151600000	9624300000	10000000000	9311700000	10200000000	9917300000	10100000000	-0.215843	-0.276566	-0.158385	-0.0990364	0.00227117	0.0175944	6.63e-05	0.00169953	0.00843407	0.0663912	0.00632506	0.0191621	-0.248251	1.89e-05	0.000362374	-0.129307	0.00188854	0.00656188
tr|A0A0F6CK90|A0A0F6CK90_MYCGL	GCW_01195	GCW_01195	1580600000	1818200000	1557500000	114110000	144660000	132690000	623790000	561100000	652950000	826350000	961480000	876490000	388240000	505940000	1663100000	456380000	475380000	476540000	-0.540924	-0.00516735	-0.0643246	-0.92498	0.453476	0.572221	0.99297	0.997837	0.944632	0.961864	0.272616	0.374239	-0.248317	0.701513	0.780164	-0.431403	0.577544	0.656543
tr|A0A0F6CKC4|A0A0F6CKC4_MYCGL	ispD	GCW_01410	140010000	143530000	130860000	226100000	131730000	139110000	142490000	104610000	153140000	100430000	120880000	142190000	133690000	181580000	134820000	150460000	182070000	160610000	-0.187124	-0.326034	-0.0177759	0.114008	0.414027	0.535696	0.156508	0.264429	0.934917	0.953553	0.5018	0.609896	-0.254908	0.195415	0.302722	0.0496202	0.767373	0.81933
tr|A0A0F6CKR2|A0A0F6CKR2_MYCGL	yqeH	GCW_02320	315310000	282950000	333940000	350850000	339570000	364470000	339120000	257440000	256120000	253790000	285610000	272830000	260320000	263790000	230780000	267780000	249310000	259520000	-0.220581	-0.290697	-0.396319	-0.355395	0.221481	0.347555	0.00541209	0.0252986	0.00206848	0.0282233	0.00101507	0.00529039	-0.255213	0.0130091	0.0437191	-0.375712	0.00060413	0.002858
tr|A0A0F6CL39|A0A0F6CL39_MYCGL	GCW_03130	GCW_03130	34368000	31581000	57095000	41424000	50148000	74165000	41994000	52222000	54051000	26773000	32964000	33767000	41192000	45369000	43980000	38842000	53733000	41162000	0.0382217	-0.626876	-0.145473	-0.110577	0.868317	0.900932	0.0484554	0.123652	0.514899	0.626035	0.67007	0.758919	-0.256335	0.348894	0.467472	-0.127919	0.572819	0.653177
tr|A0A0F6CJX4|A0A0F6CJX4_MYCGL	adk	GCW_00380	3090000000	3003900000	2963500000	3224800000	3451100000	3337300000	2863500000	2618700000	2501700000	2632700000	2527300000	2822200000	4060400000	3505500000	3070100000	3919200000	3668500000	3912900000	-0.256033	-0.256341	0.157757	0.27051	0.0154734	0.055132	0.00606042	0.0276086	0.327489	0.467624	0.00164584	0.00728196	-0.256338	0.000496861	0.00363774	0.215083	0.016871	0.0394498
tr|A0A0F6CL97|A0A0F6CL97_MYCGL	rpsR	GCW_03455	1570600000	1342200000	1487300000	1813900000	1370800000	1690500000	1638400000	1505400000	1338800000	1021300000	1189900000	1070000000	1756600000	1943300000	1860500000	1836200000	1702100000	1686200000	-0.0490582	-0.501371	0.261795	0.171899	0.670994	0.759054	0.00155131	0.0113578	0.0129262	0.0734881	0.0635734	0.115332	-0.256631	0.0739883	0.147258	0.217547	0.0192938	0.0434641
tr|A0A0F6CKH7|A0A0F6CKH7_MYCGL	GCW_01755	GCW_01755	229900000	256460000	235580000	390240000	304930000	327800000	226770000	236420000	216130000	260940000	270710000	247860000	325030000	340920000	377780000	257230000	280760000	287120000	-0.360989	-0.162513	0.258596	-0.0804943	0.0522313	0.136605	0.285689	0.409554	0.0973399	0.215671	0.579835	0.676658	-0.258341	0.124714	0.214844	0.0989904	0.525258	0.610649
tr|A0A0F6CJV6|A0A0F6CJV6_MYCGL	rplW	GCW_00290	4560000000	4861900000	4602500000	5519300000	6348300000	5747600000	4221100000	4212400000	4459700000	4691700000	4268500000	4557900000	6306400000	6546600000	6330700000	6465700000	6316600000	6571400000	-0.29503	-0.226748	0.278241	0.290969	0.0196763	0.0643951	0.0497783	0.12637	0.0111968	0.0694431	0.0091212	0.0260909	-0.260576	0.0297588	0.0788864	0.284528	0.010532	0.026335
tr|A0A0F6CLC5|A0A0F6CLC5_MYCGL	GCW_03605	GCW_03605	260370000	253290000	289330000	253580000	311920000	272920000	190950000	197950000	183920000	284370000	254100000	256040000	273430000	255920000	191290000	213200000	193770000	256020000	-0.518782	-0.0467984	-0.187585	-0.307877	0.000139879	0.00369481	0.547295	0.66127	0.312627	0.455008	0.0814455	0.137986	-0.263574	0.0492774	0.109013	-0.246477	0.0363193	0.0693676
tr|A0A0F6CLD2|A0A0F6CLD2_MYCGL	GCW_03645	GCW_03645	192200000	179290000	173690000	253610000	199420000	236980000	171060000	193830000	165280000	163770000	152060000	178390000	177940000	187210000	160230000	170670000	169150000	186000000	-0.220206	-0.321508	-0.2333	-0.232092	0.107843	0.222222	0.0307999	0.0893489	0.0858902	0.202215	0.072739	0.126727	-0.269968	0.0455597	0.10226	-0.232696	0.068673	0.115553
tr|A0A0F6CLA8|A0A0F6CLA8_MYCGL	trmD	GCW_03515	225790000	198290000	229700000	240910000	248890000	234010000	189840000	204830000	184520000	182810000	188310000	190590000	207450000	230690000	193520000	214010000	236730000	205730000	-0.250038	-0.294249	-0.124926	-0.0693456	0.00695375	0.0320933	0.00133478	0.0106609	0.219195	0.355107	0.403598	0.51178	-0.271974	0.00149542	0.00851556	-0.0968684	0.156388	0.228997
tr|A0A0F6CLA2|A0A0F6CLA2_MYCGL	GCW_03485	GCW_03485	405110000	508490000	500240000	543320000	520790000	693570000	418840000	387380000	532940000	450470000	451730000	380450000	463610000	339400000	447840000	495790000	371660000	314900000	-0.243846	-0.306047	-0.342266	-0.423517	0.218885	0.345252	0.0593813	0.142099	0.0904352	0.205469	0.107699	0.174302	-0.274611	0.0731133	0.146943	-0.38232	0.0310967	0.0622948
tr|A0A0F6CJY5|A0A0F6CJY5_MYCGL	ftsK	GCW_00455	422650000	481960000	504120000	583970000	578360000	626850000	448820000	466350000	450410000	402660000	424430000	441780000	449760000	515100000	479220000	576490000	494900000	522870000	-0.227616	-0.333585	-0.146979	-0.00424241	0.0543823	0.140739	0.0154378	0.0540731	0.199308	0.333447	0.969365	0.982141	-0.279628	0.0283183	0.0776081	-0.073846	0.47886	0.572955
tr|A0A0F6CL77|A0A0F6CL77_MYCGL	GCW_03335	GCW_03335	720510000	541150000	584780000	398610000	330160000	398010000	86257000	84195000	92607000	800070000	691260000	691960000	144030000	183250000	640570000	163190000	131950000	146470000	-2.49857	0.554478	-0.619171	-1.75118	0.00101462	0.0108938	0.0126629	0.0466795	0.395247	0.519661	0.00189956	0.00794715	-0.281396	0.591734	0.69556	-1.07688	0.0292386	0.0593456
tr|A0A0F6CKF1|A0A0F6CKF1_MYCGL	sufB	GCW_01605	1834600000	1823800000	1831700000	2005500000	1990700000	2046100000	1561600000	1725300000	1650400000	1565100000	1506800000	1449300000	1970000000	2005800000	1677700000	2004900000	1920000000	1964500000	-0.223899	-0.350915	-0.028987	0.0307447	0.0068591	0.0320933	0.000145539	0.00248367	0.757366	0.823049	0.420369	0.527606	-0.286009	0.0001435	0.00165033	0.00131295	0.979349	0.985761
tr|A0A0F6CL60|A0A0F6CL60_MYCGL	umuC	GCW_03245	73380000	80299000	102160000	88649000	73997000	76439000	79646000	68652000	49341000	67967000	70487000	68620000	79335000	89229000	69084000	91897000	94762000	75475000	-0.324339	-0.257061	-0.0583807	0.0830975	0.190769	0.313714	0.0310829	0.0897463	0.678159	0.768246	0.548935	0.649597	-0.290308	0.0333405	0.0853892	0.0140919	0.898166	0.92062
tr|A0A0F6CJW1|A0A0F6CJW1_MYCGL	rplP	GCW_00315	954080000	931300000	905860000	1132800000	963680000	1030000000	726230000	834020000	834130000	773580000	823870000	841780000	1473800000	1781600000	1375100000	1628300000	1602700000	1700300000	-0.305145	-0.278372	0.64637	0.73717	0.0107845	0.0413534	0.00324912	0.0173758	0.03682	0.129281	3.7e-06	0.00016243	-0.29194	0.00171961	0.00927685	0.692241	2.57e-05	0.000464343
tr|A0A0F6CKG7|A0A0F6CKG7_MYCGL	GCW_01705	GCW_01705	1174700000	1125400000	1080700000	1147400000	1115100000	1069700000	859930000	903780000	892240000	875750000	920440000	1018200000	791850000	864680000	716200000	870170000	837960000	790150000	-0.33773	-0.254135	-0.50041	-0.426022	1.54e-05	0.000857595	0.0358464	0.0997536	0.00899439	0.0669508	0.00052013	0.00349634	-0.295327	4.28e-05	0.000658075	-0.462737	2.4e-06	0.000105482
tr|A0A0F6CJX5|A0A0F6CJX5_MYCGL	map	GCW_00385	1339500000	1310000000	1376400000	1888800000	1461700000	1633400000	1273400000	1170000000	1293100000	1149500000	1262800000	1168900000	1304100000	1478900000	1587500000	1283400000	1364700000	1544500000	-0.269261	-0.330892	-0.0435366	-0.10349	0.0385506	0.106756	0.0185454	0.0603461	0.728391	0.804374	0.414659	0.523645	-0.300105	0.0254467	0.0727894	-0.0733619	0.497638	0.590825
tr|A0A0F6CLG3|A0A0F6CLG3_MYCGL	GCW_03835	GCW_03835	66784000	65568000	30214000	0	64742000	0	50896000	54236000	31179000	61811000	42893000	35263000	104550000	75096000	47883000	70083000	63209000	70836000	-0.322709	-0.284524	0.416439	0.259863	0.631674	0.726663	0.586979	0.690793	0.135205	0.261134	0.0717658	0.125386	-0.30349	0.582038	0.688372	0.340274	0.0562217	0.0979501
tr|A0A0F6CKM6|A0A0F6CKM6_MYCGL	rpmA	GCW_02080	1702700000	1974300000	1670000000	2538200000	2080200000	2497900000	1580500000	1597800000	1499300000	1699900000	1943800000	1771200000	1942600000	2026800000	2029800000	1434100000	1660000000	1709200000	-0.41373	-0.202564	-0.0547283	-0.376674	0.0190702	0.0637759	0.155213	0.262964	0.640215	0.736128	0.0299371	0.0648286	-0.304403	0.0508986	0.112196	-0.206321	0.164419	0.240185
tr|A0A0F6CKM1|A0A0F6CKM1_MYCGL	GCW_02035	GCW_02035	1318200000	1148300000	1267200000	1489900000	1356700000	1381700000	1080000000	1050000000	1196800000	1040000000	1030000000	1024100000	1056900000	1190000000	1502300000	1230000000	1023400000	1174200000	-0.259863	-0.361282	-0.0884734	-0.217617	0.0155847	0.055132	0.00143065	0.0110697	0.62019	0.719843	0.0661847	0.118324	-0.310355	0.00146346	0.008427	-0.14979	0.153616	0.225474
tr|A0A0F6CL63|A0A0F6CL63_MYCGL	truA	GCW_03265	29189000	28578000	27272000	29187000	25677000	37090000	26839000	25794000	13410000	21863000	20144000	34569000	31416000	32272000	25387000	27425000	19914000	31305000	-0.422215	-0.208728	0.00940018	-0.170284	0.217072	0.34506	0.481042	0.597658	0.9463	0.961967	0.442028	0.551414	-0.311526	0.124489	0.214844	-0.0776462	0.554894	0.639063
tr|A0A0F6CLG6|A0A0F6CLG6_MYCGL	GCW_03850	GCW_03850	81292000	86874000	67723000	67528000	102200000	67612000	97046000	65737000	57378000	51938000	53330000	55314000	54896000	58235000	30262000	76203000	79603000	48810000	-0.10398	-0.559228	-0.722564	-0.20962	0.709707	0.782596	0.00654308	0.028338	0.0448533	0.141959	0.406929	0.514941	-0.313721	0.121069	0.210928	-0.443414	0.0524747	0.0922056
tr|A0A0F6CJZ6|A0A0F6CJZ6_MYCGL	GCW_00520	GCW_00520	12550000	14879000	13970000	15836000	12864000	15221000	12935000	11171000	10779000	10869000	11845000	10961000	20059000	17299000	15475000	20767000	16058000	19203000	-0.290277	-0.341206	0.308555	0.393264	0.0314145	0.0945523	0.00198378	0.01348	0.109829	0.230153	0.0682045	0.119946	-0.315517	0.00207404	0.0106295	0.351531	0.00523685	0.0151205
tr|A0A0F6CL53|A0A0F6CL53_MYCGL	GCW_03210	GCW_03210	47612000	36693000	35690000	68066000	42694000	51555000	41028000	45252000	39911000	27641000	39703000	33111000	52849000	35850000	61132000	63832000	56447000	56871000	-0.161671	-0.490731	0.0860559	0.327691	0.370625	0.495246	0.0589263	0.141561	0.762373	0.827027	0.0650001	0.117574	-0.31684	0.133926	0.226277	0.211927	0.268912	0.359936
tr|A0A0F6CKG5|A0A0F6CKG5_MYCGL	ispG	GCW_01695	399470000	372750000	376880000	485290000	462950000	411540000	287110000	338660000	324310000	369550000	371590000	322880000	407920000	380300000	324790000	434000000	412660000	396120000	-0.400923	-0.237518	-0.172577	-0.0134725	0.00478395	0.0252395	0.0394921	0.104688	0.194246	0.326759	0.863673	0.907964	-0.316908	0.00589536	0.0230127	-0.0908325	0.320298	0.413831
tr|A0A0F6CKY4|A0A0F6CKY4_MYCGL	clpB	GCW_02785	25900000000	25700000000	25900000000	29600000000	27300000000	28700000000	23400000000	23200000000	23200000000	19600000000	21300000000	20200000000	44700000000	45100000000	39500000000	46100000000	46000000000	46600000000	-0.224054	-0.417895	0.665544	0.766045	0.00211553	0.0168064	0.000105789	0.00216868	0.00623839	0.0562147	3.19e-07	4.9e-05	-0.317292	0.000235239	0.00222231	0.716476	4.45e-07	4.12e-05
tr|A0A0F6CLI2|A0A0F6CLI2_MYCGL	GCW_03985	GCW_03985	19410000	11538000	7535900	6349900	15719000	10375000	14383000	11125000	4788000	9925800	7098900	9402400	52172000	36370000	15466000	28480000	7654400	58201000	-0.227224	-0.424333	1.55227	1.41145	0.644712	0.736126	0.217571	0.332711	0.160378	0.290477	0.312031	0.415366	-0.322415	0.357171	0.474764	1.48358	0.0470921	0.0851813
tr|A0A0F6CL76|A0A0F6CL76_MYCGL	GCW_03330	GCW_03330	328750000	354750000	351540000	393190000	339580000	401710000	353120000	311100000	303320000	247080000	250350000	262540000	354300000	392330000	389750000	344740000	329710000	330190000	-0.164983	-0.513362	0.0670695	-0.110697	0.109032	0.223543	0.000121018	0.00222245	0.35733	0.487398	0.0824352	0.138786	-0.328682	0.0064516	0.0247983	-0.0190776	0.78054	0.827641
tr|A0A0F6CLF3|A0A0F6CLF3_MYCGL	cas1	GCW_03765	50343000	51309000	39003000	61259000	47715000	41570000	37807000	40975000	30196000	40577000	41306000	40702000	48754000	40856000	64260000	50952000	67773000	50953000	-0.417968	-0.248223	0.0797066	0.220794	0.0377422	0.10673	0.0634928	0.149038	0.741271	0.811783	0.293578	0.392501	-0.330601	0.0278138	0.0771349	0.151974	0.329981	0.425447
tr|A0A0F6CK42|A0A0F6CK42_MYCGL	rpmF	GCW_00835	2294900000	2435500000	1888600000	1791500000	2374600000	2486500000	1648400000	1769700000	1540000000	1678100000	1760500000	2151800000	2442400000	2132300000	1973600000	2241400000	1960900000	2277500000	-0.41961	-0.247319	-0.01915	-0.0343211	0.0050212	0.0256081	0.128349	0.234227	0.879746	0.915532	0.750993	0.827708	-0.331304	0.0136126	0.0448528	-0.0267156	0.783603	0.829459
tr|A0A0F6CLP7|A0A0F6CLP7_MYCGL	vlhA.2.02	GCW_02615	846190000	843240000	885950000	629090000	787510000	685390000	645900000	572800000	585040000	609790000	698690000	600060000	835640000	879290000	750010000	830610000	731750000	805220000	-0.374706	-0.293228	0.075855	0.0177156	0.00707798	0.0320933	0.0289359	0.0860165	0.481476	0.600097	0.855377	0.903878	-0.333392	0.00953189	0.0346871	0.0470781	0.599329	0.675068
tr|A0A0F6CK91|A0A0F6CK91_MYCGL	dut	GCW_01210	31489000	43190000	29080000	74137000	46707000	57459000	39173000	24055000	24180000	41796000	46895000	47350000	19583000	29469000	50266000	29416000	7418900	8597100	-0.690175	-0.0519708	-0.505885	-1.63423	0.0748264	0.172807	0.823342	0.863335	0.282618	0.426046	0.0205337	0.050112	-0.336067	0.262596	0.379991	-0.962449	0.0366806	0.0698407
tr|A0A0F6CKZ9|A0A0F6CKZ9_MYCGL	nusB	GCW_02880	134170000	150330000	137980000	98545000	198180000	142240000	115170000	126890000	126030000	130140000	89309000	83653000	56048000	57322000	72588000	145360000	90743000	69372000	-0.2267	-0.506955	-1.21178	-0.495704	0.179491	0.302613	0.0810985	0.17258	0.000983203	0.0182935	0.197619	0.287999	-0.360033	0.0738545	0.147258	-0.809764	0.00873168	0.0230587
tr|A0A0F6CLH9|A0A0F6CLH9_MYCGL	GCW_03945	GCW_03945	125260000	54735000	150530000	75586000	132060000	92291000	80656000	87339000	59449000	75392000	93575000	94030000	110620000	86794000	66511000	100680000	122970000	72475000	-0.470898	-0.261363	-0.256281	-0.0902031	0.133407	0.248145	0.322255	0.449399	0.416504	0.539523	0.771701	0.839994	-0.36233	0.191761	0.298565	-0.170854	0.521182	0.609021
tr|A0A0F6CKU7|A0A0F6CKU7_MYCGL	GCW_02585	GCW_02585	647000000	731270000	728050000	889410000	609990000	715140000	559440000	531950000	461720000	606070000	649890000	549970000	644410000	789960000	696700000	652340000	679840000	652130000	-0.476158	-0.258577	-0.0197405	-0.122681	0.00456966	0.0249848	0.0467012	0.120678	0.872103	0.910703	0.20024	0.28976	-0.36327	0.00836443	0.0309887	-0.0702928	0.470663	0.566525
tr|A0A0F6CJY4|A0A0F6CJY4_MYCGL	GCW_00450	GCW_00450	2230800000	2006900000	1914200000	2020000000	2257100000	2111100000	1741900000	1792800000	1442500000	1728700000	1400000000	1621700000	1762200000	1752800000	1670000000	1885800000	1798100000	1736300000	-0.333258	-0.401151	-0.274248	-0.210246	0.0375419	0.10673	0.0158474	0.0546932	0.0007098	0.0150732	0.00538277	0.0174232	-0.366393	0.000352521	0.00291463	-0.241777	0.000992356	0.00418437
tr|A0A0F6CKC6|A0A0F6CKC6_MYCGL	GCW_01420	GCW_01420	246520000	225080000	260500000	289040000	262370000	245030000	217760000	208720000	208460000	185510000	192160000	167610000	293400000	331410000	266810000	274870000	263780000	302940000	-0.267462	-0.487085	0.222347	0.139035	0.00344479	0.0208734	0.000504781	0.0052617	0.135245	0.261134	0.146188	0.223646	-0.373098	0.000564749	0.00403861	0.181292	0.0329525	0.0649545
tr|A0A0F6CKJ5|A0A0F6CKJ5_MYCGL	GCW_01870	GCW_01870	3386200000	3498400000	3192300000	3553500000	4080800000	3892900000	2573800000	2885500000	2712200000	2880000000	2826600000	2770900000	3206800000	3399700000	3009300000	3271200000	3096500000	2981600000	-0.402632	-0.349254	-0.167826	-0.208375	0.000997408	0.0108938	0.00178945	0.0125058	0.061724	0.170676	0.0184677	0.0459822	-0.37587	0.000996838	0.00625567	-0.187958	0.0208085	0.0456837
tr|A0A0F6CLE9|A0A0F6CLE9_MYCGL	fruA	GCW_03735	807760000	775560000	699080000	755580000	646260000	778780000	561110000	520470000	562190000	568880000	544870000	668360000	1031800000	871690000	686780000	1091700000	901660000	1002700000	-0.441012	-0.324434	0.215082	0.425046	0.000225915	0.00446	0.0320022	0.0915413	0.352813	0.483543	0.0269642	0.061291	-0.381546	0.000335833	0.00286858	0.323881	0.0235462	0.0497626
tr|A0A0F6CJR7|A0A0F6CJR7_MYCGL	rnpA	GCW_00035	98069000	84426000	99574000	139270000	120820000	138860000	96469000	89772000	82483000	86355000	80896000	82925000	134660000	155090000	115140000	165590000	162300000	183050000	-0.34157	-0.444752	0.249835	0.585459	0.054502	0.140739	0.0231215	0.0710986	0.212046	0.348118	0.001603	0.00714381	-0.392239	0.0336003	0.0853892	0.427385	0.0165728	0.0390508
tr|A0A0F6CL95|A0A0F6CL95_MYCGL	dnaB	GCW_01380	795660000	841770000	725490000	872790000	840260000	816130000	566030000	581650000	566400000	734020000	667530000	599990000	865940000	885280000	829900000	913190000	897460000	965590000	-0.513019	-0.289343	0.0775433	0.182678	4.62e-05	0.0017677	0.0389346	0.104108	0.134176	0.261134	0.0101492	0.0285012	-0.396851	0.000273459	0.00251011	0.131068	0.0200848	0.0445926
tr|A0A0F6CLA5|A0A0F6CLA5_MYCGL	rbgA	GCW_03500	84026000	104310000	86665000	112480000	87020000	103810000	60614000	75824000	87447000	74682000	74496000	64455000	83972000	68953000	60567000	72081000	105890000	86984000	-0.369088	-0.436711	-0.437664	-0.126098	0.0827102	0.188876	0.00387466	0.0196064	0.0384509	0.13116	0.513274	0.621653	-0.402503	0.00398081	0.0166544	-0.273486	0.0717206	0.120186
tr|A0A0F6CL52|A0A0F6CL52_MYCGL	GCW_03205	GCW_03205	892340000	890560000	769340000	853510000	968670000	995160000	642940000	715290000	732620000	711550000	624220000	613450000	656230000	596820000	569370000	807980000	844410000	711580000	-0.36072	-0.461912	-0.558954	-0.183598	0.00297913	0.0188866	0.00164676	0.0119148	0.000284237	0.010266	0.0952155	0.157837	-0.410429	0.000395758	0.00312242	-0.359103	0.0065689	0.0181976
tr|A0A0F6CLG8|A0A0F6CLG8_MYCGL	GCW_03865	GCW_03865	202700000	227920000	221360000	258360000	203170000	196840000	151200000	198600000	178060000	152720000	139700000	152950000	164000000	179880000	193560000	182840000	169510000	178310000	-0.311725	-0.556876	-0.285777	-0.304093	0.0637298	0.157814	0.000334643	0.00428837	0.0206064	0.0980936	0.00563375	0.0176293	-0.4291	0.00146616	0.008427	-0.294905	0.00579706	0.0166598
tr|A0A0F6CLY4|A0A0F6CLY4_MYCGL	pheS	GCW_92036	1270000000	1296300000	1198300000	1727900000	1536300000	1306700000	994850000	985770000	1043100000	1064200000	1010000000	1090000000	1303600000	1481400000	1413600000	1136200000	1156400000	1410600000	-0.46329	-0.399143	0.0102935	-0.170842	0.00496207	0.0255519	0.00842135	0.0342989	0.921205	0.941132	0.250807	0.349482	-0.429814	0.00663631	0.0253499	-0.0770874	0.492357	0.586821
tr|A0A0F6CKW3|A0A0F6CKW3_MYCGL	potA	GCW_02680	2160000000	2119400000	1953200000	2639900000	2240000000	2547500000	1894900000	1700000000	1730000000	1595100000	1566600000	1650300000	3156900000	2835600000	2027700000	2996300000	3150300000	2867600000	-0.358635	-0.505566	0.231436	0.399997	0.00493483	0.0255519	0.00123451	0.0101147	0.360255	0.488043	0.00113998	0.00584239	-0.430341	0.00168383	0.00916422	0.318494	0.0229099	0.0486505
tr|A0A0F6CJX9|A0A0F6CJX9_MYCGL	dnaJ	GCW_00415	343400000	320270000	292940000	335200000	241030000	331180000	205440000	248970000	224860000	234690000	246930000	219460000	345180000	388420000	335570000	343010000	351050000	352100000	-0.45636	-0.410766	0.198074	0.166686	0.00459174	0.0249848	0.00346576	0.0183745	0.0931763	0.208796	0.0592091	0.108374	-0.433383	0.00229388	0.0111985	0.182465	0.0458185	0.0838613
tr|A0A0F6CK72|A0A0F6CK72_MYCGL	crmC	GCW_01060	115200000	114970000	113170000	137440000	107910000	107070000	75951000	89065000	81782000	93942000	105630000	68200000	69919000	75347000	83404000	70028000	60506000	68566000	-0.495259	-0.377585	-0.605323	-0.805097	0.000956106	0.0108329	0.121445	0.225646	0.000440556	0.0122955	3.8e-05	0.000550036	-0.435222	0.00179436	0.0095132	-0.701754	2.13e-05	0.000436293
tr|A0A0F6CLB5|A0A0F6CLB5_MYCGL	infA	GCW_03550	92394000	85473000	89779000	93657000	164910000	112950000	75102000	78877000	109650000	73621000	73294000	59685000	56458000	50640000	105860000	67487000	61582000	50354000	-0.277675	-0.629344	-0.585615	-0.832819	0.298797	0.42432	0.0275131	0.0829438	0.171055	0.300579	0.0114167	0.031345	-0.44282	0.081042	0.158225	-0.703929	0.0227611	0.0486505
tr|A0A0F6CK49|A0A0F6CK49_MYCGL	GCW_00875	GCW_00875	2515400000	2437700000	2702200000	2313500000	2324600000	2177600000	1833700000	1531700000	1624100000	1852500000	2002700000	1753900000	1440000000	1542900000	1643200000	1738500000	1563400000	1542500000	-0.536197	-0.367323	-0.646232	-0.578775	0.00153468	0.0149083	0.00212557	0.0139509	5.34e-05	0.00468081	0.000114894	0.00119762	-0.449291	8.72e-05	0.00116635	-0.611652	1.21e-05	0.000287207
tr|A0A0F6CL19|A0A0F6CL19_MYCGL	osmC_2	GCW_03005	12100000000	11100000000	11900000000	11300000000	11600000000	12200000000	8626500000	9448600000	9747400000	7574900000	8081500000	7890400000	11100000000	11700000000	11600000000	10100000000	10300000000	11000000000	-0.333389	-0.57411	-0.0271064	-0.158647	0.00665817	0.0320851	1.42e-06	8.21e-05	0.431028	0.549069	0.0292139	0.0639378	-0.450565	7.91e-05	0.00113096	-0.0933834	0.0501702	0.0894132
tr|A0A0F6CL75|A0A0F6CL75_MYCGL	GCW_03325	GCW_03325	17807000	12489000	10819000	21732000	14250000	27995000	16563000	10041000	21335000	9404600	11130000	8249500	2839200	7708900	6050200	8369400	10516000	18803000	-0.132381	-0.868309	-1.66255	-0.47946	0.730835	0.798698	0.0291498	0.086019	0.00539664	0.0541036	0.286568	0.386892	-0.45392	0.190934	0.298032	-0.952982	0.0343616	0.0669832
tr|A0A0F6CKF4|A0A0F6CKF4_MYCGL	dnaJ_5	GCW_01620	418960000	409240000	443800000	496290000	462810000	460130000	331880000	272040000	274940000	316320000	354710000	371220000	441390000	482010000	319140000	450260000	377190000	455800000	-0.61456	-0.368564	-0.114973	-0.0684634	0.00299841	0.0188866	0.00573645	0.0263277	0.559644	0.663361	0.516448	0.623999	-0.486326	0.000150966	0.00165793	-0.091531	0.355646	0.450135
tr|A0A0F6CK86|A0A0F6CK86_MYCGL	GCW_01155	GCW_01155	209160000	186710000	195970000	213000000	181610000	162690000	121540000	129070000	114080000	145540000	134930000	167720000	396100000	447600000	258930000	365470000	411430000	361830000	-0.655812	-0.358372	0.940394	0.986871	9.71e-05	0.00293406	0.0217149	0.0684856	0.0862873	0.202215	0.0018991	0.00794715	-0.49944	0.000444473	0.00333355	0.96382	0.00062918	0.00295378
tr|A0A0F6CL30|A0A0F6CL30_MYCGL	GCW_03080	GCW_03080	0	0	381980	0	0	672540	0	0	0	0	372260	0	0	0	0	423990	0	0	-100	-0.502204	-100	-0.314484	NA	NA	0.773463	0.82871	NA	NA	0.859007	0.904605	-0.502204	0.417757	0.526477	-0.314484	0.46439	0.561818
tr|A0A0F6CK09|A0A0F6CK09_MYCGL	GCW_00610	GCW_00610	15711000	19667000	16727000	44863000	17571000	16286000	10302000	16248000	12134000	14683000	16226000	22515000	15173000	16597000	13200000	28358000	20921000	15874000	-0.757829	-0.292078	-0.540603	-0.00573474	0.12133	0.232771	0.470223	0.589578	0.206318	0.339623	0.988716	0.992574	-0.50624	0.238096	0.351148	-0.248522	0.524814	0.610649
tr|A0A0F6CKB1|A0A0F6CKB1_MYCGL	GCW_01330	GCW_01330	7782600	9220200	10640000	14294000	15316000	14961000	8262900	11067000	10215000	5993200	5872800	6916800	9086500	7036100	7596100	9508300	8196700	10229000	-0.289365	-0.942862	-0.60625	-0.370252	0.203739	0.328993	0.00637969	0.0280458	0.0267586	0.114226	0.104996	0.17128	-0.579424	0.0347949	0.0876014	-0.483431	0.0488676	0.087641
tr|A0A0F6CKG6|A0A0F6CKG6_MYCGL	upp	GCW_01700	2268400000	2391300000	2238800000	2624200000	2413400000	2466300000	1608100000	1799100000	1482600000	1741300000	1505800000	1498200000	1713900000	1958500000	1829900000	1869100000	1790800000	1723700000	-0.558462	-0.601738	-0.388203	-0.419666	0.00296326	0.0188866	0.000965719	0.00851453	0.00197568	0.0282108	6.76e-05	0.000860257	-0.579938	1.65e-06	5.98e-05	-0.403849	1.65e-05	0.000362704
tr|A0A0F6CKT4|A0A0F6CKT4_MYCGL	GCW_02505	GCW_02505	211970000	193390000	189600000	305890000	216740000	272260000	155990000	159260000	159670000	165390000	148250000	137450000	197510000	241000000	155330000	207060000	228400000	262280000	-0.549173	-0.623442	-0.226783	0.00583226	0.0121738	0.0457077	0.00688857	0.029217	0.336003	0.472504	0.971194	0.982376	-0.58583	0.00914572	0.0336803	-0.105792	0.519836	0.609021
tr|A0A0F6CKK8|A0A0F6CKK8_MYCGL	GCW_01970	GCW_01970	14359000	15713000	19986000	29536000	21798000	21644000	9644800	15115000	8282900	17934000	15556000	15146000	20733000	22130000	16865000	23117000	21402000	19682000	-0.896677	-0.338984	-0.0426012	0.0615872	0.0205164	0.066434	0.117371	0.222103	0.831953	0.885302	0.722858	0.803902	-0.591049	0.0306015	0.0800849	0.0104333	0.951944	0.969281
tr|A0A0F6CKW1|A0A0F6CKW1_MYCGL	potC	GCW_02670	112050000	85501000	133610000	140040000	131850000	150730000	71799000	65462000	74339000	92948000	90093000	98188000	45136000	26369000	87985000	45028000	48869000	35039000	-0.832806	-0.4224	-1.24068	-1.54749	0.00168418	0.0156169	0.0195651	0.0629975	0.0359497	0.127922	0.00014314	0.00137912	-0.613058	0.00425492	0.0176809	-1.38594	0.000134463	0.00121944
tr|A0A0F6CL28|A0A0F6CL28_MYCGL	GCW_03070	GCW_03070	589110000	601590000	590360000	750150000	567040000	678870000	424830000	426590000	368980000	398430000	398470000	430830000	601980000	714600000	623440000	635500000	552470000	647840000	-0.629933	-0.621293	0.0387849	-0.0408699	0.000346236	0.00599607	0.000321131	0.00428837	0.718964	0.799314	0.688011	0.774236	-0.625606	0.000306486	0.0026927	-0.000492808	0.995378	0.995378
tr|A0A0F6CK71|A0A0F6CK71_MYCGL	crmB	GCW_01055	103710000	115900000	140170000	143580000	145120000	123700000	104470000	92679000	78323000	70641000	66246000	68193000	80919000	100400000	63401000	89497000	71587000	113390000	-0.487032	-0.91275	-0.657805	-0.492268	0.0142162	0.0517875	0.000257619	0.00393502	0.0231567	0.107714	0.066897	0.118564	-0.684245	0.000410156	0.00315825	-0.572663	0.00212477	0.00715732
tr|A0A0F6CLQ6|A0A0F6CLQ6_MYCGL	GCW_03740	GCW_03740	47248000	57839000	66321000	68132000	96022000	90016000	50802000	26678000	27200000	36299000	71687000	48895000	83719000	81615000	60472000	72029000	75220000	84549000	-1.02344	-0.439753	0.0856602	0.123445	0.0193271	0.0642836	0.216975	0.332711	0.6984	0.785381	0.482297	0.592041	-0.702276	0.0251577	0.0722989	0.104676	0.550041	0.637054
tr|A0A0F6CJU1|A0A0F6CJU1_MYCGL	ugpE	GCW_00190	168170000	267800000	271800000	237100000	309200000	304320000	162480000	134410000	151290000	148560000	150780000	165560000	210930000	204960000	232130000	179510000	174770000	262810000	-0.797906	-0.745064	-0.265946	-0.336504	0.00255922	0.0188866	0.00368528	0.0191289	0.101413	0.221593	0.199048	0.288714	-0.771243	0.00336776	0.0145857	-0.300793	0.0860957	0.138973
tr|A0A0F6CLY2|A0A0F6CLY2_MYCGL	vlhA	GCW_91948	181940000	242360000	224880000	11675000	7232800	7624100	117630000	90143000	77840000	36483000	40771000	25973000	154040000	162560000	29907000	118370000	124010000	130780000	-0.242347	-1.71059	0.0364762	0.143386	0.732982	0.799616	0.158199	0.266555	0.96532	0.976452	0.813073	0.874195	-0.797232	0.370211	0.486496	0.0909212	0.88987	0.9167
tr|A0A0F6CKD8|A0A0F6CKD8_MYCGL	GCW_01535	GCW_01535	1678300000	1474900000	1651600000	1486600000	1650000000	1705900000	981030000	772100000	812920000	963210000	1027900000	887670000	1290000000	1137300000	995390000	1149500000	1345700000	1065600000	-0.909978	-0.744069	-0.49524	-0.437326	0.000824259	0.0102948	3.88e-05	0.00125522	0.0158058	0.0836618	0.0196971	0.048455	-0.825238	2.8e-07	1.92e-05	-0.466177	9.13e-05	0.000994305
tr|A0A0F6CKL9|A0A0F6CKL9_MYCGL	rpmI	GCW_02025	185390000	207000000	149750000	221420000	160340000	222410000	103640000	104830000	70754000	105540000	114490000	105710000	99462000	109280000	362290000	106640000	115210000	133570000	-1.0375	-0.815204	-0.00535375	-0.6894	0.000973544	0.0108329	0.00101067	0.00851453	0.994218	0.99584	0.00186901	0.00794715	-0.922076	0.000320755	0.00277837	-0.307209	0.434597	0.533487
tr|A0A0F6CLD9|A0A0F6CLD9_MYCGL	GCW_03685	GCW_03685	745800000	705260000	725280000	597890000	649950000	657840000	291070000	292430000	382520000	331570000	345520000	393170000	184130000	216360000	209610000	211230000	215740000	196830000	-1.07916	-0.931322	-1.74217	-1.71013	0.000482774	0.00757401	1.8e-05	0.000738733	5.29e-07	0.000324629	1.79e-06	0.000100272	-1.00335	5.11e-07	2.86e-05	-1.72606	1.94e-06	9.76e-05
tr|A0A0F6CLE0|A0A0F6CLE0_MYCGL	GCW_03690	GCW_03690	2395200000	2420000000	2309600000	1792800000	1821400000	1616200000	1640000000	1577300000	1746100000	212680000	194830000	194090000	1987600000	2352100000	1696400000	2021200000	2120700000	2124100000	-0.315834	-3.36029	-0.0335465	0.0203815	0.0381617	0.10673	5.03e-05	0.00145694	0.851625	0.89845	0.850972	0.902324	-1.15066	0.0159283	0.0502355	-0.00621376	0.959583	0.973834
tr|A0A0F6CL10|A0A0F6CL10_MYCGL	dppC	GCW_02950	6889800000	6520000000	5897200000	6489100000	6230700000	6203400000	2628500000	2861100000	2880400000	2867400000	2830300000	3122100000	6300300000	6263400000	4654300000	6357300000	6501100000	5864500000	-1.19145	-1.11593	-0.150833	-0.0299466	9.8e-08	2e-05	1.61e-07	1.65e-05	0.364045	0.488043	0.609803	0.704942	-1.15316	7.02e-08	6.19e-06	-0.0890862	0.261154	0.351444
tr|A0A0F6CKK5|A0A0F6CKK5_MYCGL	GCW_01930	GCW_01930	516290000	495550000	504940000	238180000	200950000	180020000	166480000	134800000	171990000	143530000	179110000	156480000	250090000	201070000	147020000	272340000	224350000	210340000	-1.17413	-1.15641	-0.836213	-0.595021	0.0316719	0.0945523	0.0328591	0.0935573	0.0740138	0.19021	0.138677	0.214287	-1.16524	0.032511	0.0840096	-0.710582	0.0967251	0.152528
tr|A0A0F6CL11|A0A0F6CL11_MYCGL	dppB	GCW_02955	3677200000	3349200000	3454100000	3862800000	3982600000	4093200000	1565700000	1704200000	1679200000	1647200000	1625500000	1678700000	3440200000	3196300000	2500000000	3424400000	3541800000	3471700000	-1.17949	-1.17882	-0.295173	-0.102897	2.97e-06	0.000260028	9.49e-06	0.000449103	0.117156	0.242201	0.0882821	0.147137	-1.17916	8.05e-06	0.000197927	-0.19576	0.0411592	0.0767057
tr|A0A0F6CL12|A0A0F6CL12_MYCGL	oppA	GCW_02960	26100000000	25100000000	24600000000	27200000000	27400000000	27200000000	11500000000	11600000000	12000000000	11000000000	11500000000	11600000000	21500000000	22100000000	17000000000	20900000000	21400000000	22500000000	-1.16979	-1.21139	-0.379566	-0.283117	1.38e-07	2.1e-05	6.28e-08	7.73e-06	0.0525679	0.154434	0.000484125	0.00338338	-1.18742	2e-07	1.54e-05	-0.32973	0.000436118	0.00225389
tr|A0A0F6CL09|A0A0F6CL09_MYCGL	dppD	GCW_02945	8523800000	8372100000	8273300000	7884800000	7998600000	7861500000	3667800000	3802700000	3644900000	3347100000	3370200000	3490000000	6301600000	6730500000	5173800000	6478800000	6395700000	6651100000	-1.13769	-1.26093	-0.425844	-0.324884	9.67e-09	3.85e-06	9.82e-09	2.01e-06	0.0396075	0.131999	6.01e-06	0.000186521	-1.19786	1.65e-10	5.06e-08	-0.374481	0.000148943	0.00129014
tr|A0A0F6CLH0|A0A0F6CLH0_MYCGL	GCW_03885	GCW_03885	273840000	218260000	256830000	243130000	215260000	189770000	85582000	110430000	137900000	101920000	76954000	84467000	100970000	87730000	98707000	118740000	81176000	85702000	-1.06489	-1.40742	-1.28126	-1.29027	0.00185626	0.0160164	2.27e-05	0.000874044	4.98e-05	0.00468081	0.000207536	0.00174842	-1.22601	1.15e-05	0.000271462	-1.28575	2.36e-05	0.000439434
tr|A0A0F6CL13|A0A0F6CL13_MYCGL	GCW_02965	GCW_02965	35800000000	36700000000	36200000000	36000000000	37600000000	36500000000	15400000000	15200000000	16500000000	15100000000	15800000000	15400000000	29300000000	29000000000	23300000000	31200000000	30300000000	29700000000	-1.21438	-1.24259	-0.423759	-0.261374	3.84e-06	0.000293779	1.93e-10	1.19e-07	0.039707	0.131999	0.000702549	0.00407611	-1.22812	9.06e-14	5.57e-11	-0.34051	0.000860117	0.00377837
tr|A0A0F6CL08|A0A0F6CL08_MYCGL	dppF	GCW_02940	13100000000	13800000000	13300000000	13200000000	13800000000	14500000000	5893900000	6207300000	5722400000	5712200000	5410700000	5754600000	12400000000	11500000000	8849500000	12000000000	12200000000	11800000000	-1.1951	-1.27379	-0.319972	-0.178248	1.26e-08	3.85e-06	9.21e-09	2.01e-06	0.11913	0.244108	0.000351773	0.00267087	-1.23535	3.43e-09	5.28e-07	-0.248987	0.00826392	0.0220013
tr|A0A0F6CLV9|A0A0F6CLV9_MYCGL	vlhA.3.07	GCW_91181	1270000000	1291500000	1183100000	116710000	140440000	109830000	158710000	149290000	137640000	234580000	238010000	237230000	258360000	324980000	161020000	358810000	387680000	304920000	-2.20679	-1.53522	-1.46667	-0.96842	0.0866302	0.196362	0.135343	0.241263	0.145404	0.275549	0.242431	0.339624	-1.83123	0.108335	0.197703	-1.19509	0.187736	0.264811
tr|A0A0F6CM26|A0A0F6CM26_MYCGL	vlhA	GCW_93362	47616000	42657000	38152000	182090000	154440000	150980000	49988000	30801000	41566000	0	9083900	8780500	55749000	75569000	26531000	47107000	61816000	38636000	-1.33171	-3.52266	-0.964233	-1.06149	0.0719345	0.168674	0.0159188	0.0546932	0.147714	0.279066	0.108181	0.174623	-1.87206	0.0318884	0.0827484	-1.01204	0.117472	0.178825
tr|A0A0F6CLD5|A0A0F6CLD5_MYCGL	GCW_03665	GCW_03665	64678000	77410000	100570000	104170000	58735000	99428000	18723000	0	14841000	17005000	16752000	22497000	63805000	55518000	29705000	54945000	54365000	84323000	-2.32631	-2.16623	-0.760674	-0.382933	0.000162554	0.00371554	0.000340882	0.00428837	0.050603	0.151321	0.188827	0.278486	-2.22815	0.00014129	0.00165033	-0.559476	0.0319892	0.0636678
tr|A0A0F6CM02|A0A0F6CM02_MYCGL	vlhA	GCW_92453	134650000	154510000	133930000	242600000	222230000	238610000	53278000	32791000	33649000	31876000	26964000	41635000	491410000	504800000	125780000	453740000	478600000	506300000	-2.23417	-2.48698	0.994174	1.35282	0.000614774	0.00836093	0.000623188	0.00618162	0.270722	0.413441	1.14e-05	0.000304002	-2.35505	0.000716194	0.00484021	1.18461	0.00931223	0.0239624
tr|A0A0F6CM05|A0A0F6CM05_MYCGL	vlhA	GCW_02440	101490000	122210000	135910000	21125000	69005000	39344000	8656300	5503600	7752400	22926000	6391100	23754000	9777300	14820000	61648000	19953000	13356000	89316000	-3.48027	-2.20408	-1.50356	-0.995829	0.0108113	0.0413534	0.0181651	0.059423	0.0772395	0.192033	0.249448	0.34866	-2.70544	0.0137111	0.0448528	-1.22747	0.073651	0.12238
tr|A0A0F6CKS3|A0A0F6CKS3_MYCGL	GCW_02410	GCW_02410	221620000	217790000	167660000	122280000	154600000	125800000	27777000	16485000	28794000	13173000	9844200	14301000	9584200	17829000	10101000	26743000	8457800	22188000	-2.78885	-3.75797	-3.75042	-3.13709	0.000333696	0.00599607	0.00030055	0.00428837	0.000265928	0.010266	0.000219493	0.00179984	-3.19352	0.000296527	0.00267594	-3.4114	0.000277857	0.00172659
tr|A0A0F6CM03|A0A0F6CM03_MYCGL	vlhA	GCW_92454	344190000	320530000	299040000	608310000	757200000	758660000	70026000	85082000	49122000	16638000	0	7590900	44309000	51754000	467080000	56877000	53458000	49054000	-2.91837	-5.4088	-1.45507	-3.27602	0.00396519	0.0226794	0.00236518	0.0147855	0.125249	0.252141	0.00358839	0.0129056	-3.4936	0.00284879	0.0129615	-2.09551	0.00646649	0.017995
tr|A0A0F6CKK6|A0A0F6CKK6_MYCGL	GCW_01940	GCW_01940	24100000000	23900000000	24300000000	1294600000	1394300000	1505500000	1036500000	1183600000	1159100000	171270000	148160000	132180000	10900000000	12100000000	1581200000	14000000000	13300000000	13400000000	-3.50002	-6.40355	-0.641917	0.0908973	0.0706957	0.167697	0.0557189	0.135717	0.474669	0.594789	0.876745	0.916656	-4.31963	0.0627157	0.130746	-0.228687	0.741548	0.800091
tr|A0A0F6CLD4|A0A0F6CLD4_MYCGL	GCW_03660	GCW_03660	413000000	346460000	425860000	223980000	297210000	312780000	17135000	15682000	20828000	13659000	8701300	23742000	81064000	85968000	27757000	79282000	119470000	106160000	-4.23426	-4.45287	-2.37386	-1.72738	0.000144894	0.00369481	0.000118932	0.00222245	0.000136135	0.00849216	0.000331723	0.00255012	-4.33943	0.000138988	0.00165033	-2.01471	0.000165593	0.00137621
tr|A0A0F6CLD8|A0A0F6CLD8_MYCGL	atpD_2	GCW_03680	2043600000	2131200000	2021900000	2128200000	1770100000	1715800000	19010000	7897600	13137000	5137300	4658100	4616200	40620000	41471000	51779000	92839000	83059000	74918000	-7.20428	-8.67866	-5.46313	-4.55733	1.39e-06	0.000141831	1.41e-06	8.21e-05	1.49e-06	0.000458761	1.58e-06	9.73e-05	-7.76079	1.4e-06	5.37e-05	-4.94028	1.25e-06	8.52e-05
dCas9_Spyogenes	dCas9	dCas9	19700000000	19700000000	19200000000	50100000000	44600000000	45300000000	86121000	44225000	28806000	1608100	2759300	3131600	36200000000	39200000000	24700000000	37500000000	35200000000	36600000000	-9.2852	-13.6928	0.0109712	0.13756	0.00294627	0.0188866	0.00292675	0.0163632	0.974267	0.982266	0.613247	0.707593	-10.2188	0.00292589	0.0131345	0.0763958	0.789978	0.83477
